# Supplementary material for: Modifying Effects of Vitamin E on Chlorpyrifos Toxicity in Atlantic Salmon
Source: PLoS One. 2015 Mar 16;10(3):e0119250. doi: 10.1371/journal.pone.0119250 (PMC4361336; doi:10.1371/journal.pone.0119250)
Supplement: S1 Table — (XLSX) [file pone.0119250.s001.xlsx]

## Sheet: A) Activation score transcripts
Diseases and Bio Functions	Control_vs_CPF	Control_vs_CPF+VitE
cell survival	2.782738622364164	2.126694558545012
differentiation of osteoclasts	2.7742602181541725
epithelial neoplasia	2.6124237730037416	1.3336928965739634
cell viability	2.6092322681789555	1.8334584383398356
differentiation of bone cell	2.367354785571616	1.7055283979937645
quantity of osteoclasts	2.3570026460162676	1.1861831761113233
obesity	2.2014127637029794
quantity of connective tissue	2.1380382192132537	2.6742420535473737
carcinoma	2.1209186074574147	1.4752942634702597
angiogenesis	2.007241108202324	0.4343455753134453
head and neck tumor	1.9824814143238607	1.1717001988274147
uptake of palmitic acid	1.9798989873223327
development of artery	1.9798989873223327
quantity of adipose tissue	1.9639178621208933	2.5075314452938122
transport of L-amino acid	1.9629617632853096
pelvic cancer	1.9344942598098123	1.1137997253450436
solid tumor	1.917860915554637	1.348152423766643
development of tumor	1.914810258779133	1.3295823141274499
cell movement of endothelial cells	1.896640396044779	1.9132104143647026
concentration of acylglycerol	1.8517437906134662
cell movement of vascular endothelial cells	1.7649950065855395	1.532784462468966
cell viability of tumor cells	1.7441631985447617	1.1952286093343936
metastatic potential	1.6977493752543307	1.6977493752543307
dysplasia	1.6644794391276476	1.1952286093343936
adipogenesis of fibroblast cell lines	1.56130751596868
benign neoplasia	1.5389117472136644	1.0974379728469497
development of blood vessel	1.500050523011347	0.9087087475755339
synthesis of nitric oxide	1.4992751051592867	1.6126434496263065
expression of RNA	1.4820760678690783	-0.3300610022668715
differentiation of muscle cell lines	1.4120091040861973	1.4914077641798311
abnormal morphology of embryonic tissue	1.4055638569974545	0.0
incidence of tumor	1.4040967408030662	0.45088391040048026
proliferation of colon cancer cell lines	1.3592576250967823	0.03148142750102798
adenoma	1.3515848616888382	0.6560749695812195
metabolism of phospholipid	1.346452337355578
development of cardiovascular system	1.3421676418322437	0.697763275079732
migration of endothelial cells	1.3405255977602664	1.5501486941483018
genital tumor	1.2960613124821063	1.2960613124821065
migration of colon cancer cell lines	1.293993278441261	0.7276068751089989
cell viability of endothelial cells	1.2516419056725148	1.5778551490370742
Cancer	1.2483214832862783	0.5572832552752125
proliferation of tumor cells	1.2394526669272012	0.3981547539456005
vasculogenesis	1.2319062715876699	0.8606598985422726
adenocarcinoma	1.201423328330532	0.8773384834252593
invasion of cells	1.1717988429869026	1.4793143344168924
vascularization of tumor	1.1717001988274147	1.1717001988274147
concentration of triacylglycerol	1.1708908432254823
conformational modification of DNA	1.154035196613622
quantity of bone cells	1.1382747336171615	0.8528028654224417
adipogenesis	1.1366928618835423
cancer of secretory structure	1.1137997253450436
activation of DNA endogenous promoter	1.111564789212544	0.38795156999893105
ploidy of tumor cell lines	1.1026456085839622
transcription of RNA	1.0975400463876492	-0.8071676426349899
ploidy	1.0817393887577003
phosphorylation of protein	1.075681324684784
interphase	1.0712846942206136	0.7184547665226054
invasion of tumor cell lines	1.0708114346486568	1.3457362711626282
morphology of cells	1.053281925402781	0.30778990127932915
cellular homeostasis	1.0453186789962423	0.8652166039503185
transcription	1.0024391275984725	-1.0001961554144936
colony formation of connective tissue cells	1.0
mass of placenta	1.0
quantity of lactic acid	1.0
S phase of smooth muscle cells	1.0	0.0
interphase of smooth muscle cells	1.0
metabolism of membrane lipid derivative	0.9964773405575836
development of muscle	0.9901475429766743
ploidy of cells	0.9763581447833145
proliferation of tumor cell lines	0.9747981148466994	0.83821546892012
proliferation of muscle cells	0.9624516450355393	-0.07844005315099807
ploidy of epithelial cell lines	0.9428090415820635
congenital anomaly of skeletal bone	0.9198662110077998	0.7004727969157798
apoptosis of pre-B lymphocytes	0.9158109397792509	0.9158109397792509
proliferation of breast cancer cell lines	0.9102629610446	0.7449952881313991
growth of carcinoma	0.9093950916873401	0.16365367667661798
differentiation of leukocytes	0.8455070127146367	-0.4311688542411445
cell movement of fibroblast cell lines	0.8427325153589009
cell movement	0.8405341238313353	1.4839760845754093
differentiation of blood cells	0.8257750312058112	0.40100426762659724
differentiation of embryonic cells	0.8251369970070347	0.5871365639519862
hyperplasia of skin	0.8235249639608752
quantity of connective tissue cells	0.8216800610907772	0.5631625906963907
metastasis	0.7953228984447049	-0.08605746791163686
cell death of liver cells	0.7911134926593136	0.7023384391613015
tumorigenesis of mammary tumor	0.7896897637750666
differentiation of connective tissue cells	0.7812212493248277	0.20678856931565495
size of animal	0.7745966692414834	0.2581988897471611
proliferation of neuroblasts	0.7647058823529412
quantity of B lymphocytes	0.7543255240543997	0.9060281529971825
vascular disease	0.7538076752787823	-0.4742983439949001
dwarfism	0.7467286566323436	0.7467286566323436
differentiation of osteoblasts	0.7293249574894727	0.43685202833051884
transcription of DNA	0.7146383812951133	-0.6123295898989505
synthesis of DNA	0.6982036462453669	-0.6703560578227841
S phase	0.6779943559558936	0.19653653462412551
cell death of cancer cells	0.6638283041150133	0.8771074945530701
migration of fibroblast cell lines	0.6572579720730003
malformation	0.6546536707079772	0.5026246899500346
malformation of brain	0.6546536707079772	0.5026246899500346
congenital anomaly of musculoskeletal system	0.6488856845230502	0.41233496180210827
T cell development	0.6350135466549824
proliferation of lymphoma cell lines	0.6236341320125771
craniofacial abnormality	0.6211495565912797	0.39279220242478635
disorder of artery	0.6161389831855008	-0.07076784195458076
liver tumor	0.6102412988338795	-0.4036809301785662
expression of DNA	0.5808365703519043	-0.6380790494489704
quantity of IL-10 in blood	0.5773502691896258
growth of nervous tissue	0.5760533485622747	-0.34617850386931026
proliferation of epithelial cells	0.5664225415867351	0.7471524989187668
hematological neoplasia	0.5619721527238439	0.15072823828365758
non-Hodgkin's disease	0.5483870967741935	0.5483870967741935
lymphohematopoietic cancer	0.5348052002957372	-0.08679556189489059
differentiation of embryonic stem cells	0.5123210761158847	0.24253562503633302
size of body	0.5038914230962238
cell viability of fibroblast cell lines	0.5030661697803824
lymphomagenesis	0.4967827500339564	0.2626496963633114
lymphoid cancer	0.49592062120384667	0.01220036954349165
growth of malignant tumor	0.4926707401544509	-0.7467356559728645
cell death of liver cell lines	0.49236596391733095
necrosis of liver	0.4903199458487594	0.6209307251864865
differentiation of cells	0.4873784106477173	0.46314017150777265
oxidation of palmitic acid	0.4813299149207702
transactivation of RNA	0.47782833569018085	-1.4960571411388426
migration of cells	0.4773173763514717	1.3180601427078535
development of leukocytes	0.47540625511673007
proliferation of carcinoma cell lines	0.46167206261572324
progression of tumor	0.4527923591472056	0.8203031124295957
apoptosis of breast cell lines	0.4472135954999579	0.554700196225229
invasion of breast cell lines	0.4472135954999579	0.4472135954999579
hypoplasia of cells	0.4472135954999579
quantity of nucleus	0.4472135954999579	0.0
mammary tumor	0.414190307109283	-0.047873017674234825
quantity of lymphocytes	0.413723893420903	0.029027545762788654
cell death of tumor cells	0.39207761280576797	0.7151105648464104
quantity of leukocytes	0.3899572414650484	-0.5994069719054451
cell transformation	0.3886817258891872	-0.3599569234934188
transactivation	0.3665785542787279	-1.6335107085938696
length of animal	0.3656053921907911
cell movement of breast cancer cell lines	0.36176536006958104	0.45869620135711225
growth of tumor	0.35346317046980585	0.07217374503298116
cell death	0.3532956334357476	0.3140684178924874
differentiation of mononuclear leukocytes	0.3305441547207216	-0.2877962691724998
cell cycle progression	0.317480661880931	0.031962758774324945
metabolism of protein	0.317465083610031	0.2140141696240072
colony formation of cells	0.2996869048974185	0.29431081266693954
development of lymphocytes	0.2931894964478982	-0.5556971409207725
quantity of cells	0.29224392679805	0.024810709815904827
colony formation of tumor cell lines	0.279440518738003	0.06878174499609101
apoptosis	0.2768713838041554	0.23514750177786942
migration of tumor cell lines	0.27307173391347317	0.41078349481039056
digestive organ tumor	0.2693635898675886	-0.45397754652143385
cell movement of tumor cell lines	0.26593747548940394	0.5073167911839593
Lymphocyte homeostasis	0.2642259712096317
development of connective tissue cells	0.2354315382087515
adipogenesis of lipid	0.22492972044182763
transformation of fibroblasts	0.22260419965280168
size of bone	0.21511042181462242	0.3786328457205041
Breast Cancer and Tumors	0.2	0.2
proliferation of cancer cells	0.1598006930251482	-0.9672388203287414
multiple congenital anomalies	0.15249857033260464
ubiquitination of protein	0.1301889109808239	0.1301889109808239
breast or colorectal cancer	0.1301889109808239	0.1301889109808239
development of malignant tumor	0.12803687993289592	0.12803687993289592
autophagy	0.12711343490294363
seizures	0.11250879009260228	-0.3779644730092272
differentiation of lymphocytes	0.11211021385755382	-0.4948558961330599
invasion of carcinoma cell lines	0.054783416472209495	-0.07023190429498682
development of blood cells	0.03860873332422081
abdominal cancer	0.03809610196221992	-0.20367783942756937
proliferation of fibroblast cell lines	0.02065670686084325	-0.21480046672744724
leukemia	9.42055475210265E-17	9.42055475210265E-17
mass of connective tissue	-6.198269966607245E-17
hematologic cancer	-0.013062134137808065	-0.37701291340382975
apoptosis of kidney cell lines	-0.015492010845077437	-0.6049245546902996
metabolism of carbohydrate	-0.041036424823085206
apoptosis of epithelial cell lines	-0.04246789002724871	-0.5268039281873793
Viral Infection	-0.0430801092607787	-0.993226143514808
differentiation of epithelial cells	-0.045955765885932136	0.25648460360788555
cell death of tumor cell lines	-0.04919125055752001	0.05087928182168861
hyperglycemia	-0.05952544512557821
immortalization	-0.07488308644489765
cell death of melanoma cell lines	-0.10815065363374596	0.6913498957550861
hyperplasia	-0.10895403651634006	-0.8655644406224603
quantity of glycogen	-0.11861136133009563	0.026234161806670202
desquamation	-0.15249857033260464
cell death of cervical cancer cell lines	-0.16355073778789558	0.29213762118868947
proliferation of lung cancer cell lines	-0.16642390923798642	-0.7114309737633492
migration of breast cancer cell lines	-0.186678354113264	0.1621630789172989
cytostasis	-0.21172599448806614	-0.296810799409634
apoptosis of lung cancer cell lines	-0.219543232858412	0.26253418636466935
colony formation	-0.22884080066630794	-0.024188302740630798
proliferation of immune cells	-0.23567404021317412	-0.5044937645095489
quantity of blood cells	-0.2388428770106045	-0.9558254463201898
cell death of lung cancer cell lines	-0.25160577435470305	-0.1839818019837829
cell death of breast cell lines	-0.2535100632816969	-0.12903225806451613
endoplasmic reticulum stress response of cells	-0.26161713320932567
endoplasmic reticulum stress response	-0.26161713320932567	0.3394221166510653
Cytosis	-0.26832815729997483	-1.384977859987188
proliferation of stem cells	-0.2721655269759087
necrosis	-0.2943907019896394	-0.05945874475633712
concentration of fatty acid	-0.29452813191250954	-0.49784108028598845
cell cycle progression of tumor cell lines	-0.29767027889379355	-0.4364357804719846
cell death of epithelial cells	-0.3077900380105299	-0.09790446799087538
Hypoplasia	-0.32126572322529234	0.2934586234360546
quantity of nitric oxide	-0.34188172937891387
persistent truncus arteriosus	-0.35093120317179816	0.6246950475544243
apoptosis of cervical cancer cell lines	-0.3523358238646853
volume of trabecular bone	-0.3779644730092272
endothelial cell development	-0.38297285921337504	-0.4564586913306679
death of perinatal stage organism	-0.38829013735766044
cell death of kidney cells	-0.3968155357411471	-1.263906801645077
apoptosis of tumor cells	-0.3985481894160177	0.31918443335496677
quantity of tumor	-0.3999999999999999	-0.2900209467136991
energy expenditure	-0.4472135954999579	-1.1338934190276817
hypertrophy of heart cells	-0.4596722811048549	-1.1681450751098221
degradation of protein	-0.4638472055852787	-0.39599185553154265
volume of bone	-0.47036043419179846	0.562543950463012
tumorigenesis of liver tumor	-0.485071250072666	-1.1094003924504583
formation of cellular inclusion bodies	-0.5118699995930681	-0.5118699995930681
cell death of neuroglia	-0.547722557505166	-2.0349703424076058
proliferation of cells	-0.5502416684179002	-0.2854565046611118
synthesis of carbohydrate	-0.5517607954846211
growth of epithelial tissue	-0.5805006730422931	0.1448753103310231
morphology of digestive system	-0.6	-1.9639610121239315
differentiation of B lymphocytes	-0.610170215847752
cell death of breast cancer cell lines	-0.6235668446320087	-0.03056163273867349
apoptosis of epithelial cells	-0.6338998627375134	-0.15573209355930875
Hypertrophy	-0.6364763507233864	-1.185940372909088
apoptosis of tumor cell lines	-0.6538928009236925	-0.40868963706082795
morphology of body cavity	-0.6546536707079772	-0.2
seizure disorder	-0.6644105970267492	-0.7875615306482165
repression of RNA	-0.6699784936390951	0.04176393910925025
interphase of fibroblasts	-0.7467286566323436	-0.7467286566323436
proliferation of epidermal cells	-0.7530567812274352
senescence of cells	-0.7913176446005972	-1.6969195161328277
apoptosis of prostate cancer cell lines	-0.800900523516438	-1.4269527735580416
differentiation of fibroblast cell lines	-0.8177707560836753
apoptosis of breast cancer cell lines	-0.8204884017825409	0.4030387153820662
replication of RNA virus	-0.8588975014708021
proliferation of hepatoma cell lines	-0.8618240557129996	-1.2898926236468375
growth of mammary tumor	-0.8626621856275073	-1.0158656123871423
cell death of epithelial cell lines	-0.872204106727414	-1.0934484947294887
organismal death	-0.9205174632467245	-0.8571769482981768
proliferation of keratinocytes	-0.9298882340504202	0.24414610504734569
replication of virus	-0.9392926385936335
quantity of malignant tumor	-0.9701425001453319	-0.808290376865476
inflammatory response of macrophages	-1.0
differentiation of embryonic cancer cell lines	-1.0	-1.0
entry into S phase of fibroblasts	-1.0	-1.0
proliferation of embryonic cells	-1.0141200621584419
quantity of osteoblasts	-1.0158656123871423	-0.8047217485013147
invasive behavior	-1.0674899923282326
apoptosis of carcinoma cell lines	-1.0760006708027199	-0.505254153793919
abnormal morphology of digestive system	-1.091089451179962	-1.9639610121239315
apoptosis of keratinocytes	-1.0952831028649503	-0.5614974738114499
binding of DNA	-1.0970275207736642	-0.3557075405447179
inflammatory response of antigen presenting cells	-1.1094003924504583
binding of protein binding site	-1.1148592797395365
mass of organism	-1.1278318846722244	-0.753778361444409
gastrointestinal tract cancer	-1.1920791213585396	-0.6509445549041192
Gastrointestinal Tract Cancer and Tumors	-1.1920791213585396	-0.6509445549041192
gastrointestinal tumor	-1.1920791213585396	-0.6509445549041192
cell death of carcinoma cell lines	-1.281955759360241	-1.0914559580770582
cell death of sympathetic neuron	-1.2988303573478017
size of embryo	-1.3490472924312529	-2.1674191571934025
thickness of compact bone	-1.3867504905630728
S phase of fibroblasts	-1.4320780207890622	-1.4320780207890622
proliferation of liver cells	-1.474678551850999	-1.9486045682751325
replication of Influenza A virus	-1.5149293204592036
proliferation of fibroblasts	-1.6057319561380585	-1.4769540390444338
proliferation of hepatocytes	-1.6570200434731925	-2.009960539529414
hypertrophy of cells	-1.6879891700120315	-1.2261500550178035
growth of organism	-1.694602064376502
abnormal bone density	-1.977378493597236	-0.8318003918560583
growth of connective tissue	-2.002293757099634	-0.35018505562335706
apoptosis of lymphoid organ	-2.0791897987920995
proliferation of connective tissue cells	-2.152301911025993	-0.7608324071132887
mineralization of connective tissue	-2.23606797749979
quantity of red blood cells	-2.417468892076141	-2.894272204579745
metabolism of polysaccharide	-2.4327007187250236

## Sheet: B)Activation score biochemicals
Diseases and Bio Functions	Control vs CPF	Control vs CPF+VitE
growth of bacteria	2.724366869583699	1.6375555461118838
growth of Yersinia pestis	2.4494897427831783	2.0179913668364655
replication of virus	2.4379951240146274
synthesis of nitric oxide	2.22769635999426	1.4650370043436016
proliferation of cells	2.196466598413294	1.788845774509247
efflux of L-amino acid	2.0
killing of tumor cell lines	2.0	0.0
interphase	2.0
replication of arenaviridae	2.0
efflux of neutral amino acid	2.0
activation of microglia	2.0
proliferation of CD4+ T-lymphocytes	2.0	0.0
proliferation of T lymphocytes	1.9996939790357726
cell death of muscle cells	1.8204939173521864
proliferation of immune cells	1.7436665810128202	0.3144854510165755
release of nitric oxide	1.7320508075688774	1.7320508075688774
killing of cells	1.6733200530681513	1.224292184304829
mobilization of Ca2+	1.5684444425774002	1.782543384428034
concentration of glutathione	1.53838417859828	0.8689150890904157
cell death of beta islet cells	1.4906361121987484	0.0
accumulation of lipid	1.453140697355878	-0.6726237725596962
apoptosis of tumor cell lines	1.423248242315084	0.6247105076343494
accumulation of acylglycerol	1.4174918924046918
apoptosis of smooth muscle cells	1.4091624227176736
oxidation of fatty acid	1.3532273845909055	0.0
cell cycle progression	1.3483344284125127
permeabilization of mitochondria	1.3416407864998738	1.0
metabolism of membrane lipid derivative	1.3371741384629974
cell death of phagocytes	1.3363311403442948
activation of blood cells	1.3090374174600727
cell death of neuroblastoma cell lines	1.2960613124821063	1.9344942598098123
damage of nervous system	1.248158256745578	1.2845558194404716
activation of cells	1.222108034191034	-0.9604364091011907
necrosis of liver	1.2147789670863758	0.7292698290066432
modification of palmitic acid	1.1988283847559342
generation of reactive oxygen species	1.188225587762627	0.30764484103154993
secretion of molecule	1.1857383334575045	-0.27660308167803127
accumulation of triacylglycerol	1.137510313122507	-0.6577544218069818
cell death of liver cells	1.136987795360007
apoptosis of pancreatic cancer cell lines	1.094123818309669
oxidation of long chain fatty acid	1.08522162592849
cell death of neuroglia	1.0674899923282326	1.9798989873223327
binding of cells	1.0162584905189476	0.39829262723952535
cell death of hepatocytes	1.0046616984129162	0.44431154926661615
uptake of fatty acid	1.0
depolarization of mitochondrial membrane	1.0
apoptosis of hepatoma cell lines	0.9854034970275798	0.0
apoptosis of hepatocytes	0.9726131629067841	0.33719190520392905
cell death of hepatoma cell lines	0.9592976660041295	0.0
synthesis of reactive oxygen species	0.9185567607182299	0.4537785126087814
apoptosis of neuroblastoma cell lines	0.88249750329277
stress response of cells	0.8722221327921011	0.8701298701298701
production of reactive oxygen species	0.8530169641286527	0.4416897955238336
cell death of pheochromocytoma cell lines	0.848528137423857	1.9436216130253565
concentration of phospholipid	0.8392543274162824
proliferation of tumor cell lines	0.8265799510452014	-0.00395549010201421
binding of tumor cell lines	0.808290376865476
quantity of reactive oxygen species	0.8029936326247116	0.7389976746389694
activation of brain	0.7624928516630234	0.0
production of hydrogen peroxide	0.7467286566323436	-0.2182178902359924
synthesis of protein	0.733052728842713	0.733052728842713
cell death of cortical neurons	0.6652403874329488	1.3486226389948723
engulfment of cells	0.658504607868518	1.0
cell death of connective tissue cells	0.6192557936978852
apoptosis	0.5962477721425615	-0.3783700111299683
hydrolysis of lipid	0.5937322507759796	0.9370425713316363
necrosis	0.5678605253472397	-0.2499060112435922
metabolism of reactive oxygen species	0.5600095444388664
consumption of oxygen	0.526896950646487	-0.45635689750476227
apoptosis of endothelial cells	0.5055080947215127
depolarization of cellular membrane	0.4472135954999579
cell death of tumor cell lines	0.3891552899544162	0.1380590513896811
biosynthesis of hydrogen peroxide	0.37164707312358314	-0.7276068751089989
accumulation of reactive oxygen species	0.37139067635410367
cell viability of hepatoma cell lines	0.3375263702778072	0.0
synthesis of lipid	0.27560518803482453	-0.3335370608029295
stimulation of cells	0.2354315382087515	-0.5126699543713144
DNA damage	0.22492972044182763	0.6257681363874317
cell death of lymphoma cell lines	0.22492972044182763
concentration of acylglycerol	0.18054737602553955	-0.24700300843777542
hemostasis	0.17615986751632517
release of arachidonic acid	0.15249857033260464	0.0
proliferation of connective tissue cells	0.13438262813667914
cell death of prostate cancer cell lines	0.130188910980824
cell death	0.1190443753810461
concentration of lipid	0.09567826176328723	-0.1256010764158474
synthesis of eicosanoid	0.025965511853767633	-1.1684480334195475
cell viability	0.008105891990018061	-0.6273222577241546
apoptosis of vascular endothelial cells	-0.04824897405678551	-0.054039056251140825
atherosclerosis	-0.05707301455353498
cell viability of tumor cell lines	-0.0928824286564786	-1.200115769711977
quantity of Ca2+	-0.13819606113402744	-0.06167805690187432
cell death of central nervous system cells	-0.16315616984325287	0.7321510248763463
quantity of amino acids	-0.17079674642128878	0.1690308509457034
necrosis of brain	-0.18054575307780188	0.5079242864758038
concentration of cholesterol	-0.18118972692148813
cell death of cerebral cortex cells	-0.18400483495657818	0.5041355783961203
uptake of D-glucose	-0.20116241059275788	0.5937322507759796
cell viability of pancreatic cancer cell lines	-0.2032987915125715	0.0
synthesis of prostaglandin E2	-0.21952514643223803	0.0
synthesis of prostaglandin	-0.2267785307009899	-0.9514838353324141
cell death of brain	-0.23129504626280695
stimulation of neurons	-0.29310519088027465	-0.29310519088027454
aggregation of blood platelets	-0.30397290235581526	-1.1928503828469548
synthesis of carbohydrate	-0.3106706880500284
synthesis of nitrite	-0.31434730673096567
neuronal cell death	-0.32046142109025255	0.3323477048395957
proliferation of vascular smooth muscle cells	-0.3375263702778072
disorder of artery	-0.3400793168089702
concentration of fatty acid	-0.34257035824385035	-0.024549468441355207
concentration of ATP	-0.3731160047325233	0.2748248549646564
metabolism of protein	-0.38066653344119683	-0.7741325829021306
concentration of triacylglycerol	-0.3843280612139443	-0.9407696512605676
conversion of lipid	-0.3897986091245769	-1.1172430658184895
accumulation of cells	-0.3905667329424717
damage of liver	-0.4238053179598069	-0.31623492397299435
metabolism of hydrogen peroxide	-0.4400862294233522	-1.091089451179962
apoptosis of neurons	-0.504748730983912	0.5417687526113677
release of eicosanoid	-0.5059434180318769	-1.116880781646981
synthesis of fatty acid	-0.5963969307536884	-0.6724677005719185
aggregation of blood cells	-0.6255805550375577
fatty acid metabolism	-0.6545448882967111	-0.8508182051689511
synthesis of DNA	-0.7135428558413522	-2.1838269550903724
metabolism of hormone	-0.7243726988229621	-0.7243726988229621
synthesis of polysaccharide	-0.7276068751089989
exposure of phosphatidylserine	-0.7844645405527362	0.0
formation of reactive oxygen species	-0.8269767696299569	0.0
production of nitrite	-0.8485281374238569	-0.8485281374238569
quantity of monoamines	-0.8649228885013016
injury of liver	-1.0416198278230426	-0.5447814133863546
oxidation of monosaccharide	-1.1324724004687912
production of superoxide	-1.1404288819045583	-0.9205746178983235
adhesion of immune cells	-1.191199619774846
release of catecholamine	-1.2001849483357188	-0.3753882437525816
uptake of Ca2+	-1.2173952858670358	0.0
incorporation of thymidine	-1.247843406976828	0.0
apoptosis of brain	-1.261957507544567	-0.04577360189563004
apoptosis of cerebral cortex cells	-1.261957507544567	-0.0667158114661867
adhesion of blood cells	-1.4749595471708474
release of neurotransmitter	-1.4955890041534168	-1.0518784272444937
proliferation of breast cancer cell lines	-1.5474611514754322
cellular homeostasis	-1.5804553759405198	0.7793843424797579
peroxidation of lipid	-1.6079711402997479	-1.359154624937166
uptake of glutamine family amino acid	-1.673003825142608	0.0
proliferation of cancer cells	-1.6775186930455472	-0.4377405241316662
transport of D-glucose	-1.7056057308448833	-0.8164965809277261
binding of DNA	-1.997717328531449	-0.6524622164201452
transport of molecule	-2.032531773879147	-2.0091120746426205
uptake of monosaccharide	-2.1904436011815616
uptake of 2-deoxyglucose	-2.2140393417081428
transport of amino acids	-2.258206532849039	-2.3794668557463954
uptake of L-amino acid	-2.3906895613061314	-2.185771879844089
modification of anion	-2.4327007187250236	-1.9824814143238607
uptake of L-alanine	-2.4494897427831783	-2.0
transmembrane potential of mitochondria	-2.47831289049593	-1.5537876312498906
transmembrane potential	-2.498052909385301	-1.565756187121076

## Sheet: Activation All identifiers
Diseases and Bio Functions	Contol vs CPF	Contol vs CPF+VitE
cell viability of tumor cell lines	3.0725035043651254	1.6042175619960957
cell survival	2.659751825782173	2.0746222529887657
growth of bacteria	2.5366081243148515	2.2294430928993116
cell viability	2.479881257486286	1.7931747678676877
growth of Yersinia pestis	2.4494897427831783	2.0179913668364655
differentiation of bone cell	2.367354785571616	1.8651073835275063
accumulation of lipid	2.318837563335181
uptake of palmitic acid	2.2132114866740054
uptake of fatty acid	2.1884666781394455
accumulation of triacylglycerol	2.182820625326997
angiogenesis	2.1471864459699352	0.6059603821234093
accumulation of acylglycerol	2.0641061839146975
cell movement of endothelial cells	2.0544363379408703	2.065844484491945
synthesis of nitric oxide	2.053143021183892	2.1856075008430276
epithelial neoplasia	2.0291399882437013	1.3328365371367887
efflux of L-amino acid	2.0	2.0
efflux of neutral amino acid	2.0	2.0
replication of arenaviridae	2.0
head and neck tumor	1.9824814143238607	1.1717001988274147
development of artery	1.9798989873223327
pelvic cancer	1.9344942598098123
development of blood vessel	1.8554277112934003	1.3148656988560026
cell movement of vascular endothelial cells	1.7649950065855395	1.532784462468966
cell viability of tumor cells	1.7441631985447617
interphase	1.735565795976302	1.4788995436159393
benign neoplasia	1.725787667478545	1.2938218789822853
metabolism of membrane lipid derivative	1.724715764078797
carcinoma	1.7106357110346033	1.3169926283531599
development of cardiovascular system	1.7023085749221658	1.108375111281745
metastatic potential	1.6977493752543307	1.6977493752543307
proliferation of CD4+ T-lymphocytes	1.671258043593467
concentration of acylglycerol	1.6098001093047933	1.7421980822797376
vasculogenesis	1.6083440449936706	1.2773760114459174
metabolism of phospholipid	1.607641084369716
invasion of cells	1.5737686933881467	1.9370300485672767
migration of leukemia cell lines	1.5717623923465207	0.7605301898450908
adenoma	1.5688308581894201	0.9113305851507422
adipogenesis of fibroblast cell lines	1.56130751596868
cell viability of endothelial cells	1.547373968109551	1.8313272572156152
genital tumor	1.5460803983447065	1.5460803983447065
solid tumor	1.5254332790247718	1.2167361202486968
migration of endothelial cells	1.5200847295389577	1.7159204469110307
cell death of liver cells	1.4983953352414807	1.066003581778052
expression of RNA	1.439099758623239	-0.3300610022668715
size of vascular lesion	1.4294961810893354
differentiation of muscle cell lines	1.4120091040861973	1.4914077641798311
synthesis of phospholipid	1.3975453759411256
quantity of superoxide	1.3292370614921072
necrosis of liver	1.3120595876098318	1.0739288389854382
proliferation of colon cancer cell lines	1.3113530083326908	0.21654087871141117
proliferation of muscle cells	1.2954848777677688	0.11475081737897269
migration of colon cancer cell lines	1.293993278441261	0.7276068751089989
phosphorylation of protein	1.2722375058617752
entry into S phase	1.2576999619408207	1.2576999619408207
proliferation of tumor cell lines	1.2559914728506891	1.0410439358528807
cell cycle progression	1.2203549315762292	0.8074674607438928
size of atherosclerotic lesion	1.2195602129779686	0.21360489002971594
synthesis of protein	1.2100669186241486	1.6218598043236876
S phase	1.2026517267051977	0.9606318317905249
invasion of tumor cell lines	1.1985271606064631	1.5108538511976695
vascularization of tumor	1.1717001988274147	1.1717001988274147
quantity of bone cells	1.1382747336171615	0.8528028654224417
transport of carboxylic acid	1.1299524485428365	1.6373395068761516
accumulation of ceramide	1.1137997253450436
activation of DNA endogenous promoter	1.111564789212544	0.38795156999893105
stress response of cells	1.11108568800473	1.5717623923465207
ploidy	1.0817393887577003
oxidation of long chain fatty acid	1.0674899923282326
morphology of cells	1.053281925402781	0.516053069884952
proliferation of T lymphocytes	1.014085209572379
colony formation of connective tissue cells	1.0
mass of placenta	1.0
S phase of smooth muscle cells	1.0	0.0
interphase of smooth muscle cells	1.0
development of muscle	0.9901475429766743
formation of cells	0.9888472349023998	-0.5495223974963075
occlusion of artery	0.9875417908488149	-0.21895316649622165
differentiation of connective tissue cells	0.9793135199721256	0.5685771219886444
ploidy of cells	0.9763581447833145
transcription of RNA	0.9730249933856825	-0.8071676426349899
hepatic steatosis	0.9690979236849104
vascular lesion	0.9650518194806165	-0.4567521649631049
synthesis of D-glucose	0.962865003466101	-0.37456736412370545
apoptosis of liver cells	0.9615378010733878	0.14951737215755673
apoptosis of pre-B lymphocytes	0.9158109397792509	0.9158109397792509
transcription	0.8790939904184848	-1.0001961554144936
cell cycle progression of fibroblast cell lines	0.8728715609439696
proliferation of immune cells	0.859597867012624	0.3249409036394176
modification of palmitic acid	0.8507968987739754
cell viability of pancreatic cancer cell lines	0.8487310548365924
fatty acid metabolism	0.8468460017937693	-0.2179809439162058
interphase of fibroblast cell lines	0.8466487815452375
cell movement of fibroblast cell lines	0.8427325153589009
differentiation of cells	0.8414724489301582	0.65948718214176
differentiation of embryonic cells	0.8251369970070347	0.5871365639519862
quantity of connective tissue cells	0.8216800610907772	0.7820618870057751
proliferation of carcinoma cell lines	0.8211431421376968	-0.3838214068828373
differentiation of leukocytes	0.8137057891423243	-0.6355422418206679
differentiation of blood cells	0.8012995126009979	0.2113757695072446
cell death of hepatocytes	0.795755919313822	-0.3976709535462383
concentration of triacylglycerol	0.7906000994623117	1.1323360136127476
size of animal	0.7745966692414834	0.2581988897471611
proliferation of leukemia cell lines	0.7734302928862414	0.1820483590689988
growth of nervous tissue	0.7668968977531944	-0.11897853794182796
proliferation of neuroblasts	0.7647058823529412
gonadal tumor	0.7624928516630234	0.7624928516630234
activation of brain	0.7624928516630234	0.7624928516630234
hematological neoplasia	0.7518641029007047	0.1447330371730565
cell movement	0.7299227383714596	1.3518993855955863
differentiation of osteoblasts	0.7293249574894727	0.6761234037828131
lymphohematopoietic cancer	0.7270886411094123	-0.1464285839466412
lymphoid cancer	0.7171048197364392	0.011543774367193298
transcription of DNA	0.7146383812951133	-0.6123295898989505
metabolism of protein	0.7132192679332904	0.780888910812517
hepatocellular carcinoma	0.6982565352753429
proliferation of tumor cells	0.6565618610552614	0.45845843332310626
malformation	0.6546536707079772	0.5026246899500346
congenital anomaly of musculoskeletal system	0.6488856845230502	0.41233496180210827
growth of carcinoma	0.6367824344585656	0.25713995182827
induction of tumor	0.6336251051084861	0.6336251051084862
craniofacial abnormality	0.6211495565912797
vascular disease	0.620751792729379	-0.46783221852776125
proliferation of lymphocytes	0.5990614353252698	0.17799322347992722
metastasis	0.5960802303085164	-0.27142225222510774
expression of DNA	0.5808365703519043	-0.6380790494489704
quantity of IL-10 in blood	0.5773502691896258
apoptosis	0.5648043213485957	0.3169007133725813
synthesis of DNA	0.5542038023110862	-1.1956121265687507
proliferation of breast cancer cell lines	0.553966875154254	0.7449952881313991
migration of tumor cell lines	0.5508175251059474	0.6306841819860391
Viral Infection	0.5492465875915815	-0.4182580540796932
cell transformation	0.5325363093911067	-0.3599569234934188
differentiation of embryonic stem cells	0.5123210761158847	0.24253562503633302
mineralization of extracellular matrix	0.50709255283711
disorder of artery	0.5052060362834281	-0.10057100600681439
cell viability of fibroblast cell lines	0.5030661697803824
proliferation of lung cancer cell lines	0.5017019793784041	-0.019525536899096526
cell death of liver cell lines	0.49236596391733095
proliferation of cells	0.4885994022842351	0.7250444562568745
transactivation of RNA	0.47782833569018085	-1.4960571411388426
progression of tumor	0.4527923591472056	0.8203031124295957
colony formation of cells	0.4486158689007243	0.29431081266693965
hypoplasia of cells	0.4472135954999579
oxidation of palmitic acid	0.43287468987217437
Cancer	0.42777219819663276	0.28404330158019925
cell death of hepatoma cell lines	0.4258948912183635
cell death	0.3963893487129244	0.2173636746519526
cell movement of tumor cell lines	0.3951955223066112	0.5775845495218428
migration of cells	0.39364908634395807	1.2155653808814615
proliferation of epithelial cells	0.3684549150655327	0.7471524989187668
transactivation	0.3665785542787279	-1.6335107085938696
length of animal	0.3656053921907911
liver tumor	0.36312114105170473	-0.4036809301785662
cell movement of breast cancer cell lines	0.36176536006958104	0.45869620135711225
proliferation of fibroblast cell lines	0.3593880125830571	-0.21480046672744724
cell death of parenchymal cells	0.3525492819412134	-0.855059614732556
cellular homeostasis	0.35006420311315173	1.0904013700676543
apoptosis of hepatocytes	0.3380594978081797	-0.7954676326083462
formation of filopodia	0.3244428422615251
quantity of leukocytes	0.32322700196272197	-0.5880114592707183
uptake of D-glucose	0.32193522540113545	-0.1355496389594444
endoplasmic reticulum stress response	0.3143123418422173	0.3394221166510653
cell death of endothelial cells	0.31334089343847266
endoplasmic reticulum stress response of cells	0.31167225382937824
development of leukocytes	0.29693954846921844
colony formation of tumor cell lines	0.279440518738003	0.06878174499609101
quantity of cells	0.2456384733155125	0.1391569406270228
transport of molecule	0.22985314589378994	-0.2810852350749888
transformation of fibroblasts	0.22260419965280168
metabolism of carbohydrate	0.21205041655407675
Breast Cancer and Tumors	0.2	0.2
quantity of reactive oxygen species	0.16739937095227242	-0.1635721640219061
differentiation of mononuclear leukocytes	0.1579275278932302
multiple congenital anomalies	0.15249857033260464
liver cancer	0.1453939972564894
ubiquitination of protein	0.1301889109808239	0.1301889109808239
breast or colorectal cancer	0.1301889109808239	0.1301889109808239
replication of virus	0.12639242422025976
development of lymphocytes	0.11799200108689568
seizures	0.11250879009260228	-0.3779644730092272
concentration of fatty acid	0.11196117819623898	0.10706223875942944
Lymphocyte homeostasis	0.08461889709189878
cell cycle progression of tumor cell lines	0.07943014707895384	-0.4364357804719846
cell death of tumor cells	0.06598261513204258	0.7151105648464106
invasion of carcinoma cell lines	0.054783416472209495	-0.07023190429498682
cell death of tumor cell lines	0.05220269859811035	0.08535792472009215
replication of RNA virus	0.05205792062953535
digestive organ tumor	0.05041880233234508	-0.45397754652143385
uptake of monosaccharide	0.01394365292070707	0.1923989985197906
cell death of vascular endothelial cells	0.013849676008789844
leukemia	9.42055475210265E-17	-0.39056673294247146
hematologic cancer	-0.013062134137808065	-0.6969267011565958
apoptosis of kidney cell lines	-0.015492010845077437
apoptosis of lung cancer cell lines	-0.016551482932821947	0.49725897365863625
mammary tumor	-0.028227871846881823	-0.27934688485989034
apoptosis of epithelial cell lines	-0.04246789002724871	-0.5268039281873793
differentiation of epithelial cells	-0.045955765885932136	0.25648460360788555
differentiation of lymphocytes	-0.049606668993540666	-0.6631275828290042
hyperglycemia	-0.05952544512557821
autophagy	-0.06548394359113659
colony formation	-0.08098823387523997	-0.024188302740630833
apoptosis of tumor cell lines	-0.09568645100476365	-0.03567777069068914
necrosis	-0.10176165429529158	-0.04828814277196488
apoptosis of parenchymal cells	-0.11820518301063594	-1.2515475037108725
cell death of lung cancer cell lines	-0.1256504682061163	-0.03404284200820953
growth of malignant tumor	-0.12592665850436616	-0.5690423464361015
development of blood cells	-0.12597542117969526
cell death of immune cells	-0.1276166516256394
cell death of breast cancer cell lines	-0.12935221293848853	-0.03056163273867349
apoptosis of cervical cancer cell lines	-0.13999372082698938
cell death of epithelial cells	-0.14451322870969013	0.256702979712726
growth of organism	-0.14500447481651113	0.9238464787562829
desquamation	-0.15249857033260464
abdominal cancer	-0.1587641424926706	-0.4036313820043301
migration of breast cancer cell lines	-0.186678354113264	0.1621630789172989
Neurodegeneration	-0.19596545041740498	0.2602462152329379
transport of amino acids	-0.20886062368964567	-1.0717719633367193
cytostasis	-0.21172599448806614	-0.296810799409634
cell death of cervical cancer cell lines	-0.2137724042547807	0.4880827082060387
apoptosis of breast cancer cell lines	-0.21813046068052164	0.4030387153820662
quantity of nucleus	-0.21821789023599242	-0.21821789023599242
growth of tumor	-0.24311998112084515	-0.02367305573994002
cell death of breast cell lines	-0.2535100632816969	-0.12903225806451613
quantity of blood cells	-0.26828200049264966	-0.9385348518890909
cell death of kidney cells	-0.27621237464396126
Hypoplasia	-0.32126572322529234	0.2934586234360546
cell death of melanoma cell lines	-0.32290593933471107	0.4631956234022554
apoptosis of beta islet cells	-0.32807142482328316
quantity of nitric oxide	-0.34188172937891387
persistent truncus arteriosus	-0.35093120317179816	0.6246950475544243
volume of trabecular bone	-0.3779644730092272
synthesis of carbohydrate	-0.3872965891019192
quantity of glycogen	-0.38786915045683407
death of perinatal stage organism	-0.38829013735766044
apoptosis of epithelial cells	-0.3942224012126369	0.1123633207175128
repression of RNA	-0.3992521028047597	0.2835798205205132
organismal death	-0.421340699473765	-0.5055276265446168
energy expenditure	-0.4472135954999579	-1.1338934190276817
hypertrophy of heart cells	-0.4596722811048549	-1.1681450751098221
necrosis of kidney	-0.45990089316371624	-1.2102620849088164
proliferation of cancer cells	-0.460521532003392	-0.7431605356175384
volume of bone	-0.47036043419179846	0.8528028654224418
proliferation of mammary tumor cells	-0.47809144373375745	0.0
tumorigenesis of liver tumor	-0.485071250072666	-1.1094003924504583
cell death of neuroglia	-0.510753918455249	-1.2773327473170102
formation of cellular inclusion bodies	-0.5118699995930681	-0.5118699995930681
Cytosis	-0.5183210553488161	-1.5966678524077813
cell proliferation of tumor cell lines	-0.5298839182193036
apoptosis of islet cells	-0.6025553051058534
differentiation of B lymphocytes	-0.610170215847752
proliferation of hepatoma cell lines	-0.6366789881905558	-1.0172389340279953
uptake of glutamine family amino acid	-0.6401843996644799
morphology of body cavity	-0.6546536707079772	-0.2
growth of epithelial tissue	-0.7236744214399345	0.1448753103310228
apoptosis of melanoma cell lines	-0.7303877070383195	-0.05544197116132465
interphase of fibroblasts	-0.7467286566323436	-0.7467286566323436
cell death of prostate cancer cell lines	-0.7478342039610189	-1.5521069134081238
apoptosis of prostate cancer cell lines	-0.800900523516438	-1.4269527735580416
differentiation of fibroblast cell lines	-0.8177707560836753
apoptosis of carcinoma cell lines	-0.8338698142386629	-0.28056376185938353
development of blastocyst	-0.848528137423857
cell death of epithelial cell lines	-0.872204106727414	-0.872204106727414
seizure disorder	-0.9128709291752768	-0.7875615306482165
mass of organism	-0.9149201504268267	-0.5146502354656655
oxidation of D-glucose	-0.9284766908852594
degradation of protein	-0.9466868420898532	-0.8951681651895502
uptake of amino acids	-0.9733285267845754	-1.7613034324107524
transport of D-glucose	-0.9910672618316241
differentiation of embryonic cancer cell lines	-1.0	-1.0
entry into S phase of fibroblasts	-1.0	-1.0
apoptosis of cortical neurons	-1.002523163005831	0.9471411020100919
proliferation of epidermal cells	-1.0037543709415713
proliferation of liver cells	-1.0125931122785465	-1.464346189335757
proliferation of embryonic cells	-1.0141200621584419
quantity of osteoblasts	-1.0158656123871423
incorporation of D-glucose	-1.0674899923282326
invasive behavior	-1.0674899923282326
cell viability of liver cells	-1.0674899923282326
cell death of carcinoma cell lines	-1.0751911466408486	-0.8970794350389582
apoptosis of keratinocytes	-1.0952831028649503	-0.5614974738114499
inflammatory response of antigen presenting cells	-1.1094003924504583
epilepsy	-1.131370849898476	0.0
uptake of hormone	-1.1766968108291043	-1.1766968108291043
proliferation of keratinocytes	-1.1797593279856513	0.24414610504734569
proliferation of fibroblasts	-1.1802671019996895	-1.2565223676429995
gastrointestinal tract cancer	-1.1920791213585396	-0.6509445549041192
Gastrointestinal Tract Cancer and Tumors	-1.1920791213585396	-0.6509445549041192
gastrointestinal tumor	-1.1920791213585396	-0.6509445549041192
oxidation of monosaccharide	-1.2304546686443938
transport of monosaccharide	-1.2489415413585752
binding of DNA	-1.2807146591361003	-0.18974052424602253
binding of protein binding site	-1.282345228525534	0.014753469336000764
growth of connective tissue	-1.2899958104080713	0.22857529718938177
transport of carbohydrate	-1.3067355605952944
apoptosis of cerebral cortex cells	-1.325878890693071	0.7017135489253231
size of embryo	-1.3490472924312529	-2.1674191571934025
growth of mammary tumor	-1.372812945967288	-1.2871791176498517
thickness of compact bone	-1.3867504905630728
S phase of fibroblasts	-1.4320780207890622	-1.4320780207890622
replication of Influenza A virus	-1.5149293204592036
proliferation of connective tissue cells	-1.5720588406419418	-0.2999967846767255
apoptosis of central nervous system cells	-1.5970592093452334	0.14510947950006
apoptosis of brain cells	-1.6203161779412223	0.41286586984824974
uptake of L-amino acid	-1.6283046848759575	-2.4248711305964283
proliferation of hepatocytes	-1.6570200434731925	-2.009960539529414
hypertrophy of cells	-1.6879891700120315	-1.2261500550178035
uptake of alanine	-1.889822365046136	-1.889822365046136
abnormal bone density	-1.977378493597236
modification of anion	-1.9824814143238607	0.0
cell death of central nervous system cells	-2.222395310212537	-0.4888154031487349
cell death of cerebral cortex cells	-2.252315795031552	-0.3621705917278313
cell death of brain	-2.2982061506464215	-0.6106018214675902
cell death of brain cells	-2.3189068893956644	-0.4401972860821592
synthesis of polysaccharide	-2.358862382173929
metabolism of polysaccharide	-2.358862382173929
quantity of red blood cells	-2.417468892076141	-2.894272204579745
uptake of L-alanine	-2.4494897427831783	-2.4494897427831783
