# Supplementary material for: Modifying Effects of Vitamin E on Chlorpyrifos Toxicity in Atlantic Salmon
Source: PLoS One. 2015 Mar 16;10(3):e0119250. doi: 10.1371/journal.pone.0119250 (PMC4361336; doi:10.1371/journal.pone.0119250)
Supplement: S1 Dataset — (XLSX) [file pone.0119250.s002.xlsx]

## Sheet: Control vs CPF
GeneID	Length	Fold change	log2FoldChange	P-value	P-adj	KEGG Orthology	GO Component	GO Function	GO Process	Blast nr
CL7828,Contig1_Atlantic_salmon	715	3018.87	11.5598	0.00660154	0.313606	K08220|1|2e-32|139|dre:569329|MFS transporter, FLVCR family, feline leukemia virus subgroup C receptor-related protein	GO:0016020//membrane	GO:0020037//heme binding;GO:0015232//heme transporter activity	GO:0015886//heme transport	gi|326677293|ref|XP_003200803,1|/1,33204e-31/PREDICTED: feline leukemia virus subgroup C receptor-related protein 2 [Danio rerio]
Unigene38182_Atlantic_salmon	324	2727.23	11.4132	0.000832109	0.0941968	K02375|1|9e-57|218|dre:58073|frizzled 5/8	GO:0016021//integral to membrane;GO:0005737//cytoplasm;GO:0042995//cell projection;GO:0005886//plasma membrane	GO:0030165//PDZ domain binding;GO:0004930//G-protein coupled receptor activity;GO:0042813//Wnt-activated receptor activity;GO:0017147//Wnt-protein binding	GO:0060070//canonical Wnt receptor signaling pathway;GO:0007186//G-protein coupled receptor signaling pathway;GO:0021529//spinal cord oligodendrocyte cell differentiation;GO:0007409//axonogenesis;GO:0001944//vasculature development;GO:0051091//positive regulation of sequence-specific DNA binding transcription factor activity;GO:0021531//spinal cord radial glial cell differentiation;GO:0060898//ey…	gi|6649950|gb|AAF21645,1|AF039412_1/7,59519e-56/frizzled homolog [Danio rerio]
Unigene36400_Atlantic_salmon	328	2461.56	11.2654	0.00738119	0.329688	-	-	-	-	-
CL3524,Contig3_Atlantic_salmon	687	2338.03	11.1911	0.0106652	0.386198	K08051|1|6e-28|124|dre:492502|pleckstrin homology domain containing, family A (phosphoinositide binding specific) member 8	GO:0044424//intracellular part	GO:0008289//lipid binding	GO:0006869//lipid transport	gi|348533983|ref|XP_003454483,1|/4,74238e-39/PREDICTED: pleckstrin homology domain-containing family A member 8-like [Oreochromis niloticus]
Unigene32037_Atlantic_salmon	274	2046.18	10.9987	0.00322963	0.215924	-	-	-	-	-
Unigene42766_Atlantic_salmon	217	1964.85	10.9402	0.00626747	0.305329	-	-	-	-	-
Unigene36166_Atlantic_salmon	259	1833.07	10.84	0.00563944	0.290142	-	-	-	-	-
CL9708,Contig2_Atlantic_salmon	4418	1671.84	10.7072	0.00965328	0.372567	K01495|1|1e-106|389|dre:64263|GTP cyclohydrolase I [EC:3,5,4,16]	GO:0031965//nuclear membrane;GO:0005730//nucleolus;GO:0005829//cytosol;GO:0031410//cytoplasmic vesicle;GO:0043234//protein complex	GO:0008270//zinc ion binding;GO:0030742//GTP-dependent protein binding;GO:0003934//GTP cyclohydrolase I activity;GO:0005525//GTP binding;GO:0005509//calcium ion binding;GO:0050662//coenzyme binding;GO:0042803//protein homodimerization activity	GO:0051291//protein heterooligomerization;GO:0051000//positive regulation of nitric-oxide synthase activity;GO:0032496//response to lipopolysaccharide;GO:0014916//regulation of lung blood pressure;GO:0006184//GTP catabolic process;GO:0035998//7,8-dihydroneopterin 3'-triphosphate biosynthetic process;GO:0050884//neuromuscular process controlling posture;GO:0042311//vasodilation;GO:0034612//respons…	gi|110626157|ref|NP_571742,1|/8,45727e-106/GTP cyclohydrolase 1 [Danio rerio]
Unigene12198_Atlantic_salmon	239	1608.61	10.6516	0.00996006	0.376368	-	-	-	-	-
Unigene36447_Atlantic_salmon	275	1568.48	10.6151	0.01017	0.378542	-	-	-	-	-
Unigene38329_Atlantic_salmon	323	1563.71	10.6108	0.0164863	0.481268	K09239|1|3e-14|77,0|dre:562048|human immunodeficiency virus type I enhancer-binding protein	GO:0005622//intracellular	GO:0005488//binding	GO:0009987//cellular process	gi|348510985|ref|XP_003443025,1|/9,32766e-38/PREDICTED: human immunodeficiency virus type I enhancer-binding protein 2 homolog [Oreochromis niloticus]
Unigene35711_Atlantic_salmon	237	1511.72	10.562	0.0166025	0.483058	-	-	-	-	gi|348505072|ref|XP_003440085,1|/5,71275e-24/PREDICTED: uncharacterized protein C1orf112 homolog [Oreochromis niloticus]
Unigene3706_Atlantic_salmon	215	1466.29	10.518	0.0169694	0.48484	K04680|1|2e-11|67,4|dre:30493|inhibitor of DNA binding, dominant negative helix-loop-helix protein	GO:0005737//cytoplasm;GO:0005634//nucleus	GO:0003677//DNA binding;GO:0046983//protein dimerization activity	GO:0045892//negative regulation of transcription, DNA-dependent	gi|209735490|gb|ACI68614,1|/4,62491e-13/DNA-binding protein inhibitor ID-1 [Salmo salar]
CL6380,Contig6_Atlantic_salmon	675	1425.52	10.4773	0.0173212	0.488227	-	-	-	-	-
CL10163,Contig1_Atlantic_salmon	210	1385	10.4357	0.0176942	0.490322	-	-	-	-	-
CL3542,Contig3_Atlantic_salmon	958	42.8894	5.42255	2.49e-06	0.00137303	K10252|1|1e-94|346|dre:678554|beta,beta-carotene 9',10'-dioxygenase [EC:1,14,99,-]	-	-	-	gi|348530402|ref|XP_003452700,1|/1,91369e-115/PREDICTED: beta,beta-carotene 9',10'-oxygenase-like [Oreochromis niloticus]
Unigene38038_Atlantic_salmon	232	32.887	5.03944	0.000135686	0.0291037	-	-	-	-	-
Unigene19480_Atlantic_salmon	231	29.1662	4.86623	0.00102398	0.106934	-	-	-	-	gi|301607680|ref|XP_002933438,1|/5,74187e-16/PREDICTED: hypothetical protein LOC100498623 [Xenopus (Silurana) tropicalis]
Unigene22003_Atlantic_salmon	221	28.0728	4.8111	0.000188661	0.0358269	-	-	-	-	-
Unigene33286_Atlantic_salmon	273	26.7261	4.74018	0.0013639	0.127274	-	-	-	-	-
Unigene39458_Atlantic_salmon	224	24.8186	4.63335	0.00424937	0.253133	-	-	-	-	-
Unigene13772_Atlantic_salmon	234	22.7963	4.51073	0.00915351	0.364775	-	-	-	-	-
Unigene37271_Atlantic_salmon	304	22.2203	4.47381	0.000853372	0.0961922	K04594|1|8e-21|99,0|dre:560631|latrophilin 3	-	-	-	gi|348525757|ref|XP_003450388,1|/2,76482e-26/PREDICTED: latrophilin-3-like [Oreochromis niloticus]
CL5495,Contig3_Atlantic_salmon	1988	20.0403	4.32483	0.00193198	0.160612	K00898|1|0,0|675|dre:393971|pyruvate dehydrogenase kinase [EC:2,7,11,2]	GO:0005739//mitochondrion;GO:0045254//pyruvate dehydrogenase complex;GO:0005634//nucleus	GO:0004674//protein serine/threonine kinase activity;GO:0032403//protein complex binding;GO:0005524//ATP binding;GO:0004740//pyruvate dehydrogenase (acetyl-transferring) kinase activity;GO:0046982//protein heterodimerization activity;GO:0042803//protein homodimerization activity	GO:0018105//peptidyl-serine phosphorylation;GO:0034614//cellular response to reactive oxygen species;GO:0072332//intrinsic apoptotic signaling pathway by p53 class mediator;GO:0006006//glucose metabolic process	gi|223649112|gb|ACN11314,1|/0/Pyruvate dehydrogenase kinase isozyme 2, mitochondrial precursor [Salmo salar]
Unigene38685_Atlantic_salmon	252	19.3141	4.27158	0.00348849	0.224639	-	-	-	-	-
Unigene45181_Atlantic_salmon	201	18.6423	4.22051	1.29e-05	0.00505423	-	-	-	-	-
Unigene32386_Atlantic_salmon	299	17.9372	4.16488	0.0088884	0.361286	K15305|1|2e-07|54,7|dre:447912|vacuole morphology and inheritance protein 14	-	-	-	gi|348509213|ref|XP_003442145,1|/1,43496e-06/PREDICTED: protein VAC14 homolog [Oreochromis niloticus]
Unigene483_Atlantic_salmon	228	17.8627	4.15888	0.0029369	0.203728	-	-	-	-	-
Unigene32157_Atlantic_salmon	288	17.1009	4.096	0.00558922	0.288781	-	-	-	-	-
CL10133,Contig2_Atlantic_salmon	392	16.9189	4.08056	0.00563787	0.290142	K10154|1|1e-30|131|dre:393570|interferon regulatory factor 6	GO:0005737//cytoplasm	GO:0000975//regulatory region DNA binding;GO:0003700//sequence-specific DNA binding transcription factor activity	GO:0007050//cell cycle arrest;GO:0030216//keratinocyte differentiation;GO:0043616//keratinocyte proliferation;GO:0008285//negative regulation of cell proliferation;GO:0043588//skin development;GO:0048468//cell development;GO:0045893//positive regulation of transcription, DNA-dependent	gi|148745142|gb|AAI42792,1|/1,21842e-29/Xpo6 protein [Danio rerio]
Unigene35712_Atlantic_salmon	308	16.6342	4.05608	0.0036517	0.230177	-	-	-	-	gi|348517507|ref|XP_003446275,1|/1,66083e-47/PREDICTED: protein FAM167A-like [Oreochromis niloticus]
Unigene8396_Atlantic_salmon	243	16.3306	4.02951	0.0008762	0.0978407	-	-	-	-	-
Unigene45596_Atlantic_salmon	252	15.9239	3.99312	0.0146261	0.453987	K05014|1|5e-07|53,1|tgu:100229350|chloride channel 5	GO:0005737//cytoplasm;GO:0005813//centrosome;GO:0005730//nucleolus	GO:0070412//R-SMAD binding;GO:0030295//protein kinase activator activity	GO:0016525//negative regulation of angiogenesis;GO:0090272//negative regulation of fibroblast growth factor production;GO:0051091//positive regulation of sequence-specific DNA binding transcription factor activity;GO:0071158//positive regulation of cell cycle arrest;GO:0050710//negative regulation of cytokine secretion;GO:0071456//cellular response to hypoxia;GO:0071850//mitotic cell cycle arrest…	gi|221221308|gb|ACM09315,1|/4,78664e-26/Response gene to complement 32 protein [Salmo salar]
Unigene20907_Atlantic_salmon	391	15.8068	3.98247	0.0146989	0.453987	-	-	-	-	-
Unigene38995_Atlantic_salmon	271	15.5109	3.95521	0.0091025	0.364184	-	-	-	-	-
Unigene2766_Atlantic_salmon	337	15.1369	3.91999	0.00318743	0.214519	-	-	-	-	-
Unigene6961_Atlantic_salmon	261	14.9643	3.90345	0.00517617	0.282708	-	-	-	-	-
Unigene8460_Atlantic_salmon	340	14.8235	3.88981	8.1e-07	0.000537583	-	-	-	-	-
CL541,Contig4_Atlantic_salmon	309	14.7442	3.88208	0.000805462	0.0927198	K07374|1|4e-38|156|acs:100567848|tubulin alpha	-	-	-	gi|119578457|gb|EAW58053,1|/4,08819e-38/tubulin, alpha 3, isoform CRA_b [Homo sapiens]
Unigene12908_Atlantic_salmon	202	14.6533	3.87315	0.0164483	0.481017	-	-	-	-	-
CL4334,Contig1_Atlantic_salmon	362	14.4612	3.85412	0.0147056	0.453987	-	-	-	-	gi|47225060|emb|CAF97475,1|/2,46591e-06/unnamed protein product [Tetraodon nigroviridis]
CL9089,Contig1_Atlantic_salmon	357	14.4372	3.85172	0.0138854	0.443479	-	-	-	-	-
CL1967,Contig1_Atlantic_salmon	735	14.346	3.84257	0.00477833	0.268293	-	-	-	-	gi|291190104|ref|NP_001167182,1|/9,61283e-20/ERBB receptor feedback inhibitor 1 [Salmo salar]
Unigene33274_Atlantic_salmon	348	14.324	3.84036	0.00272208	0.196208	-	-	-	-	-
Unigene9411_Atlantic_salmon	227	13.7953	3.7861	0.00463788	0.265151	-	-	-	-	-
Unigene43797_Atlantic_salmon	222	13.7782	3.78431	0.0149332	0.45785	-	-	-	-	-
CL5895,Contig2_Atlantic_salmon	275	13.3831	3.74235	0.014588	0.45396	K15728|1|7e-41|165|dre:799099|phosphatidate phosphatase LPIN [EC:3,1,3,4]	-	GO:0008195//phosphatidate phosphatase activity	-	gi|348534136|ref|XP_003454559,1|/3,338e-40/PREDICTED: phosphatidate phosphatase LPIN1-like [Oreochromis niloticus]
Unigene13725_Atlantic_salmon	292	13.3621	3.74007	0.0146032	0.453987	-	-	-	-	-
Unigene24994_Atlantic_salmon	305	12.7121	3.66813	0.00333181	0.219528	-	-	-	-	-
Unigene18290_Atlantic_salmon	256	12.1866	3.60722	0.00128085	0.123588	-	-	-	-	-
Unigene11834_Atlantic_salmon	247	11.6097	3.53726	0.00200127	0.16302	-	-	-	-	-
Unigene23090_Atlantic_salmon	483	11.3781	3.50819	0.000886867	0.0988468	-	-	-	-	-
Unigene43640_Atlantic_salmon	301	10.5015	3.39253	2.4e-06	0.001339	-	-	-	-	gi|47198587|emb|CAF89017,1|/5,4369e-06/unnamed protein product [Tetraodon nigroviridis]
Unigene25707_Atlantic_salmon	279	10.4125	3.38024	0.00463326	0.265151	-	-	-	-	-
Unigene9473_Atlantic_salmon	237	10.3829	3.37613	1.22e-10	4.09e-07	-	-	-	-	-
Unigene43456_Atlantic_salmon	236	10.3228	3.36776	0.00294883	0.203749	-	-	-	-	-
Unigene38684_Atlantic_salmon	320	10.3181	3.3671	7.24e-10	1.96e-06	-	-	-	-	-
CL9572,Contig1_Atlantic_salmon	275	10.2685	3.36015	0.00923424	0.365138	-	-	-	-	-
CL9430,Contig1_Atlantic_salmon	219	10.1139	3.33826	0.000210505	0.0388315	-	-	-	-	-
CL659,Contig2_Atlantic_salmon	654	10.0359	3.3271	0.000143125	0.0300507	K12023|1|4e-80|297|dre:338307|tripartite motif-containing protein 47;K12006|2|5e-27|121|xtr:100490556|tripartite motif-containing protein 16	GO:0005622//intracellular	GO:0008270//zinc ion binding	-	gi|122891019|emb|CAM13155,1|/8,33417e-80/novel protein (id:ibd1340) [Danio rerio]
CL648,Contig1_Atlantic_salmon	486	9.97032	3.31764	0.00460983	0.264795	-	-	-	-	-
Unigene13194_Atlantic_salmon	263	9.93687	3.31279	0.0104224	0.381917	-	-	-	-	-
CL3504,Contig1_Atlantic_salmon	427	9.85858	3.30138	0.00698457	0.322355	-	-	-	-	gi|209738066|gb|ACI69902,1|/4,04206e-17/OCIA domain-containing protein 2 [Salmo salar]
CL8170,Contig2_Atlantic_salmon	511	9.79748	3.29241	3.71e-05	0.0111733	K04680|1|1e-26|119|dre:30493|inhibitor of DNA binding, dominant negative helix-loop-helix protein	GO:0005737//cytoplasm;GO:0005634//nucleus	GO:0003677//DNA binding;GO:0046983//protein dimerization activity	GO:0045892//negative regulation of transcription, DNA-dependent	gi|221219286|gb|ACM08304,1|/9,87358e-35/DNA-binding protein inhibitor ID-1 [Salmo salar]
Unigene11094_Atlantic_salmon	276	9.73631	3.28338	0.0119553	0.412548	-	-	-	-	-
CL1662,Contig2_Atlantic_salmon	275	9.7363	3.28337	0.00152061	0.137411	-	-	-	-	-
Unigene5266_Atlantic_salmon	368	9.70209	3.2783	0.00668281	0.314763	-	-	-	-	-
CL1111,Contig2_Atlantic_salmon	408	9.6248	3.26676	0.0104271	0.381917	-	-	-	-	-
Unigene10500_Atlantic_salmon	204	9.48255	3.24528	0.0109357	0.391599	-	-	-	-	-
Unigene41579_Atlantic_salmon	238	9.30475	3.21797	0.00906485	0.363738	-	-	-	-	-
Unigene20026_Atlantic_salmon	256	9.06485	3.18028	0.000760168	0.0894044	K06798|1|2e-11|67,8|dre:541393|cadherin 6, type 2, K-cadherin	-	-	-	gi|60551183|gb|AAH90908,1|/1,64817e-10/Cadherin 6 [Danio rerio]
Unigene43140_Atlantic_salmon	244	9.0141	3.17218	0.0145943	0.45396	-	-	-	-	-
Unigene34816_Atlantic_salmon	299	8.99323	3.16884	6.15e-08	7.48e-05	-	-	-	-	-
Unigene11095_Atlantic_salmon	298	8.96646	3.16454	0.0015632	0.139545	-	-	-	-	-
CL6636,Contig1_Atlantic_salmon	206	8.77281	3.13304	0.0148264	0.455515	-	-	-	-	-
Unigene10938_Atlantic_salmon	419	8.7073	3.12223	0.00637458	0.308469	-	-	-	-	-
Unigene41995_Atlantic_salmon	228	8.69328	3.1199	0.00131987	0.125522	-	-	-	-	-
Unigene45144_Atlantic_salmon	271	8.68452	3.11845	0.00196277	0.162102	K09485|1|1e-38|157|dre:562019|heat shock protein 110kDa	-	GO:0005524//ATP binding	-	gi|125842482|ref|XP_690505,2|/1,19402e-37/PREDICTED: heat shock 70 kDa protein 4L [Danio rerio]
Unigene2594_Atlantic_salmon	247	8.66163	3.11464	0.0162571	0.478314	-	-	-	-	gi|195132315|ref|XP_002010589,1|/5,69165e-08/GI16010 [Drosophila mojavensis]
CL3007,Contig2_Atlantic_salmon	1186	8.63157	3.10962	0.0100836	0.377823	-	-	-	-	gi|348518600|ref|XP_003446819,1|/9,68252e-41/PREDICTED: MAP7 domain-containing protein 2-like [Oreochromis niloticus]
Unigene30351_Atlantic_salmon	399	8.53171	3.09283	0.000715265	0.0865708	-	-	-	-	-
Unigene39145_Atlantic_salmon	264	8.45498	3.0798	0.0103652	0.381917	-	-	-	-	-
CL1794,Contig2_Atlantic_salmon	448	8.34034	3.06011	0.0109106	0.390977	-	-	-	-	-
Unigene15777_Atlantic_salmon	496	8.31336	3.05543	0.00100058	0.105787	-	-	-	-	-
Unigene31362_Atlantic_salmon	253	8.30454	3.0539	0.0162449	0.478314	-	-	-	-	-
Unigene44133_Atlantic_salmon	314	8.24889	3.0442	6.96e-05	0.0172981	-	-	-	-	-
Unigene19636_Atlantic_salmon	432	8.19092	3.03402	2.78e-05	0.00920609	-	-	-	-	-
Unigene17708_Atlantic_salmon	322	8.13034	3.02332	3.36e-05	0.0104853	K10808|1|2e-17|87,8|dre:30733|ribonucleoside-diphosphate reductase subunit M2 [EC:1,17,4,1]	GO:0005971//ribonucleoside-diphosphate reductase complex;GO:0005635//nuclear envelope	GO:0046914//transition metal ion binding;GO:0004748//ribonucleoside-diphosphate reductase activity, thioredoxin disulfide as acceptor	GO:0000278//mitotic cell cycle;GO:0055114//oxidation-reduction process;GO:0006260//DNA replication;GO:0006206//pyrimidine nucleobase metabolic process;GO:0009186//deoxyribonucleoside diphosphate metabolic process;GO:0008284//positive regulation of cell proliferation	gi|213511642|ref|NP_001133495,1|/3,93713e-20/Ribonucleoside-diphosphate reductase subunit M2 [Salmo salar]
CL6937,Contig2_Atlantic_salmon	315	8.12815	3.02293	0.0100127	0.377161	-	-	-	-	-
Unigene2910_Atlantic_salmon	216	8.11668	3.02089	0.01015	0.378542	-	-	-	-	-
Unigene12781_Atlantic_salmon	312	8.11248	3.02014	0.00247973	0.185526	-	-	-	-	-
Unigene22793_Atlantic_salmon	483	8.07502	3.01347	0.0040117	0.245341	-	-	-	-	-
Unigene39888_Atlantic_salmon	301	7.97623	2.99571	3.75e-09	7.98e-06	K06224|1|8e-31|132|dre:619520|hedgehog;K11989|3|5e-28|122|xla:378540|indian hedgehog;K11988|4|4e-27|119|cfa:608860|sonic hedgehog	GO:0009986//cell surface;GO:0005886//plasma membrane;GO:0005634//nucleus;GO:0045121//membrane raft;GO:0005615//extracellular space;GO:0031012//extracellular matrix	GO:0043237//laminin-1 binding;GO:0008270//zinc ion binding;GO:0016015//morphogen activity;GO:0005509//calcium ion binding;GO:0005113//patched binding;GO:0001948//glycoprotein binding;GO:0004871//signal transducer activity;GO:0005539//glycosaminoglycan binding;GO:0008233//peptidase activity	GO:0060439//trachea morphogenesis;GO:0060523//prostate epithelial cord elongation;GO:0021938//smoothened signaling pathway involved in regulation of cerebellar granule cell precursor cell proliferation;GO:0030901//midbrain development;GO:0048714//positive regulation of oligodendrocyte differentiation;GO:0060783//mesenchymal smoothened signaling pathway involved in prostate gland development;GO:00…	gi|348518181|ref|XP_003446610,1|/3,62378e-34/PREDICTED: indian hedgehog B protein-like [Oreochromis niloticus]
Unigene2610_Atlantic_salmon	231	7.92767	2.9869	0.0124009	0.42086	-	-	-	-	-
CL4571,Contig1_Atlantic_salmon	510	7.77123	2.95814	0.000662655	0.0826642	K07970|1|7e-76|282|dre:561172|beta-1,3-N-acetylglucosaminyltransferase 3 [EC:2,4,1,-]	GO:0005794//Golgi apparatus;GO:0016021//integral to membrane	GO:0008378//galactosyltransferase activity	GO:0006486//protein glycosylation	gi|158534009|ref|NP_001103580,1|/4,28968e-75/beta-3-galactosyltransferase-like [Danio rerio]
Unigene2276_Atlantic_salmon	222	7.76291	2.9566	0.0101656	0.378542	K10305|1|5e-15|79,7|dre:393891|F-box protein 25/32	-	-	-	gi|348512376|ref|XP_003443719,1|/3,18546e-14/PREDICTED: F-box only protein 32-like isoform 3 [Oreochromis niloticus]
Unigene28417_Atlantic_salmon	252	7.65074	2.9356	0.002497	0.186117	-	-	-	-	-
Unigene31235_Atlantic_salmon	299	7.56462	2.91927	0.00527751	0.282753	-	-	-	-	-
Unigene39475_Atlantic_salmon	285	7.53499	2.91361	0.00760375	0.33511	-	-	-	-	-
Unigene1750_Atlantic_salmon	513	7.51942	2.91062	0.000644779	0.0814566	-	-	-	-	-
Unigene14382_Atlantic_salmon	453	7.51554	2.90988	3.97e-07	0.00031792	-	-	-	-	-
CL901,Contig1_Atlantic_salmon	578	7.44194	2.89568	0.00285258	0.201203	-	-	-	-	-
Unigene32472_Atlantic_salmon	214	7.36083	2.87987	5.86e-11	2.69e-07	-	-	-	-	-
Unigene40853_Atlantic_salmon	245	7.27508	2.86296	0.0104941	0.382855	-	-	-	-	-
Unigene29601_Atlantic_salmon	283	7.27056	2.86207	0.0143929	0.452118	-	-	-	-	-
Unigene12776_Atlantic_salmon	270	7.26176	2.86032	0.011952	0.412548	-	-	-	-	-
Unigene30211_Atlantic_salmon	347	7.26023	2.86002	0.00744999	0.331189	-	-	-	-	-
Unigene27195_Atlantic_salmon	323	7.21929	2.85186	0.00290778	0.203269	-	-	-	-	-
CL2660,Contig2_Atlantic_salmon	255	7.20623	2.84924	0.0156091	0.46913	-	-	-	-	-
Unigene17290_Atlantic_salmon	339	7.18271	2.84453	3.85e-05	0.0112929	K10325|1|9e-19|92,0|spu:576514|ankyrin repeat and SOCS box protein 3;K00854|2|7e-13|72,4|spu:589304|xylulokinase [EC:2,7,1,17];K04180|3|9e-11|65,5|dre:100005081|C-C chemokine receptor type 5;K04228|4|2e-10|64,3|dre:100151502|arginine vasopressin receptor 2	-	-	-	gi|115928363|ref|XP_001199932,1|/7,79663e-29/PREDICTED: uncharacterized protein LOC763830, partial [Strongylocentrotus purpuratus]
Unigene24270_Atlantic_salmon	312	7.10057	2.82793	0.0146931	0.453987	-	-	-	-	-
Unigene568_Atlantic_salmon	437	7.02728	2.81297	0.000140772	0.0298302	-	-	-	-	-
Unigene35024_Atlantic_salmon	414	6.94858	2.79672	0.0110702	0.394091	K10352|1|2e-06|51,2|cqu:CpipJ_CPIJ015899|myosin heavy chain	GO:0005814//centriole	GO:0019904//protein domain specific binding	GO:0051299//centrosome separation;GO:0000910//cytokinesis;GO:0007099//centriole replication	gi|390462974|ref|XP_002748010,2|/8,24987e-31/PREDICTED: centrobin, partial [Callithrix jacchus]
Unigene32468_Atlantic_salmon	246	6.94037	2.79501	0.00249385	0.186115	-	-	-	-	-
Unigene14002_Atlantic_salmon	221	6.91038	2.78876	0.00185263	0.156473	-	-	-	-	-
CL9224,Contig2_Atlantic_salmon	517	6.88865	2.78422	0.0126916	0.424093	K07188|1|6e-38|156|dre:557893|hormone-sensitive lipase [EC:3,1,1,79]	GO:0005739//mitochondrion;GO:0005901//caveola;GO:0005811//lipid particle;GO:0005634//nucleus	GO:0016298//lipase activity;GO:0042134//rRNA primary transcript binding	GO:0016042//lipid catabolic process;GO:0006363//termination of RNA polymerase I transcription;GO:0006361//transcription initiation from RNA polymerase I promoter;GO:0008203//cholesterol metabolic process	gi|291190546|ref|NP_001167134,1|/3,1043e-68/Hormone-sensitive lipase [Salmo salar]
Unigene34724_Atlantic_salmon	258	6.81333	2.76836	2.25e-05	0.00783149	-	-	-	-	-
CL5658,Contig1_Atlantic_salmon	1480	6.80334	2.76624	0.000284406	0.0490139	K15107|1|3e-153|542|dre:406717|solute carrier family 25 (mitochondrial glutamate transporter), member 18/22	GO:0005730//nucleolus;GO:0016021//integral to membrane;GO:0005743//mitochondrial inner membrane	GO:0015293//symporter activity;GO:0005313//L-glutamate transmembrane transporter activity	GO:0055085//transmembrane transport;GO:0015813//L-glutamate transport;GO:0015837//amine transport	gi|317418715|emb|CBN80753,1|/6,96808e-159/Solute carrier family 25 [Dicentrarchus labrax]
Unigene39931_Atlantic_salmon	282	6.72992	2.75059	0.0163071	0.479003	K08440|1|2e-10|64,3|cfa:486719|G protein-coupled receptor 162;K08134|2|2e-07|54,3|ssc:100620503|leucine proline-enriched proteoglycan (leprecan)	-	-	GO:0009987//cellular process	gi|47221559|emb|CAF97824,1|/5,4675e-35/unnamed protein product [Tetraodon nigroviridis]
CL4587,Contig2_Atlantic_salmon	2112	6.71788	2.74801	0.0165652	0.482308	K06245|1|4e-48|125|dre:286831|laminin, beta 4;K05636|3|2e-08|48,9|ecb:100060360|laminin, beta 1;K06243|5|3e-08|61,2|xtr:100170549|laminin, beta 2	GO:0005604//basement membrane	-	GO:0007155//cell adhesion	gi|27545303|ref|NP_775383,1|/3,05007e-47/laminin subunit beta-4 precursor [Danio rerio]
Unigene3043_Atlantic_salmon	201	6.60145	2.72278	0.00218983	0.172827	K11481|1|6e-26|115|dre:445246|aurora kinase A [EC:2,7,11,1]	GO:0000922//spindle pole;GO:0005876//spindle microtubule;GO:0005813//centrosome;GO:0005737//cytoplasm	GO:0008017//microtubule binding;GO:0004674//protein serine/threonine kinase activity;GO:0019894//kinesin binding;GO:0005524//ATP binding	GO:0018105//peptidyl-serine phosphorylation;GO:0046777//protein autophosphorylation;GO:0090307//spindle assembly involved in mitosis;GO:0051301//cell division	gi|213515118|ref|NP_001135110,1|/1,18338e-32/Serine/threonine-protein kinase 6 [Salmo salar]
Unigene18478_Atlantic_salmon	252	6.57234	2.71641	0.00526535	0.282753	K11757|1|7e-09|59,3|dre:445141|protein polybromo-1	-	-	-	gi|348521878|ref|XP_003448453,1|/1,49071e-11/PREDICTED: protein polybromo-1 [Oreochromis niloticus]
Unigene13518_Atlantic_salmon	422	6.51111	2.7029	3.59e-05	0.010984	K11481|1|2e-09|61,6|dre:445246|aurora kinase A [EC:2,7,11,1]	-	GO:0005524//ATP binding;GO:0004674//protein serine/threonine kinase activity	GO:0006468//protein phosphorylation	gi|213515118|ref|NP_001135110,1|/3,74235e-76/Serine/threonine-protein kinase 6 [Salmo salar]
Unigene15902_Atlantic_salmon	276	6.4963	2.69962	5.88e-05	0.0153051	K07970|1|1e-37|154|dre:561172|beta-1,3-N-acetylglucosaminyltransferase 3 [EC:2,4,1,-]	GO:0005794//Golgi apparatus;GO:0016021//integral to membrane	GO:0008378//galactosyltransferase activity	GO:0006486//protein glycosylation	gi|348537468|ref|XP_003456216,1|/4,08043e-38/PREDICTED: UDP-GlcNAc:betaGal beta-1,3-N-acetylglucosaminyltransferase 3-like [Oreochromis niloticus]
Unigene36676_Atlantic_salmon	369	6.48883	2.69796	0.0134422	0.436971	-	-	-	-	-
Unigene30524_Atlantic_salmon	234	6.43995	2.68705	0.00098036	0.104408	-	-	-	-	-
Unigene17045_Atlantic_salmon	291	6.43738	2.68647	0.0166879	0.483545	-	-	-	-	-
Unigene37217_Atlantic_salmon	218	6.40036	2.67815	0.0166597	0.483545	-	-	-	-	-
Unigene20763_Atlantic_salmon	262	6.35249	2.66732	4.07e-05	0.0115748	-	-	-	-	-
Unigene44027_Atlantic_salmon	212	6.28229	2.65129	0.00745307	0.331189	-	-	-	-	-
CL8365,Contig3_Atlantic_salmon	403	6.27023	2.64852	0.00225846	0.174896	K03979|1|5e-06|49,7|tad:TRIADDRAFT_24567|GTP-binding protein	GO:0005739//mitochondrion;GO:0005730//nucleolus	GO:0000287//magnesium ion binding;GO:0003924//GTPase activity;GO:0005525//GTP binding	GO:0006184//GTP catabolic process;GO:0042254//ribosome biogenesis	gi|348526988|ref|XP_003451001,1|/4,25857e-43/PREDICTED: GTP-binding protein 10-like [Oreochromis niloticus]
Unigene34009_Atlantic_salmon	481	6.2288	2.63895	0.000789676	0.0917887	-	-	-	-	-
Unigene7244_Atlantic_salmon	364	6.18148	2.62795	0.00125474	0.122204	-	-	-	-	gi|301629055|ref|XP_002943664,1|/1,5787e-37/PREDICTED: hypothetical protein LOC100486110 [Xenopus (Silurana) tropicalis]
Unigene44845_Atlantic_salmon	267	6.17191	2.62572	0.0127653	0.424711	-	-	-	-	-
Unigene4288_Atlantic_salmon	216	6.17037	2.62536	5.83e-06	0.00267575	-	-	-	-	-
Unigene39502_Atlantic_salmon	286	6.15476	2.6217	0.00463483	0.265151	-	-	-	-	-
Unigene3524_Atlantic_salmon	249	6.15119	2.62086	0.0167529	0.484275	-	-	-	-	-
Unigene29446_Atlantic_salmon	312	6.12463	2.61462	0.0138289	0.44244	-	-	-	-	-
Unigene45028_Atlantic_salmon	277	6.04619	2.59603	0.0176015	0.490221	-	-	-	-	-
CL1228,Contig1_Atlantic_salmon	455	6.01218	2.58789	4.49e-15	2.68e-10	K09058|1|3e-35|147|dre:30674|thyrotrophic embryonic factor	-	-	GO:0071482//cellular response to light stimulus;GO:0045893//positive regulation of transcription, DNA-dependent	gi|307597919|gb|ADN65970,1|/1,02307e-44/thyrotroph embryonic factor 2 [Danio rerio]
Unigene33946_Atlantic_salmon	255	5.95045	2.573	0.0142428	0.450548	-	-	-	-	-
Unigene45239_Atlantic_salmon	260	5.94942	2.57275	0.00074548	0.0886837	-	-	-	-	-
Unigene44937_Atlantic_salmon	238	5.91299	2.56389	0.000184808	0.0353202	-	-	-	-	-
Unigene45701_Atlantic_salmon	314	5.90793	2.56265	5.73e-08	7.27e-05	K01596|1|3e-54|209|dre:378727|phosphoenolpyruvate carboxykinase (GTP) [EC:4,1,1,32]	GO:0005829//cytosol	GO:0030145//manganese ion binding;GO:0019003//GDP binding;GO:0031406//carboxylic acid binding;GO:0000287//magnesium ion binding;GO:0016301//kinase activity;GO:0004613//phosphoenolpyruvate carboxykinase (GTP) activity;GO:0005525//GTP binding	GO:0006107//oxaloacetate metabolic process;GO:0009749//response to glucose stimulus;GO:0042593//glucose homeostasis;GO:0014823//response to activity;GO:0046327//glycerol biosynthetic process from pyruvate;GO:0032868//response to insulin stimulus;GO:0006475//internal protein amino acid acetylation;GO:0016310//phosphorylation;GO:0006094//gluconeogenesis;GO:0017144//drug metabolic process	gi|224587565|gb|ACN58684,1|/1,59177e-58/Phosphoenolpyruvate carboxykinase, cytosolic [Salmo salar]
Unigene44143_Atlantic_salmon	272	5.90532	2.56202	0.000716457	0.0865708	-	-	-	-	-
Unigene39003_Atlantic_salmon	248	5.89856	2.56036	0.00363791	0.229794	K10870|1|4e-23|106|dre:450081|RAD51-like protein 2	GO:0005739//mitochondrion;GO:0048476//Holliday junction resolvase complex;GO:0048471//perinuclear region of cytoplasm;GO:0005634//nucleus	GO:0008821//crossover junction endodeoxyribonuclease activity;GO:0003677//DNA binding;GO:0005524//ATP binding;GO:0008094//DNA-dependent ATPase activity	GO:0007066//female meiosis sister chromatid cohesion;GO:0007141//male meiosis I;GO:0006281//DNA repair;GO:0007283//spermatogenesis;GO:0007131//reciprocal meiotic recombination	gi|54400704|ref|NP_001006101,1|/3,21969e-22/DNA repair protein RAD51 homolog 3 [Danio rerio]
CL8855,Contig2_Atlantic_salmon	224	5.80352	2.53693	0.00541505	0.285494	-	-	-	-	-
Unigene33020_Atlantic_salmon	462	5.79662	2.53521	2.33e-06	0.00132178	-	-	-	-	-
CL4758,Contig1_Atlantic_salmon	1949	5.73304	2.5193	1.76e-11	1.76e-07	K13172|1|3e-09|64,3|mmu:75956|serine/arginine repetitive matrix protein 2	GO:0005829//cytosol	GO:0005096//GTPase activator activity	GO:0051056//regulation of small GTPase mediated signal transduction	gi|348529612|ref|XP_003452307,1|/0/PREDICTED: protein FAM13A-like [Oreochromis niloticus]
Unigene31472_Atlantic_salmon	220	5.69176	2.50887	4.08e-05	0.0115748	-	-	-	-	-
Unigene22638_Atlantic_salmon	317	5.69123	2.50874	0.00369005	0.232103	K09091|1|3e-24|110|dre:58008|hairy and enhancer of split related with YRPW motif	GO:0005634//nucleus	GO:0046982//protein heterodimerization activity;GO:0043565//sequence-specific DNA binding;GO:0042803//protein homodimerization activity;GO:0043425//bHLH transcription factor binding	GO:0072013;GO:0000122//negative regulation of transcription from RNA polymerase II promoter;GO:0007219//Notch signaling pathway;GO:0033504//floor plate development;GO:0072196;GO:0072082	gi|348533914|ref|XP_003454449,1|/1,95811e-24/PREDICTED: hairy/enhancer-of-split related with YRPW motif protein 1-like [Oreochromis niloticus]
Unigene9209_Atlantic_salmon	350	5.68821	2.50798	7.23e-09	1.32e-05	-	-	-	-	-
Unigene460_Atlantic_salmon	1679	5.68128	2.50622	1.48e-08	2.38e-05	K09501|1|0,0|687|dre:30449|serpin peptidase inhibitor, clade H, member 1	GO:0005793//endoplasmic reticulum-Golgi intermediate compartment;GO:0005788//endoplasmic reticulum lumen	GO:0004867//serine-type endopeptidase inhibitor activity;GO:0051082//unfolded protein binding	GO:0010951//negative regulation of endopeptidase activity;GO:0051604//protein maturation;GO:0030199//collagen fibril organization;GO:0030162//regulation of proteolysis;GO:0032964//collagen biosynthetic process;GO:0006950//response to stress	gi|185132265|ref|NP_001117706,1|/0/heat shock protein 47 precursor [Oncorhynchus mykiss]
Unigene834_Atlantic_salmon	692	5.67601	2.50488	0.000290427	0.0496887	-	-	-	-	-
CL3007,Contig1_Atlantic_salmon	1289	5.66086	2.50102	0.00337335	0.221326	-	-	-	-	gi|348518600|ref|XP_003446819,1|/2,12091e-36/PREDICTED: MAP7 domain-containing protein 2-like [Oreochromis niloticus]
Unigene30687_Atlantic_salmon	205	5.65919	2.5006	0.0158882	0.472517	-	-	-	-	-
Unigene45365_Atlantic_salmon	209	5.63307	2.49392	0.00285799	0.201203	-	-	-	-	-
Unigene13614_Atlantic_salmon	353	5.61659	2.4897	0.00544288	0.285642	-	GO:0005737//cytoplasm;GO:0005634//nucleus	GO:0005515//protein binding;GO:0043565//sequence-specific DNA binding;GO:0003700//sequence-specific DNA binding transcription factor activity	GO:0001829//trophectodermal cell differentiation;GO:0043415//positive regulation of skeletal muscle tissue regeneration;GO:0000122//negative regulation of transcription from RNA polymerase II promoter;GO:0045596//negative regulation of cell differentiation;GO:0008016//regulation of heart contraction;GO:0048286//lung alveolus development;GO:0007507//heart development;GO:0043393//regulation of prot…	gi|213512995|ref|NP_001134639,1|/1,59738e-34/Homeodomain-only protein [Salmo salar]
Unigene26720_Atlantic_salmon	335	5.6164	2.48965	0.0156436	0.46922	-	-	-	-	gi|348513617|ref|XP_003444338,1|/2,00256e-08/PREDICTED: probable phospholipid-transporting ATPase VA-like [Oreochromis niloticus]
Unigene33992_Atlantic_salmon	214	5.60109	2.48571	0.0180007	0.493603	-	-	-	-	-
Unigene24547_Atlantic_salmon	479	5.55741	2.47441	0.000350099	0.055734	-	-	-	-	-
Unigene34769_Atlantic_salmon	278	5.54773	2.4719	0.0166705	0.483545	-	-	-	-	-
Unigene32542_Atlantic_salmon	201	5.5292	2.46707	0.0036363	0.229794	-	-	-	-	-
Unigene16196_Atlantic_salmon	338	5.51882	2.46436	8.63e-11	3.22e-07	-	-	-	-	-
Unigene9487_Atlantic_salmon	288	5.47145	2.45192	0.00662637	0.31372	-	GO:0016021//integral to membrane	GO:0015299//solute:hydrogen antiporter activity	GO:0006812//cation transport;GO:0055085//transmembrane transport	gi|348516599|ref|XP_003445826,1|/1,81527e-41/PREDICTED: transmembrane and coiled-coil domain-containing protein 3-like [Oreochromis niloticus]
CL4960,Contig1_Atlantic_salmon	669	5.41239	2.43627	0.00754717	0.333356	-	-	-	-	-
Unigene37359_Atlantic_salmon	287	5.40328	2.43384	0.00379278	0.235338	-	-	-	-	-
CL516,Contig1_Atlantic_salmon	417	5.39681	2.43211	5.5e-11	2.69e-07	-	-	-	-	-
Unigene6403_Atlantic_salmon	225	5.3939	2.43133	3.57e-05	0.010984	K09490|1|5e-36|149|dre:378848|heat shock 70kDa protein 5	GO:0030176//integral to endoplasmic reticulum membrane;GO:0005793//endoplasmic reticulum-Golgi intermediate compartment;GO:0005788//endoplasmic reticulum lumen;GO:0005576//extracellular region;GO:0009986//cell surface;GO:0008180//signalosome;GO:0030496//midbody;GO:0034663//endoplasmic reticulum chaperone complex;GO:0048471//perinuclear region of cytoplasm	GO:0043027//cysteine-type endopeptidase inhibitor activity involved in apoptotic process;GO:0043022//ribosome binding;GO:0019904//protein domain specific binding;GO:0031625//ubiquitin protein ligase binding;GO:0051787//misfolded protein binding;GO:0005524//ATP binding	GO:0051603//proteolysis involved in cellular protein catabolic process;GO:0030512//negative regulation of transforming growth factor beta receptor signaling pathway;GO:0021680//cerebellar Purkinje cell layer development;GO:0043066//negative regulation of apoptotic process;GO:0021589//cerebellum structural organization;GO:0031398//positive regulation of protein ubiquitination;GO:0006983//ER overlo…	gi|213511032|ref|NP_001135114,1|/6,56001e-36/78 kDa glucose-regulated protein precursor [Salmo salar]
Unigene16327_Atlantic_salmon	531	5.37556	2.42642	0.000353808	0.0561097	-	-	-	-	-
Unigene38049_Atlantic_salmon	218	5.35524	2.42095	1.53e-09	3.8e-06	-	-	-	-	-
CL5410,Contig1_Atlantic_salmon	3739	5.35091	2.41979	0.000774867	0.0907751	-	-	-	-	-
Unigene2719_Atlantic_salmon	246	5.3506	2.4197	0.0144702	0.452216	-	-	-	-	-
Unigene39691_Atlantic_salmon	283	5.34847	2.41912	0.00869099	0.356666	-	-	-	-	-
Unigene40286_Atlantic_salmon	244	5.34375	2.41785	6.73e-06	0.00304219	-	-	-	-	-
Unigene20027_Atlantic_salmon	700	5.33212	2.41471	0.00126292	0.12265	K06798|1|2e-107|388|dre:541393|cadherin 6, type 2, K-cadherin	GO:0005886//plasma membrane;GO:0016021//integral to membrane	GO:0005509//calcium ion binding	GO:0007156//homophilic cell adhesion;GO:0060042//retina morphogenesis in camera-type eye;GO:0048793//pronephros development	gi|61806606|ref|NP_001013538,1|/1,20278e-106/cadherin-6 precursor [Danio rerio]
CL1417,Contig2_Atlantic_salmon	315	5.32938	2.41397	4.79e-05	0.0130475	K09490|1|6e-10|62,8|dre:378848|heat shock 70kDa protein 5	GO:0005788//endoplasmic reticulum lumen;GO:0005576//extracellular region	GO:0005524//ATP binding	GO:0006950//response to stress	gi|213511032|ref|NP_001135114,1|/6,11528e-10/78 kDa glucose-regulated protein precursor [Salmo salar]
CL6442,Contig1_Atlantic_salmon	564	5.32839	2.4137	4.57e-06	0.00225043	-	-	-	-	-
Unigene10757_Atlantic_salmon	277	5.32171	2.41189	0.0026357	0.190793	-	-	-	-	-
Unigene37498_Atlantic_salmon	278	5.3178	2.41083	3.11e-06	0.00162649	-	-	-	-	-
Unigene8425_Atlantic_salmon	272	5.28221	2.40114	0.00711555	0.324383	K05698|1|6e-08|56,2|acs:100559572|protein tyrosine phosphatase, receptor type, J [EC:3,1,3,48]	-	-	GO:0009968//negative regulation of signal transduction	gi|301626680|ref|XP_002942518,1|/2,11632e-10/PREDICTED: titin-like [Xenopus (Silurana) tropicalis]
Unigene30307_Atlantic_salmon	1249	5.27282	2.39857	0.00320173	0.215238	-	-	-	-	gi|301606879|ref|XP_002933046,1|/2,29839e-88/PREDICTED: hypothetical protein LOC100493444 [Xenopus (Silurana) tropicalis]
Unigene4618_Atlantic_salmon	259	5.24442	2.39078	0.00761277	0.33526	-	-	-	-	-
Unigene35506_Atlantic_salmon	272	5.23547	2.38832	0.00988327	0.376285	-	-	-	-	-
CL8458,Contig1_Atlantic_salmon	1123	5.23471	2.38811	2.05e-10	6.11e-07	-	-	GO:0005515//protein binding;GO:0008270//zinc ion binding;GO:0003677//DNA binding	GO:0006810//transport;GO:0032879//regulation of localization;GO:0048583;GO:0048523//negative regulation of cellular process	gi|213514120|ref|NP_001133936,1|/1,21487e-146/Rab5 GDP/GTP exchange factor [Salmo salar]
Unigene11024_Atlantic_salmon	266	5.20436	2.37972	9.19e-13	2.13e-08	K09058|1|5e-07|53,1|dre:30674|thyrotrophic embryonic factor	-	-	-	gi|348511466|ref|XP_003443265,1|/8,64122e-12/PREDICTED: transcription factor VBP-like [Oreochromis niloticus]
Unigene16741_Atlantic_salmon	279	5.20065	2.37869	0.000736413	0.0881153	-	-	-	-	-
CL10571,Contig1_Atlantic_salmon	286	5.18341	2.3739	0.000115395	0.0259657	K04696|1|2e-20|97,8|dre:406596|suppressor of cytokine signaling 3	-	-	GO:0060042//retina morphogenesis in camera-type eye;GO:0009987//cellular process	gi|47086939|ref|NP_998469,1|/1,49535e-19/suppressor of cytokine signaling 3b [Danio rerio]
CL1953,Contig1_Atlantic_salmon	1072	5.14023	2.36183	0.0154283	0.466047	K10138|1|3e-24|113|rno:24484|insulin-like growth factor-binding protein 3	-	-	-	gi|185132337|ref|NP_001117122,1|/2,4535e-117/IGF binding protein 6 precursor [Salmo salar]
Unigene31816_Atlantic_salmon	403	5.13481	2.36031	0.00406186	0.246143	K06801|1|1e-26|118|tgu:100226804|cadherin 9, type 2, T1-cadherin;K06802|3|4e-26|116|tgu:100229614|cadherin 10, type 2, T2-cadherin;K06798|5|1e-25|114|dre:541393|cadherin 6, type 2, K-cadherin	GO:0005886//plasma membrane;GO:0016021//integral to membrane	GO:0005509//calcium ion binding	GO:0007156//homophilic cell adhesion;GO:0060042//retina morphogenesis in camera-type eye;GO:0048793//pronephros development	gi|47220924|emb|CAG03457,1|/5,07018e-28/unnamed protein product [Tetraodon nigroviridis]
Unigene3680_Atlantic_salmon	260	5.1338	2.36003	3.5e-06	0.0017518	K06224|1|1e-06|51,6|dre:619520|hedgehog;K11989|2|9e-06|48,9|ecb:100033984|indian hedgehog	-	-	-	gi|219809368|gb|ACL36143,1|/6,01821e-13/Indian hedgehog [Salmo salar]
Unigene36661_Atlantic_salmon	300	5.08715	2.34686	7.65e-06	0.00335464	K11453|1|2e-07|54,3|dre:556231|chromobox protein 6	-	-	GO:0060385//axonogenesis involved in innervation	gi|348521080|ref|XP_003448054,1|/8,6252e-36/PREDICTED: neuronal pentraxin-1-like [Oreochromis niloticus]
Unigene41200_Atlantic_salmon	243	5.07694	2.34396	0.0108669	0.390115	-	-	-	-	-
Unigene31555_Atlantic_salmon	1294	5.0698	2.34193	0.000638541	0.0811846	-	-	-	-	gi|27802860|emb|CAD60788,1|/5,13893e-115/novel protein similar to DNA polymerases [Danio rerio]
Unigene7494_Atlantic_salmon	288	5.05349	2.33728	0.00372454	0.2328	-	-	-	-	-
Unigene35253_Atlantic_salmon	244	5.04848	2.33585	0.0034943	0.224769	-	-	-	-	-
Unigene28950_Atlantic_salmon	1860	4.99457	2.32036	0.0047437	0.266914	K03783|1|1e-82|308|dre:402953|purine-nucleoside phosphorylase [EC:2,4,2,1]	-	GO:0004731//purine-nucleoside phosphorylase activity	GO:0009116//nucleoside metabolic process	gi|226358711|gb|ACO51208,1|/1,31874e-112/unknown [Hypophthalmichthys nobilis]
Unigene43571_Atlantic_salmon	269	4.9932	2.31996	8.96e-07	0.000577767	-	-	-	-	-
Unigene25196_Atlantic_salmon	454	4.95408	2.30862	0.0083223	0.349472	-	-	-	-	-
Unigene32830_Atlantic_salmon	483	4.95176	2.30794	0.00208153	0.16638	-	-	-	-	-
CL5654,Contig2_Atlantic_salmon	529	4.95058	2.3076	0.00262283	0.190312	K09511|1|1e-55|215|dre:569466|DnaJ homolog subfamily B member 5	GO:0005829//cytosol;GO:0005634//nucleus	GO:0051082//unfolded protein binding	GO:0006457//protein folding;GO:0000122//negative regulation of transcription from RNA polymerase II promoter	gi|348528432|ref|XP_003451721,1|/1,96623e-60/PREDICTED: dnaJ homolog subfamily B member 5-like [Oreochromis niloticus]
Unigene18294_Atlantic_salmon	409	4.94947	2.30727	0.0108323	0.389576	-	-	-	-	-
Unigene34626_Atlantic_salmon	221	4.9364	2.30346	7.92e-05	0.0192786	-	-	-	-	-
CL4857,Contig2_Atlantic_salmon	470	4.93209	2.3022	0.0151278	0.460938	K05677|1|8e-38|155|dre:406803|ATP-binding cassette, subfamily D (ALD), member 3	GO:0005743//mitochondrial inner membrane;GO:0016021//integral to membrane;GO:0005829//cytosol;GO:0005782//peroxisomal matrix;GO:0005778//peroxisomal membrane	GO:0043621//protein self-association;GO:0042626//ATPase activity, coupled to transmembrane movement of substances;GO:0042803//protein homodimerization activity;GO:0005524//ATP binding	GO:0006635//fatty acid beta-oxidation;GO:0007031//peroxisome organization;GO:0042760//very long-chain fatty acid catabolic process;GO:0055085//transmembrane transport;GO:0006200//ATP catabolic process	gi|47087309|ref|NP_998647,1|/4,67038e-37/ATP-binding cassette sub-family D member 3 [Danio rerio]
Unigene44371_Atlantic_salmon	230	4.91268	2.29651	0.00391205	0.240734	-	-	-	-	-
CL10550,Contig2_Atlantic_salmon	266	4.90932	2.29552	0.0155558	0.468556	K10280|1|5e-46|182|dre:324835|F-box and leucine-rich repeat protein 14	GO:0019005//SCF ubiquitin ligase complex	GO:0004842//ubiquitin-protein ligase activity	GO:0016567//protein ubiquitination	gi|209154948|gb|ACI33706,1|/4,53966e-45/F-box/LRR-repeat protein 14 [Salmo salar]
Unigene29694_Atlantic_salmon	441	4.89814	2.29223	0.000484302	0.0679493	-	-	-	-	-
CL8855,Contig1_Atlantic_salmon	382	4.88151	2.28733	0.000312576	0.0525217	-	-	-	-	-
CL2669,Contig2_Atlantic_salmon	202	4.87908	2.28661	0.00140895	0.130255	K04667|1|1e-22|104|xtr:100493888|inhibin, beta	GO:0005576//extracellular region	GO:0008083//growth factor activity;GO:0005179//hormone activity	GO:0040007//growth	gi|326664028|ref|XP_002662616,2|/1,26165e-31/PREDICTED: inhibin beta B chain-like [Danio rerio]
Unigene4398_Atlantic_salmon	215	4.87469	2.28531	0.00051366	0.0705781	-	-	-	-	-
CL1336,Contig8_Atlantic_salmon	1008	4.86994	2.2839	0.0141832	0.449139	K03097|1|2e-177|622|dre:30502|casein kinase II subunit alpha [EC:2,7,11,1]	GO:0005956//protein kinase CK2 complex;GO:0016581//NuRD complex;GO:0016580//Sin3 complex;GO:0031519//PcG protein complex	GO:0047485//protein N-terminus binding;GO:0004674//protein serine/threonine kinase activity;GO:0019888//protein phosphatase regulator activity;GO:0008013//beta-catenin binding;GO:0005524//ATP binding	GO:0030307//positive regulation of cell growth;GO:0006355//regulation of transcription, DNA-dependent;GO:0046777//protein autophosphorylation;GO:0045732//positive regulation of protein catabolic process;GO:0008284//positive regulation of cell proliferation;GO:0043154//negative regulation of cysteine-type endopeptidase activity involved in apoptotic process;GO:0071174//mitotic spindle checkpoint;G…	gi|223648976|gb|ACN11246,1|/0/Casein kinase II subunit alpha [Salmo salar]
Unigene43148_Atlantic_salmon	281	4.86156	2.28142	0.00916663	0.364775	-	-	-	-	-
Unigene30223_Atlantic_salmon	207	4.82539	2.27064	0.0047343	0.266914	-	-	-	-	-
Unigene891_Atlantic_salmon	268	4.80246	2.26377	0.00493012	0.274171	-	-	-	-	-
Unigene30283_Atlantic_salmon	251	4.7943	2.26132	0.00669829	0.315003	-	-	-	-	-
CL1063,Contig3_Atlantic_salmon	316	4.78955	2.25989	9.06e-07	0.000577767	K08057|1|2e-35|147|dre:325317|calreticulin	GO:0005829//cytosol;GO:0005788//endoplasmic reticulum lumen;GO:0005615//extracellular space;GO:0005844//polysome;GO:0048471//perinuclear region of cytoplasm;GO:0042824//MHC class I peptide loading complex;GO:0009897//external side of plasma membrane;GO:0005634//nucleus	GO:0051082//unfolded protein binding;GO:0031625//ubiquitin protein ligase binding;GO:0030246//carbohydrate binding;GO:0005178//integrin binding;GO:0003729//mRNA binding;GO:0050681//androgen receptor binding;GO:0005509//calcium ion binding	GO:0045665//negative regulation of neuron differentiation;GO:0008284//positive regulation of cell proliferation;GO:0030866//cortical actin cytoskeleton organization;GO:0045740//positive regulation of DNA replication;GO:0002502//peptide antigen assembly with MHC class I protein complex;GO:0006611//protein export from nucleus;GO:0007050//cell cycle arrest;GO:0000122//negative regulation of transcri…	gi|348504596|ref|XP_003439847,1|/1,44544e-35/PREDICTED: calreticulin-like isoform 2 [Oreochromis niloticus]
Unigene21073_Atlantic_salmon	379	4.77888	2.25667	0.000113369	0.0256847	-	-	-	-	-
Unigene39546_Atlantic_salmon	254	4.77484	2.25545	0.00518523	0.282708	-	-	-	-	-
Unigene35294_Atlantic_salmon	461	4.77477	2.25543	0.00310299	0.210739	-	-	-	-	-
Unigene19469_Atlantic_salmon	644	4.73131	2.24224	2.64e-07	0.000225262	K11432|1|3e-06|52,4|aml:100481446|PR domain zinc finger protein 2	-	-	-	gi|189517525|ref|XP_001923568,1|/1,67859e-16/PREDICTED: hypothetical protein LOC100149918 [Danio rerio]
CL4607,Contig5_Atlantic_salmon	372	4.7276	2.24111	0.000457784	0.0654609	-	-	-	-	-
Unigene1039_Atlantic_salmon	308	4.71049	2.23588	0.0136753	0.438882	-	-	-	-	-
Unigene10669_Atlantic_salmon	349	4.70375	2.23381	0.00129879	0.124569	-	-	-	-	-
CL5950,Contig2_Atlantic_salmon	307	4.66747	2.22264	0.00371696	0.2328	K11727|1|7e-33|139|dre:559803|SWI/SNF-related matrix-associated actin-dependent regulator of chromatin subfamily A member 1 [EC:3,6,4,-]	GO:0016589//NURF complex	GO:0008094//DNA-dependent ATPase activity;GO:0005515//protein binding;GO:0031491//nucleosome binding;GO:0004386//helicase activity;GO:0003677//DNA binding;GO:0070615//nucleosome-dependent ATPase activity;GO:0005524//ATP binding	GO:0043044//ATP-dependent chromatin remodeling;GO:0007420//brain development;GO:0000733//DNA strand renaturation;GO:0045893//positive regulation of transcription, DNA-dependent;GO:0030182//neuron differentiation	gi|153791718|ref|NP_001093467,1|/5,73475e-32/probable global transcription activator SNF2L1 [Danio rerio]
Unigene35569_Atlantic_salmon	332	4.66226	2.22103	0.00735159	0.329344	-	-	-	-	-
Unigene11771_Atlantic_salmon	200	4.66068	2.22054	0.0125356	0.422384	-	-	-	-	-
CL352,Contig1_Atlantic_salmon	335	4.65382	2.21842	0.009389	0.367765	-	-	-	-	-
CL5051,Contig2_Atlantic_salmon	244	4.64718	2.21636	0.000462161	0.0659286	K11988|1|5e-39|159|acs:100557233|sonic hedgehog;K11989|2|1e-38|157|tgu:100227556|indian hedgehog	GO:0005615//extracellular space;GO:0005886//plasma membrane;GO:0031012//extracellular matrix	GO:0005113//patched binding;GO:0008233//peptidase activity	GO:0002053//positive regulation of mesenchymal cell proliferation;GO:0048074//negative regulation of eye pigmentation;GO:0031016//pancreas development;GO:0033089//positive regulation of T cell differentiation in thymus;GO:0001701//in utero embryonic development;GO:0033085//negative regulation of T cell differentiation in thymus;GO:0048745//smooth muscle tissue development;GO:0001708//cell fate sp…	gi|165874111|gb|ABY68233,1|/2,37582e-38/sonic hedgehog [Causus rhombeatus]
Unigene24060_Atlantic_salmon	347	4.63857	2.21368	0.00745266	0.331189	-	-	-	-	-
Unigene40028_Atlantic_salmon	235	4.63376	2.21218	0.00257815	0.188612	-	-	-	-	-
Unigene33027_Atlantic_salmon	371	4.63028	2.2111	0.012225	0.417745	-	-	-	-	-
Unigene28547_Atlantic_salmon	556	4.62787	2.21035	4.79e-05	0.0130475	-	-	-	-	-
Unigene1478_Atlantic_salmon	855	4.60022	2.2017	1.07e-12	2.13e-08	K09058|1|4e-38|158|dre:30674|thyrotrophic embryonic factor	GO:0005634//nucleus	GO:0003690//double-stranded DNA binding;GO:0043565//sequence-specific DNA binding;GO:0003700//sequence-specific DNA binding transcription factor activity	GO:0071482//cellular response to light stimulus;GO:0045944//positive regulation of transcription from RNA polymerase II promoter	gi|348511466|ref|XP_003443265,1|/4,43744e-41/PREDICTED: transcription factor VBP-like [Oreochromis niloticus]
Unigene26141_Atlantic_salmon	1116	4.57113	2.19255	1.31e-07	0.000141999	K09028|1|2e-111|402|dre:407086|transcription factor jun-B	GO:0005634//nucleus	GO:0046982//protein heterodimerization activity;GO:0043565//sequence-specific DNA binding;GO:0003700//sequence-specific DNA binding transcription factor activity;GO:0003690//double-stranded DNA binding	GO:0006366//transcription from RNA polymerase II promoter;GO:0051412//response to corticosterone stimulus;GO:0009612//response to mechanical stimulus;GO:0001568//blood vessel development;GO:0006355//regulation of transcription, DNA-dependent;GO:0060047//heart contraction;GO:0001890//placenta development;GO:0032570//response to progesterone stimulus;GO:0031101//fin regeneration;GO:0034097//respons…	gi|213515242|ref|NP_001133373,1|/2,86094e-156/transcription factor jun-B [Salmo salar]
Unigene25663_Atlantic_salmon	968	4.56949	2.19203	6.57e-05	0.0165209	-	-	GO:0005515//protein binding	-	gi|348541751|ref|XP_003458350,1|/1,9155e-70/PREDICTED: zinc finger C3H1 domain-containing protein-like [Oreochromis niloticus]
Unigene26140_Atlantic_salmon	529	4.56513	2.19066	8.02e-07	0.000537583	K09028|1|3e-15|81,6|dre:407086|transcription factor jun-B	GO:0005634//nucleus	GO:0043565//sequence-specific DNA binding;GO:0003700//sequence-specific DNA binding transcription factor activity	GO:0001568//blood vessel development;GO:0006355//regulation of transcription, DNA-dependent;GO:0060047//heart contraction;GO:0001890//placenta development;GO:0031101//fin regeneration;GO:0007565//female pregnancy;GO:0030154//cell differentiation;GO:0048609//multicellular organismal reproductive process;GO:0048646//anatomical structure formation involved in morphogenesis;GO:0001701//in utero embry…	gi|213515242|ref|NP_001133373,1|/3,27118e-31/transcription factor jun-B [Salmo salar]
Unigene40943_Atlantic_salmon	256	4.56288	2.18994	2.05e-05	0.00728755	K05130|1|3e-15|80,5|dre:619391|interferon receptor 1;K05137|3|2e-06|50,8|ecb:100066346|interleukin 20 receptor beta;K05131|4|4e-06|50,1|xtr:779845|interferon receptor 2	GO:0016021//integral to membrane	GO:0004904//interferon receptor activity	GO:0002757//immune response-activating signal transduction	gi|387155693|emb|CBL94871,1|/6,42137e-39/cytokine receptor family member b5 like precursor [Oncorhynchus mykiss]
Unigene28652_Atlantic_salmon	530	4.55895	2.1887	0.0139529	0.444919	K15183|1|1e-06|52,8|mgp:100549853|RNA polymerase II elongation factor ELL	-	-	-	gi|225707576|gb|ACO09634,1|/2,26012e-40/Arrestin domain-containing protein 3 [Osmerus mordax]
CL2669,Contig3_Atlantic_salmon	428	4.55783	2.18835	3.95e-05	0.0114428	K04667|1|8e-06|49,3|acs:100568255|inhibin, beta	-	-	-	gi|317418792|emb|CBN80830,1|/1,06617e-09/Inhibin beta B chain [Dicentrarchus labrax]
Unigene12350_Atlantic_salmon	336	4.55085	2.18614	0.00550939	0.286674	-	-	-	-	gi|301629055|ref|XP_002943664,1|/2,28592e-12/PREDICTED: hypothetical protein LOC100486110 [Xenopus (Silurana) tropicalis]
CL9685,Contig1_Atlantic_salmon	1385	4.55073	2.1861	0.00174234	0.150853	K08270|1|4e-21|103|xtr:394782|DNA-damage-inducible transcript 4	GO:0005737//cytoplasm	-	GO:0009968//negative regulation of signal transduction	gi|259155401|ref|NP_001158762,1|/3,10562e-113/DNA-damage-inducible transcript 4-like protein [Salmo salar]
Unigene33932_Atlantic_salmon	290	4.54444	2.1841	6.99e-11	2.78e-07	K02649|1|5e-18|89,7|dre:100000252|phosphoinositide-3-kinase, regulatory subunit	GO:0005942//phosphatidylinositol 3-kinase complex	GO:0016301//kinase activity;GO:0035014//phosphatidylinositol 3-kinase regulator activity	GO:0043551//regulation of phosphatidylinositol 3-kinase activity	gi|348522770|ref|XP_003448897,1|/3,10899e-17/PREDICTED: phosphatidylinositol 3-kinase regulatory subunit gamma [Oreochromis niloticus]
Unigene14772_Atlantic_salmon	429	4.52654	2.17841	0.00468629	0.266358	-	-	-	-	-
CL5410,Contig2_Atlantic_salmon	1427	4.52381	2.17754	0.00981855	0.375302	-	-	-	-	-
Unigene5319_Atlantic_salmon	249	4.50937	2.17292	4.32e-08	5.73e-05	-	-	-	-	-
Unigene35291_Atlantic_salmon	248	4.49398	2.16799	0.00404628	0.245877	-	-	-	-	-
Unigene15661_Atlantic_salmon	396	4.48536	2.16523	1.3e-05	0.00505423	-	-	-	-	-
Unigene11933_Atlantic_salmon	398	4.48346	2.16461	6.39e-05	0.0162315	-	-	-	-	-
Unigene102_Atlantic_salmon	339	4.47453	2.16174	0.00372292	0.2328	K12822|1|4e-09|60,1|rno:366693|RNA-binding protein 25	GO:0044424//intracellular part	GO:0003676//nucleic acid binding	GO:0006396//RNA processing	gi|312381631|gb|EFR27339,1|/8,96197e-09/hypothetical protein AND_06021 [Anopheles darlingi]
Unigene9120_Atlantic_salmon	418	4.47431	2.16166	0.00692492	0.320844	-	-	-	-	-
Unigene29954_Atlantic_salmon	262	4.47172	2.16083	0.0103363	0.381872	-	-	-	-	-
Unigene30628_Atlantic_salmon	216	4.44941	2.15361	0.000923314	0.101393	-	-	-	-	-
Unigene10032_Atlantic_salmon	237	4.44721	2.1529	1.46e-05	0.00549185	-	-	-	-	-
CL7249,Contig1_Atlantic_salmon	687	4.44185	2.15116	0.000683529	0.0849013	-	-	-	-	gi|76163164|gb|AAX30962,2|/5,29218e-06/SJCHGC09651 protein [Schistosoma japonicum]
Unigene2921_Atlantic_salmon	273	4.42516	2.14573	0.00517445	0.282708	-	-	-	-	-
Unigene19995_Atlantic_salmon	475	4.42091	2.14434	0.00917085	0.364775	-	-	-	-	-
Unigene25634_Atlantic_salmon	239	4.41468	2.14231	0.0146582	0.453987	-	-	-	-	-
Unigene19626_Atlantic_salmon	436	4.40994	2.14076	0.00678442	0.316796	-	-	-	-	-
Unigene1570_Atlantic_salmon	251	4.40895	2.14044	0.000209681	0.0388315	-	GO:0005634//nucleus	GO:0003714//transcription corepressor activity;GO:0042826//histone deacetylase binding;GO:0031072//heat shock protein binding;GO:0044212//transcription regulatory region DNA binding;GO:0008134//transcription factor binding	GO:0060021//palate development;GO:0000122//negative regulation of transcription from RNA polymerase II promoter;GO:0030502//negative regulation of bone mineralization;GO:0043010//camera-type eye development;GO:0007507//heart development;GO:0000415//negative regulation of histone H3-K36 methylation;GO:0065001//specification of axis polarity;GO:0070171//negative regulation of tooth mineralization;G…	gi|348528224|ref|XP_003451618,1|/2,22348e-23/PREDICTED: BCL-6 corepressor-like [Oreochromis niloticus]
CL9231,Contig2_Atlantic_salmon	221	4.40705	2.13981	9.48e-06	0.00398269	-	-	-	-	-
Unigene39015_Atlantic_salmon	344	4.39234	2.13499	0.00202802	0.163638	-	-	-	-	-
CL2772,Contig2_Atlantic_salmon	680	4.38722	2.13331	5.42e-07	0.00040183	K04680|1|1e-42|173|dre:246093|inhibitor of DNA binding, dominant negative helix-loop-helix protein	GO:0005737//cytoplasm;GO:0005634//nucleus	GO:0046983//protein dimerization activity;GO:0043425//bHLH transcription factor binding	GO:0000122//negative regulation of transcription from RNA polymerase II promoter;GO:0071542//dopaminergic neuron differentiation;GO:0043497//regulation of protein heterodimerization activity;GO:0043392//negative regulation of DNA binding;GO:0051726//regulation of cell cycle;GO:0048522//positive regulation of cellular process;GO:0014029//neural crest formation	gi|225707936|gb|ACO09814,1|/1,24769e-52/DNA-binding protein inhibitor ID-3 [Osmerus mordax]
Unigene6143_Atlantic_salmon	254	4.38113	2.1313	0.000264288	0.046283	-	-	-	-	-
CL10122,Contig1_Atlantic_salmon	585	4.36914	2.12735	0.00193059	0.160612	K13178|1|2e-106|384|dre:556764|ATP-dependent RNA helicase DDX17 [EC:3,6,4,13]	-	GO:0003676//nucleic acid binding;GO:0005524//ATP binding;GO:0008026//ATP-dependent helicase activity	-	gi|348511436|ref|XP_003443250,1|/1,06852e-106/PREDICTED: probable ATP-dependent RNA helicase DDX17-like [Oreochromis niloticus]
Unigene40317_Atlantic_salmon	244	4.35869	2.12389	0.00570361	0.291681	-	-	-	-	-
CL117,Contig1_Atlantic_salmon	1263	4.35265	2.12189	0.00345948	0.224349	-	-	-	-	-
Unigene12349_Atlantic_salmon	820	4.34566	2.11958	0.000597216	0.0777541	-	-	-	-	-
CL9021,Contig2_Atlantic_salmon	1181	4.33218	2.11509	0.0130889	0.431474	-	-	-	-	-
Unigene34025_Atlantic_salmon	252	4.33116	2.11475	0.0126545	0.424004	-	-	-	-	-
Unigene13978_Atlantic_salmon	706	4.32713	2.11341	0.000607273	0.078549	-	-	-	-	-
CL1189,Contig5_Atlantic_salmon	341	4.31323	2.10877	0.0158877	0.472517	-	-	-	-	gi|163914791|ref|NP_001106611,1|/1,09221e-06/uncharacterized protein LOC100127833 [Xenopus (Silurana) tropicalis]
CL287,Contig1_Atlantic_salmon	1947	4.30151	2.10484	0.00590273	0.296274	K12893|1|8e-19|96,3|bta:614310|splicing factor, arginine/serine-rich 4/5/6	GO:0000785//chromatin;GO:0005654//nucleoplasm;GO:0042555//MCM complex	GO:0019901//protein kinase binding;GO:0043167//ion binding;GO:0003677//DNA binding	GO:0000075//cell cycle checkpoint;GO:0006355//regulation of transcription, DNA-dependent;GO:0000079//regulation of cyclin-dependent protein serine/threonine kinase activity;GO:0006396//RNA processing;GO:0000084//S phase of mitotic cell cycle;GO:0000082//G1/S transition of mitotic cell cycle;GO:0000216//M/G1 transition of mitotic cell cycle;GO:0071103//DNA conformation change;GO:0006270//DNA repli…	gi|185132210|ref|NP_001117981,1|/0/cyclin L1 [Oncorhynchus mykiss]
Unigene19637_Atlantic_salmon	233	4.29064	2.10119	0.0160071	0.474162	-	-	-	-	-
Unigene41012_Atlantic_salmon	254	4.29014	2.10102	0.00110013	0.112082	K13869|1|4e-27|119|dre:100151597|solute carrier family 7 (L-type amino acid transporter), member 11	GO:0005856//cytoskeleton;GO:0016021//integral to membrane;GO:0005791//rough endoplasmic reticulum;GO:0005886//plasma membrane	GO:0015171//amino acid transmembrane transporter activity	GO:0070527//platelet aggregation;GO:0009636//response to toxic substance;GO:0003333//amino acid transmembrane transport	gi|189528212|ref|XP_001919426,1|/3,65474e-26/PREDICTED: cystine/glutamate transporter-like [Danio rerio]
Unigene19627_Atlantic_salmon	298	4.28678	2.09989	0.00181904	0.154512	-	-	-	-	-
Unigene32931_Atlantic_salmon	205	4.27924	2.09735	0.000183192	0.0351239	-	-	-	-	-
Unigene33684_Atlantic_salmon	277	4.27006	2.09426	1.01e-05	0.00409039	-	-	-	-	-
Unigene10494_Atlantic_salmon	230	4.26076	2.09111	0.0113713	0.398533	K09577|1|6e-34|142|dre:445077|FK506-binding protein 14 [EC:5,2,1,8]	GO:0005788//endoplasmic reticulum lumen;GO:0016020//membrane	GO:0005509//calcium ion binding;GO:0003755//peptidyl-prolyl cis-trans isomerase activity;GO:0005528//FK506 binding	GO:0006987//activation of signaling protein activity involved in unfolded protein response;GO:0000413//protein peptidyl-prolyl isomerization;GO:0006457//protein folding	gi|47229440|emb|CAF99428,1|/2,10449e-34/unnamed protein product [Tetraodon nigroviridis]
Unigene14186_Atlantic_salmon	202	4.2581	2.09021	0.000350039	0.055734	-	-	-	-	gi|326670296|ref|XP_003199182,1|/3,68792e-15/PREDICTED: hypothetical protein LOC794533 [Danio rerio]
Unigene9404_Atlantic_salmon	983	4.25234	2.08826	0.00895818	0.363061	-	-	-	-	-
CL9231,Contig3_Atlantic_salmon	230	4.23821	2.08345	3.64e-05	0.0110328	-	-	-	-	-
Unigene13979_Atlantic_salmon	421	4.23379	2.08195	0.0113597	0.398533	-	-	-	-	-
Unigene37650_Atlantic_salmon	284	4.22678	2.07956	0.00248747	0.185871	-	-	-	-	-
CL4819,Contig2_Atlantic_salmon	2371	4.22312	2.07831	0.000685152	0.0849013	K01581|1|0,0|791|dre:114426|ornithine decarboxylase [EC:4,1,1,17]	-	GO:0004586//ornithine decarboxylase activity	GO:0042462//eye photoreceptor cell development;GO:0033387//putrescine biosynthetic process from ornithine	gi|209154586|gb|ACI33525,1|/0/Ornithine decarboxylase 1 [Salmo salar]
CL7662,Contig2_Atlantic_salmon	321	4.2076	2.073	5.29e-08	6.86e-05	-	-	-	-	-
Unigene20764_Atlantic_salmon	300	4.20636	2.07257	0.00427633	0.254212	-	-	-	-	-
CL3392,Contig2_Atlantic_salmon	2373	4.19541	2.06881	0.0115083	0.401538	K14381|1|6e-96|352|dre:406452|sequestosome 1	GO:0043231//intracellular membrane-bounded organelle;GO:0016235//aggresome;GO:0000407//pre-autophagosomal structure	GO:0005080//protein kinase C binding;GO:0008270//zinc ion binding;GO:0070530//K63-linked polyubiquitin binding;GO:0042803//protein homodimerization activity	GO:0001934//positive regulation of protein phosphorylation;GO:0051291//protein heterooligomerization	gi|213513646|ref|NP_001133813,1|/0/Sequestosome-1 [Salmo salar]
Unigene19098_Atlantic_salmon	415	4.18783	2.0662	0.000134348	0.0289207	-	-	-	-	-
Unigene429_Atlantic_salmon	1085	4.18574	2.06548	0.0119284	0.412335	-	-	-	-	-
Unigene34636_Atlantic_salmon	308	4.18012	2.06355	0.0111812	0.395917	-	-	-	-	-
Unigene39850_Atlantic_salmon	260	4.17968	2.06339	0.00254518	0.18783	-	-	-	-	-
Unigene656_Atlantic_salmon	920	4.17958	2.06336	1.48e-06	0.000888652	K15304|1|4e-42|172|rno:501281|Ran-binding protein 3	-	GO:0070412//R-SMAD binding	GO:0006810//transport	gi|327279125|ref|XP_003224308,1|/2,25545e-41/PREDICTED: ran-binding protein 3-like [Anolis carolinensis]
Unigene27123_Atlantic_salmon	234	4.12171	2.04324	0.0151687	0.461241	-	-	-	-	-
Unigene38736_Atlantic_salmon	264	4.11978	2.04257	0.00409603	0.247209	-	-	-	-	-
Unigene3783_Atlantic_salmon	244	4.11339	2.04033	1.27e-10	4.09e-07	K09507|1|2e-23|107|dre:327244|DnaJ homolog subfamily B member 1;K09510|2|5e-23|106|smm:Smp_020920,1|DnaJ homolog subfamily B member 4;K09511|5|8e-23|105|tgu:100228135|DnaJ homolog subfamily B member 5	-	GO:0051082//unfolded protein binding	GO:0006457//protein folding	gi|220672880|emb|CAX14491,1|/4,33778e-24/novel protein (zgc:55492) [Danio rerio]
Unigene35204_Atlantic_salmon	215	4.09518	2.03393	0.00997937	0.376382	-	-	-	-	-
Unigene26935_Atlantic_salmon	496	4.0662	2.02368	0.00564798	0.290311	K11657|1|8e-18|89,7|dre:327618|remodeling and spacing factor 1	-	-	-	gi|326671393|ref|XP_684139,4|/5,00667e-17/PREDICTED: hypothetical protein LOC327618 [Danio rerio]
Unigene24007_Atlantic_salmon	339	4.05779	2.0207	5.43e-09	1.04e-05	-	-	-	-	-
Unigene18320_Atlantic_salmon	285	4.05747	2.02058	5.68e-06	0.00266553	-	-	-	-	-
Unigene21827_Atlantic_salmon	259	4.05626	2.02015	0.00014297	0.0300507	-	GO:0031982//vesicle;GO:0005768//endosome	GO:0005515//protein binding;GO:0008270//zinc ion binding;GO:0004842//ubiquitin-protein ligase activity;GO:0017112//Rab guanyl-nucleotide exchange factor activity;GO:0003677//DNA binding	GO:0050728//negative regulation of inflammatory response;GO:1900165//negative regulation of interleukin-6 secretion;GO:0002686//negative regulation of leukocyte migration;GO:1900235//negative regulation of Kit signaling pathway;GO:0046580//negative regulation of Ras protein signal transduction;GO:0043305//negative regulation of mast cell degranulation;GO:0001933//negative regulation of protein ph…	gi|213514120|ref|NP_001133936,1|/4,74882e-34/Rab5 GDP/GTP exchange factor [Salmo salar]
Unigene34812_Atlantic_salmon	206	4.0435	2.0156	0.000271974	0.047144	-	-	-	-	-
Unigene22486_Atlantic_salmon	560	4.03779	2.01357	0.00297924	0.205138	K15728|1|2e-60|231|dre:799099|phosphatidate phosphatase LPIN [EC:3,1,3,4]	GO:0005737//cytoplasm;GO:0005667//transcription factor complex	GO:0042826//histone deacetylase binding;GO:0008195//phosphatidate phosphatase activity;GO:0042975//peroxisome proliferator activated receptor binding;GO:0003713//transcription coactivator activity;GO:0001085//RNA polymerase II transcription factor binding	GO:0000266//mitochondrial fission;GO:0000122//negative regulation of transcription from RNA polymerase II promoter;GO:0031529//ruffle organization;GO:0032869//cellular response to insulin stimulus;GO:0045598//regulation of fat cell differentiation;GO:0009062//fatty acid catabolic process;GO:0031065//positive regulation of histone deacetylation;GO:0045944//positive regulation of transcription from…	gi|190337279|gb|AAI63248,1|/2,70762e-61/Lipin 1 [Danio rerio]
Unigene28605_Atlantic_salmon	413	4.03248	2.01167	2.67e-11	1.76e-07	-	-	-	-	-
Unigene2534_Atlantic_salmon	572	4.02368	2.00851	0.000646305	0.0814768	K08115|1|4e-07|54,7|xtr:100145673|chondroitin sulfate proteoglycan 4	-	-	-	gi|326671059|ref|XP_685748,5|/4,06884e-23/PREDICTED: chondroitin sulfate proteoglycan 4-like [Danio rerio]
CL5024,Contig2_Atlantic_salmon	371	4.00017	2.00006	0.0125067	0.422384	K01883|1|9e-33|138|dre:368284|cysteinyl-tRNA synthetase [EC:6,1,1,16]	GO:0005829//cytosol	GO:0046872//metal ion binding;GO:0004817//cysteine-tRNA ligase activity;GO:0005524//ATP binding;GO:0000049//tRNA binding;GO:0042803//protein homodimerization activity	GO:0006423//cysteinyl-tRNA aminoacylation	gi|28856175|gb|AAH48039,1|/6,16951e-34/Cars protein, partial [Danio rerio]
CL671,Contig1_Atlantic_salmon	603	3.99356	1.99768	0.00595486	0.298138	-	-	-	-	-
CL10277,Contig1_Atlantic_salmon	474	3.99089	1.99671	0.0076799	0.336655	-	-	-	-	-
Unigene20981_Atlantic_salmon	223	3.98589	1.9949	1.3e-10	4.09e-07	K09507|1|1e-28|125|dre:327244|DnaJ homolog subfamily B member 1	GO:0005737//cytoplasm;GO:0005730//nucleolus	GO:0051082//unfolded protein binding	GO:0051085//chaperone mediated protein folding requiring cofactor;GO:0006986//response to unfolded protein;GO:0070389//chaperone cofactor-dependent protein refolding	gi|348525018|ref|XP_003450019,1|/2,9596e-28/PREDICTED: dnaJ homolog subfamily B member 1-like [Oreochromis niloticus]
CL4198,Contig2_Atlantic_salmon	1602	3.97642	1.99147	2.48e-11	1.76e-07	K09515|1|1e-90|334|dre:574005|DnaJ homolog subfamily B member 9	-	-	-	gi|68448511|ref|NP_001020355,1|/7,59892e-90/dnaJ homolog subfamily B member 9 precursor [Danio rerio]
CL8147,Contig1_Atlantic_salmon	342	3.97137	1.98964	0.000348984	0.055734	-	-	-	-	-
CL1779,Contig1_Atlantic_salmon	1206	3.96962	1.989	0.0103002	0.381297	K15124|1|7e-100|364|dre:436640|solute carrier family 25, member 48	GO:0005743//mitochondrial inner membrane;GO:0016021//integral to membrane	-	GO:0055085//transmembrane transport	gi|50539802|ref|NP_001002367,1|/4,67386e-99/solute carrier family 25 member 48 [Danio rerio]
CL10241,Contig1_Atlantic_salmon	442	3.96961	1.989	0.00300023	0.205633	-	-	-	-	-
Unigene28604_Atlantic_salmon	763	3.96511	1.98736	2.84e-11	1.76e-07	K07232|1|9e-82|303|xtr:100170505|cation transport protein ChaC	GO:0005829//cytosol;GO:0005802//trans-Golgi network;GO:0005794//Golgi apparatus	GO:0005112//Notch binding	GO:0022008//neurogenesis;GO:0010955//negative regulation of protein processing;GO:0045746//negative regulation of Notch signaling pathway;GO:0006986//response to unfolded protein;GO:0070059//intrinsic apoptotic signaling pathway in response to endoplasmic reticulum stress	gi|213512512|ref|NP_001133807,1|/3,75187e-115/cation transport regulator-like protein 1 [Salmo salar]
Unigene349_Atlantic_salmon	566	3.95833	1.98489	2.82e-11	1.76e-07	-	-	-	-	-
Unigene45552_Atlantic_salmon	203	3.95683	1.98434	0.0106316	0.38538	-	-	-	-	-
CL3524,Contig2_Atlantic_salmon	891	3.95213	1.98263	0.013426	0.436971	K08051|1|5e-93|341|dre:492502|pleckstrin homology domain containing, family A (phosphoinositide binding specific) member 8	GO:0005794//Golgi apparatus;GO:0016020//membrane	GO:0005543//phospholipid binding;GO:0051861//glycolipid binding;GO:0017089//glycolipid transporter activity	GO:0046836//glycolipid transport;GO:0015031//protein transport	gi|94482771|gb|ABF22390,1|/1,97022e-95/pleckstrin homology domain containing family A member 8 [Takifugu rubripes]
CL2772,Contig1_Atlantic_salmon	463	3.95105	1.98224	4.03e-07	0.00031792	K04680|1|7e-23|106|dre:246093|inhibitor of DNA binding, dominant negative helix-loop-helix protein	GO:0005737//cytoplasm;GO:0005634//nucleus	GO:0046983//protein dimerization activity;GO:0043425//bHLH transcription factor binding	GO:0000122//negative regulation of transcription from RNA polymerase II promoter;GO:0071542//dopaminergic neuron differentiation;GO:0048518;GO:0043497//regulation of protein heterodimerization activity;GO:0033261//regulation of S phase;GO:0043392//negative regulation of DNA binding;GO:0045664//regulation of neuron differentiation;GO:0014029//neural crest formation	gi|23308661|ref|NP_694499,1|/4,14011e-22/DNA-binding protein inhibitor ID-3 [Danio rerio]
Unigene28336_Atlantic_salmon	1587	3.94324	1.97938	9.95e-06	0.00409039	K14207|1|0,0|644|dre:566537|solute carrier family 38 (sodium-coupled neutral amino acid transporter), member 2	GO:0005886//plasma membrane;GO:0016021//integral to membrane	GO:0015171//amino acid transmembrane transporter activity;GO:0015293//symporter activity	GO:0007269//neurotransmitter secretion;GO:0003333//amino acid transmembrane transport;GO:0014047//glutamate secretion;GO:0006814//sodium ion transport	gi|259155070|ref|NP_001158777,1|/0/Sodium-coupled neutral amino acid transporter 2 [Salmo salar]
Unigene8486_Atlantic_salmon	480	3.94103	1.97857	0.0175706	0.490221	-	-	-	-	-
Unigene37446_Atlantic_salmon	425	3.94061	1.97842	3.48e-06	0.0017518	-	-	-	-	-
Unigene20980_Atlantic_salmon	401	3.93742	1.97725	6.72e-11	2.78e-07	-	-	-	-	-
Unigene13041_Atlantic_salmon	558	3.93271	1.97552	1.38e-07	0.000144271	-	-	-	-	-
Unigene45307_Atlantic_salmon	213	3.92792	1.97377	5.31e-05	0.0140595	-	-	-	-	-
Unigene6829_Atlantic_salmon	285	3.90951	1.96699	0.000687708	0.0849013	-	-	-	GO:0042742//defense response to bacterium	gi|44921582|gb|AAS49157,1|/1,82433e-22/liver-expressed antimicrobial peptide 2 isoform A precursor [Oncorhynchus mykiss]
Unigene21511_Atlantic_salmon	707	3.90824	1.96652	0.00923138	0.365138	K09365|1|3e-18|92,4|xtr:100486226|POU domain transcription factor, class 3	-	-	-	gi|326675438|ref|XP_003200354,1|/1,82883e-25/PREDICTED: hypothetical protein LOC100536324 [Danio rerio]
Unigene35553_Atlantic_salmon	602	3.90152	1.96404	0.000513691	0.0705781	-	-	-	-	gi|292621009|ref|XP_690282,4|/1,99862e-26/PREDICTED: hypothetical protein LOC561780 [Danio rerio]
Unigene13567_Atlantic_salmon	220	3.89303	1.96089	0.00104671	0.108546	K00473|1|4e-33|139|dre:777635|procollagen-lysine,2-oxoglutarate 5-dioxygenase 1 [EC:1,14,11,4]	GO:0005581//collagen;GO:0030867//rough endoplasmic reticulum membrane	GO:0008198//ferrous iron binding;GO:0042277//peptide binding;GO:0016702//oxidoreductase activity, acting on single donors with incorporation of molecular oxygen, incorporation of two atoms of oxygen;GO:0008475//procollagen-lysine 5-dioxygenase activity;GO:0031418//L-ascorbic acid binding	GO:0055114//oxidation-reduction process;GO:0008544//epidermis development;GO:0033334//fin morphogenesis;GO:0017185//peptidyl-lysine hydroxylation	gi|225690536|ref|NP_001071210,2|/3,38762e-32/procollagen-lysine,2-oxoglutarate 5-dioxygenase 1 precursor [Danio rerio]
Unigene39161_Atlantic_salmon	373	3.88849	1.95921	3.27e-09	7.23e-06	K02649|1|1e-65|248|dre:100000252|phosphoinositide-3-kinase, regulatory subunit	GO:0005942//phosphatidylinositol 3-kinase complex	GO:0016301//kinase activity;GO:0046935//1-phosphatidylinositol-3-kinase regulator activity	GO:0008286//insulin receptor signaling pathway;GO:0043551//regulation of phosphatidylinositol 3-kinase activity	gi|348522770|ref|XP_003448897,1|/2,31551e-65/PREDICTED: phosphatidylinositol 3-kinase regulatory subunit gamma [Oreochromis niloticus]
Unigene13885_Atlantic_salmon	300	3.87871	1.95558	0.000689328	0.0849255	-	-	-	-	-
Unigene18444_Atlantic_salmon	322	3.87091	1.95267	0.00796267	0.341507	K02353|1|7e-54|208|dre:323630|segment polarity protein dishevelled	GO:0005886//plasma membrane;GO:0030136//clathrin-coated vesicle;GO:0005819//spindle;GO:0045177//apical part of cell;GO:0005938//cell cortex	GO:0004871//signal transducer activity;GO:0005109//frizzled binding;GO:0008013//beta-catenin binding;GO:0002020//protease binding;GO:0046982//protein heterodimerization activity	GO:0043507//positive regulation of JUN kinase activity;GO:0042384//cilium assembly;GO:0003148//outflow tract septum morphogenesis;GO:0038031//non-canonical Wnt receptor signaling pathway via JNK cascade;GO:0032053//microtubule basal body organization;GO:0090179//planar cell polarity pathway involved in neural tube closure;GO:0090103//cochlea morphogenesis;GO:0060070//canonical Wnt receptor signal…	gi|348542890|ref|XP_003458917,1|/5,44308e-54/PREDICTED: segment polarity protein dishevelled homolog DVL-2-like [Oreochromis niloticus]
CL2612,Contig1_Atlantic_salmon	821	3.86616	1.9509	0.00861541	0.35607	-	-	-	-	-
Unigene908_Atlantic_salmon	246	3.86514	1.95052	0.00402637	0.245489	-	-	-	-	-
Unigene39296_Atlantic_salmon	270	3.86479	1.95039	0.00784011	0.339751	-	-	-	-	-
Unigene8198_Atlantic_salmon	320	3.86181	1.94928	0.0144671	0.452216	-	-	-	-	-
Unigene33051_Atlantic_salmon	307	3.85507	1.94676	0.000217713	0.0397307	-	-	-	-	gi|47229675|emb|CAG06871,1|/2,18426e-23/unnamed protein product [Tetraodon nigroviridis]
Unigene14967_Atlantic_salmon	1215	3.85409	1.94639	0.00864088	0.356418	-	-	-	-	-
Unigene39007_Atlantic_salmon	380	3.8432	1.94231	0.00030345	0.051259	-	-	-	-	-
Unigene38330_Atlantic_salmon	547	3.83565	1.93947	1.28e-09	3.31e-06	K02649|1|2e-98|358|dre:100000252|phosphoinositide-3-kinase, regulatory subunit	GO:0005942//phosphatidylinositol 3-kinase complex	GO:0016303//1-phosphatidylinositol-3-kinase activity;GO:0046935//1-phosphatidylinositol-3-kinase regulator activity	GO:0031295//T cell costimulation;GO:0008286//insulin receptor signaling pathway;GO:0030168//platelet activation;GO:0043551//regulation of phosphatidylinositol 3-kinase activity;GO:0036092//phosphatidylinositol-3-phosphate biosynthetic process;GO:0044281//small molecule metabolic process	gi|348522770|ref|XP_003448897,1|/2,6448e-98/PREDICTED: phosphatidylinositol 3-kinase regulatory subunit gamma [Oreochromis niloticus]
Unigene36287_Atlantic_salmon	347	3.83511	1.93927	0.000782711	0.0911568	-	-	-	-	-
Unigene30352_Atlantic_salmon	470	3.81616	1.93212	0.00202743	0.163638	-	-	-	-	-
Unigene27215_Atlantic_salmon	1160	3.81226	1.93065	2.72e-05	0.00906549	K03002|1|1e-64|247|hmg:100212263|DNA-directed RNA polymerase I subunit RPA2 [EC:2,7,7,6];K11366|2|4e-34|145|hmg:100197916|ubiquitin carboxyl-terminal hydrolase 22/27/51 [EC:3,1,2,15];K06230|3|5e-25|115|hmg:100203252|zinc finger protein GLI;K14846|4|1e-24|114|hmg:100203428|ribosome production factor 1;K00012|5|3e-23|110|hmg:100208824|UDPglucose 6-dehydrogenase [EC:1,1,1,22]	-	-	-	gi|317419272|emb|CBN81309,1|/3,51968e-72/Transposable element Tcb1 transposase [Dicentrarchus labrax]
Unigene22700_Atlantic_salmon	296	3.8078	1.92896	0.00855092	0.355869	-	-	-	-	-
Unigene226_Atlantic_salmon	346	3.80747	1.92883	0.00523567	0.282753	K14165|1|1e-29|128|mcc:715846|dual specificity phosphatase [EC:3,1,3,16 3,1,3,48]	GO:0016021//integral to membrane	-	-	gi|213513019|ref|NP_001134727,1|/2,73511e-42/Transmembrane protein 120A [Salmo salar]
Unigene29962_Atlantic_salmon	337	3.80596	1.92826	1.62e-08	2.54e-05	K02649|1|5e-28|122|dre:100000252|phosphoinositide-3-kinase, regulatory subunit	GO:0005942//phosphatidylinositol 3-kinase complex	GO:0005515//protein binding;GO:0016301//kinase activity;GO:0046935//1-phosphatidylinositol-3-kinase regulator activity	GO:0008286//insulin receptor signaling pathway;GO:0043551//regulation of phosphatidylinositol 3-kinase activity	gi|213627577|gb|AAI71614,1|/6,60025e-28/Pik3r3 protein [Danio rerio]
Unigene18076_Atlantic_salmon	356	3.80419	1.92759	0.00448983	0.261961	-	-	-	-	-
Unigene21798_Atlantic_salmon	431	3.79727	1.92496	0.00981621	0.375302	-	-	-	-	-
Unigene41431_Atlantic_salmon	302	3.78961	1.92205	0.0117589	0.408607	K08838|1|9e-46|181|dre:406786|serine/threonine kinase 24 [EC:2,7,11,1]	GO:0005654//nucleoplasm;GO:0016020//membrane;GO:0005829//cytosol	GO:0005515//protein binding;GO:0046872//metal ion binding;GO:0004674//protein serine/threonine kinase activity;GO:0005524//ATP binding	GO:0030336//negative regulation of cell migration;GO:0006921//cellular component disassembly involved in execution phase of apoptosis;GO:0008631//intrinsic apoptotic signaling pathway in response to oxidative stress;GO:0007507//heart development;GO:0046777//protein autophosphorylation;GO:0006917//induction of apoptosis;GO:0048680//positive regulation of axon regeneration	gi|348544416|ref|XP_003459677,1|/8,29123e-47/PREDICTED: serine/threonine-protein kinase 24-like [Oreochromis niloticus]
CL4449,Contig1_Atlantic_salmon	583	3.77233	1.91546	2.7e-09	6.2e-06	-	-	-	-	-
Unigene42151_Atlantic_salmon	291	3.76843	1.91396	1.11e-05	0.00446218	-	-	-	-	-
CL9706,Contig2_Atlantic_salmon	1361	3.73617	1.90156	0.0109456	0.391599	K09048|1|6e-113|408|dre:553700|cAMP response element-binding protein 3	GO:0005730//nucleolus;GO:0044425//membrane part;GO:0005783//endoplasmic reticulum	GO:0003677//DNA binding;GO:0005515//protein binding	GO:0006351//transcription, DNA-dependent	gi|348527712|ref|XP_003451363,1|/1,60633e-114/PREDICTED: cyclic AMP-responsive element-binding protein 3-like protein 3-B-like [Oreochromis niloticus]
Unigene33888_Atlantic_salmon	296	3.72758	1.89824	0.0175772	0.490221	-	-	-	-	-
Unigene8216_Atlantic_salmon	257	3.72753	1.89822	0.000538985	0.0732098	-	-	-	-	-
Unigene22637_Atlantic_salmon	868	3.72252	1.89628	0.000451592	0.0653758	K09091|1|2e-69|214|dre:58008|hairy and enhancer of split related with YRPW motif	-	GO:0005488//binding	GO:0003007//heart morphogenesis;GO:0006351//transcription, DNA-dependent;GO:0009888//tissue development;GO:0048468//cell development;GO:0050794//regulation of cellular process;GO:0048646//anatomical structure formation involved in morphogenesis	gi|348533914|ref|XP_003454449,1|/1,40092e-73/PREDICTED: hairy/enhancer-of-split related with YRPW motif protein 1-like [Oreochromis niloticus]
Unigene22276_Atlantic_salmon	306	3.7217	1.89596	0.000861561	0.0967496	-	-	-	-	-
Unigene33611_Atlantic_salmon	379	3.71991	1.89527	6.86e-06	0.00307536	-	-	-	-	-
Unigene28890_Atlantic_salmon	214	3.71399	1.89297	0.00648905	0.310542	-	-	-	-	-
Unigene34706_Atlantic_salmon	262	3.71391	1.89294	0.0133761	0.436138	-	-	-	-	-
Unigene35329_Atlantic_salmon	645	3.71114	1.89186	0.00107958	0.110799	K00473|1|3e-97|354|dre:777635|procollagen-lysine,2-oxoglutarate 5-dioxygenase 1 [EC:1,14,11,4]	GO:0005581//collagen;GO:0030867//rough endoplasmic reticulum membrane	GO:0016702//oxidoreductase activity, acting on single donors with incorporation of molecular oxygen, incorporation of two atoms of oxygen;GO:0008475//procollagen-lysine 5-dioxygenase activity;GO:0031418//L-ascorbic acid binding;GO:0005506//iron ion binding	GO:0001666//response to hypoxia;GO:0055114//oxidation-reduction process;GO:0033334//fin morphogenesis	gi|348533600|ref|XP_003454293,1|/1,38522e-103/PREDICTED: procollagen-lysine,2-oxoglutarate 5-dioxygenase 1-like [Oreochromis niloticus]
Unigene12173_Atlantic_salmon	232	3.71059	1.89165	0.00198489	0.162862	-	-	-	-	-
Unigene21826_Atlantic_salmon	478	3.70537	1.88962	1.59e-06	0.00094997	-	-	GO:0008270//zinc ion binding;GO:0003677//DNA binding	GO:0002683//negative regulation of immune system process;GO:0051051//negative regulation of transport;GO:0016192//vesicle-mediated transport;GO:0009966//regulation of signal transduction;GO:0048523//negative regulation of cellular process;GO:0048585//negative regulation of response to stimulus	gi|213514120|ref|NP_001133936,1|/6,54825e-82/Rab5 GDP/GTP exchange factor [Salmo salar]
Unigene14099_Atlantic_salmon	250	3.70298	1.88869	0.0162714	0.478314	-	-	-	-	-
CL25,Contig3_Atlantic_salmon	225	3.69967	1.8874	0.000169301	0.0339908	-	-	-	-	-
Unigene12174_Atlantic_salmon	229	3.69832	1.88687	0.00452073	0.26237	-	-	-	-	-
Unigene31082_Atlantic_salmon	695	3.68426	1.88137	5.88e-06	0.00267575	-	-	-	-	gi|326670296|ref|XP_003199182,1|/2,42213e-06/PREDICTED: hypothetical protein LOC794533 [Danio rerio]
Unigene5780_Atlantic_salmon	249	3.67987	1.87965	0.0142628	0.450628	K09057|1|6e-29|125|mdo:100012192|hepatic leukemia factor	-	GO:0003700//sequence-specific DNA binding transcription factor activity;GO:0043565//sequence-specific DNA binding	GO:0006355//regulation of transcription, DNA-dependent	gi|291190256|ref|NP_001167219,1|/3,7839e-31/Hepatic leukemia factor [Salmo salar]
CL4383,Contig2_Atlantic_salmon	555	3.65565	1.87013	0.00323669	0.215924	-	-	-	-	-
CL10911,Contig2_Atlantic_salmon	1551	3.65535	1.87001	2.64e-07	0.000225262	K15308|1|1e-21|105|ssc:100316849|tristetraprolin	-	GO:0003676//nucleic acid binding;GO:0008270//zinc ion binding	-	gi|116004517|ref|NP_001070621,1|/5,06821e-91/zinc finger protein 36, C3H type-like 1a [Danio rerio]
CL3079,Contig1_Atlantic_salmon	507	3.6433	1.86525	5.54e-05	0.0145411	K10840|1|3e-44|177|acs:100567273|centrin-2	GO:0032391//photoreceptor connecting cilium;GO:0045111//intermediate filament cytoskeleton;GO:0005932//microtubule basal body;GO:0005814//centriole	GO:0031683//G-protein beta/gamma-subunit complex binding;GO:0008017//microtubule binding;GO:0005509//calcium ion binding	GO:0007067//mitosis;GO:0007098//centrosome cycle;GO:0051301//cell division	gi|225707418|gb|ACO09555,1|/6,0625e-74/Centrin-3 [Osmerus mordax]
Unigene40510_Atlantic_salmon	245	3.61868	1.85546	0.00423535	0.252802	-	-	-	-	-
Unigene17547_Atlantic_salmon	388	3.60414	1.84965	1.52e-07	0.000151913	-	-	-	-	-
Unigene22311_Atlantic_salmon	939	3.60218	1.84887	6.34e-05	0.0162315	-	-	GO:0005515//protein binding	-	gi|348541751|ref|XP_003458350,1|/6,86278e-118/PREDICTED: zinc finger C3H1 domain-containing protein-like [Oreochromis niloticus]
Unigene11934_Atlantic_salmon	355	3.59756	1.84702	0.00190872	0.159629	-	-	-	-	-
Unigene45393_Atlantic_salmon	292	3.59753	1.84701	6.49e-05	0.0164052	K12826|1|5e-06|49,7|xtr:448002|splicing factor 3A subunit 2;K09368|2|7e-06|49,3|bta:517861|POU domain transcription factor, class 6;K05747|3|9e-06|48,9|acs:100551675|Wiskott-Aldrich syndrome protein;K10367|4|9e-06|48,9|dre:561077|formin 1	-	-	-	gi|195356177|ref|XP_002044557,1|/1,10513e-06/GM11739 [Drosophila sechellia]
CL6967,Contig5_Atlantic_salmon	558	3.59192	1.84476	4.92e-06	0.00236875	-	-	-	-	-
Unigene9683_Atlantic_salmon	421	3.58487	1.84192	0.00272451	0.196208	K11722|1|4e-06|50,1|mmu:57261|bromodomain-containing protein 4;K08826|2|6e-06|49,7|aag:AaeL_AAEL003731|homeodomain interacting protein kinase [EC:2,7,11,1];K09368|3|8e-06|49,3|aag:AaeL_AAEL004094|POU domain transcription factor, class 6	-	-	-	gi|332231751|ref|XP_003265058,1|/1,22642e-10/PREDICTED: hypothetical protein LOC100588064 [Nomascus leucogenys]
Unigene20635_Atlantic_salmon	821	3.58379	1.84149	0.0123447	0.420337	-	-	-	-	-
Unigene17675_Atlantic_salmon	239	3.57143	1.8365	0.00413608	0.248538	-	-	-	-	-
Unigene6476_Atlantic_salmon	805	3.56927	1.83563	0.0113647	0.398533	-	-	-	-	-
Unigene12587_Atlantic_salmon	251	3.56673	1.8346	1.01e-05	0.00409039	K04459|1|1e-10|65,1|dre:394146|dual specificity phosphatase [EC:3,1,3,16 3,1,3,48]	GO:0005654//nucleoplasm	GO:0017017//MAP kinase tyrosine/serine/threonine phosphatase activity;GO:0004725//protein tyrosine phosphatase activity	GO:0001714//endodermal cell fate specification;GO:0035335//peptidyl-tyrosine dephosphorylation;GO:0000188//inactivation of MAPK activity	gi|41055126|ref|NP_957465,1|/1,07131e-09/dual specificity protein phosphatase 4 [Danio rerio]
Unigene34965_Atlantic_salmon	403	3.55867	1.83134	0.00371555	0.2328	-	-	-	-	-
Unigene11291_Atlantic_salmon	410	3.55338	1.82919	0.00596715	0.298503	K08514|1|2e-13|74,7|dre:325484|vesicle-associated membrane protein 5;K13505|5|7e-06|49,3|ptr:457906|vesicle-associated membrane protein 3	GO:0016021//integral to membrane	-	GO:0016192//vesicle-mediated transport	gi|238231823|ref|NP_001154098,1|/2,49784e-19/vesicle-associated membrane protein 5-like [Oncorhynchus mykiss]
Unigene43978_Atlantic_salmon	267	3.55122	1.82831	2.12e-08	3.25e-05	K04379|1|2e-24|110|dre:394198|proto-oncogene protein c-fos	GO:0005634//nucleus	GO:0003700//sequence-specific DNA binding transcription factor activity;GO:0043565//sequence-specific DNA binding;GO:0003690//double-stranded DNA binding	GO:0006355//regulation of transcription, DNA-dependent	gi|31339312|dbj|BAC77046,1|/2,66758e-37/c-Fos protein [Oncorhynchus masou]
Unigene19273_Atlantic_salmon	359	3.54861	1.82725	7.29e-09	1.32e-05	K09507|1|3e-38|156|dre:445177|DnaJ homolog subfamily B member 1	GO:0005737//cytoplasm;GO:0005730//nucleolus	GO:0051082//unfolded protein binding	GO:0051085//chaperone mediated protein folding requiring cofactor;GO:0006986//response to unfolded protein;GO:0070389//chaperone cofactor-dependent protein refolding	gi|213512224|ref|NP_001133524,1|/7,36175e-43/DnaJ homolog subfamily B member 1 [Salmo salar]
Unigene44838_Atlantic_salmon	277	3.54422	1.82547	0.00853635	0.355705	K04710|1|2e-26|117|dre:323020|ceramide synthetase [EC:2,3,1,24]	GO:0031965//nuclear membrane;GO:0016021//integral to membrane;GO:0005789//endoplasmic reticulum membrane	GO:0050291//sphingosine N-acyltransferase activity;GO:0043565//sequence-specific DNA binding;GO:0003700//sequence-specific DNA binding transcription factor activity	GO:0006644//phospholipid metabolic process;GO:0006355//regulation of transcription, DNA-dependent;GO:0046513//ceramide biosynthetic process;GO:0044281//small molecule metabolic process	gi|348503015|ref|XP_003439062,1|/1,6037e-26/PREDICTED: ceramide synthase 5-like [Oreochromis niloticus]
CL9729,Contig2_Atlantic_salmon	478	3.53833	1.82307	0.00254893	0.187874	-	-	-	-	-
Unigene436_Atlantic_salmon	306	3.53725	1.82263	0.00332507	0.219326	-	-	-	-	-
Unigene9667_Atlantic_salmon	204	3.5365	1.82232	1.41e-06	0.000859532	-	-	-	-	-
Unigene5165_Atlantic_salmon	1027	3.53584	1.82205	0.00543974	0.285642	K11502|1|2e-10|67,4|gga:421567|centromere protein J	-	-	-	gi|301612738|ref|XP_002935873,1|/2,22675e-11/PREDICTED: hypothetical protein LOC100493055 [Xenopus (Silurana) tropicalis]
Unigene26190_Atlantic_salmon	908	3.53216	1.82055	0.0147646	0.454986	-	-	-	-	-
Unigene28335_Atlantic_salmon	1525	3.5315	1.82028	1.91e-05	0.00696114	K14207|1|3e-26|120|oaa:100074665|solute carrier family 38 (sodium-coupled neutral amino acid transporter), member 2	GO:0005886//plasma membrane;GO:0016021//integral to membrane	GO:0015171//amino acid transmembrane transporter activity;GO:0015293//symporter activity	GO:0003333//amino acid transmembrane transport;GO:0006814//sodium ion transport	gi|259155070|ref|NP_001158777,1|/1,62219e-33/Sodium-coupled neutral amino acid transporter 2 [Salmo salar]
CL4680,Contig1_Atlantic_salmon	538	3.53039	1.81983	0.0141703	0.44897	K06556|1|2e-23|108|mgp:100547818|CD200 antigen	-	-	-	gi|318065022|gb|ADV36649,1|/3,53551e-68/CD200 [Oncorhynchus mykiss]
Unigene3717_Atlantic_salmon	240	3.52887	1.8192	8.23e-06	0.00352996	-	-	-	-	gi|47227433|emb|CAG04581,1|/3,01378e-33/unnamed protein product [Tetraodon nigroviridis]
Unigene19523_Atlantic_salmon	651	3.52025	1.81568	7.64e-07	0.000528781	-	-	-	-	-
Unigene41663_Atlantic_salmon	249	3.51365	1.81297	0.000210995	0.0388315	-	-	-	-	-
Unigene6142_Atlantic_salmon	904	3.49067	1.80351	0.0014583	0.133369	-	-	-	-	gi|348541751|ref|XP_003458350,1|/9,28602e-125/PREDICTED: zinc finger C3H1 domain-containing protein-like [Oreochromis niloticus]
Unigene35018_Atlantic_salmon	220	3.48488	1.80111	0.00178623	0.153427	-	-	-	-	-
Unigene34718_Atlantic_salmon	264	3.48397	1.80073	0.00362543	0.229794	-	-	-	-	-
Unigene42006_Atlantic_salmon	298	3.47836	1.79841	0.000777151	0.0908642	K06224|1|6e-31|132|dre:30299|hedgehog;K11988|3|9e-16|82,0|cfa:608860|sonic hedgehog	GO:0005615//extracellular space;GO:0005886//plasma membrane	GO:0008233//peptidase activity	GO:0016539//intein-mediated protein splicing;GO:0001649//osteoblast differentiation;GO:0007224//smoothened signaling pathway;GO:0001957//intramembranous ossification;GO:0055002//striated muscle cell development;GO:0007267//cell-cell signaling;GO:0006508//proteolysis;GO:0048795//swim bladder morphogenesis	gi|348518181|ref|XP_003446610,1|/9,8685e-32/PREDICTED: indian hedgehog B protein-like [Oreochromis niloticus]
Unigene33651_Atlantic_salmon	312	3.47752	1.79806	0.00219053	0.172827	-	GO:0016020//membrane	GO:0016780//phosphotransferase activity, for other substituted phosphate groups	GO:0008654//phospholipid biosynthetic process	gi|226443370|ref|NP_001140147,1|/4,55158e-13/CDP-diacylglycerol--serine O-phosphatidyltransferase [Salmo salar]
CL3221,Contig1_Atlantic_salmon	601	3.47241	1.79594	0.000752677	0.0889058	K08773|1|2e-09|62,8|bfo:BRAFLDRAFT_80737|RalA-binding protein 1;K00907|2|4e-08|58,2|dwi:Dwil_GK22102|myosin-light-chain kinase [EC:2,7,11,18]	-	-	-	gi|224094067|ref|XP_002190127,1|/3,04938e-19/PREDICTED: zinc finger, C3H1-type containing [Taeniopygia guttata]
Unigene25095_Atlantic_salmon	217	3.47209	1.79581	0.00235427	0.17933	-	-	-	-	-
Unigene31967_Atlantic_salmon	593	3.47057	1.79517	0.000115895	0.0259801	K08282|1|6e-50|197|dre:58054|non-specific serine/threonine protein kinase [EC:2,7,11,1];K08807|2|5e-36|150|pon:100432498|proto-oncogene serine/threonine-protein kinase Pim-3 [EC:2,7,11,1]	-	GO:0005515//protein binding;GO:0004674//protein serine/threonine kinase activity;GO:0005524//ATP binding	GO:0048593//camera-type eye morphogenesis;GO:0043066//negative regulation of apoptotic process;GO:0046777//protein autophosphorylation;GO:0061179//negative regulation of insulin secretion involved in cellular response to glucose stimulus;GO:0007634//optokinetic behavior;GO:0016572//histone phosphorylation;GO:0007346//regulation of mitotic cell cycle	gi|213512204|ref|NP_001133268,1|/1,82846e-77/serine/threonine-protein kinase pim-1 [Salmo salar]
Unigene20569_Atlantic_salmon	326	3.47037	1.79509	0.00256596	0.188612	-	-	-	-	-
Unigene6828_Atlantic_salmon	425	3.46775	1.794	0.000719107	0.086572	-	-	-	GO:0042742//defense response to bacterium	gi|44921582|gb|AAS49157,1|/3,54446e-21/liver-expressed antimicrobial peptide 2 isoform A precursor [Oncorhynchus mykiss]
Unigene24178_Atlantic_salmon	1600	3.46703	1.7937	0.000521791	0.0715261	-	-	-	-	gi|326667461|ref|XP_003198601,1|/2,5662e-177/PREDICTED: hypothetical protein LOC100538307 [Danio rerio]
Unigene4943_Atlantic_salmon	1057	3.4619	1.79156	0.000140229	0.0298302	-	-	-	-	gi|326674118|ref|XP_001337534,4|/7,63165e-39/PREDICTED: c2 domain-containing protein 3 [Danio rerio]
Unigene12927_Atlantic_salmon	555	3.46143	1.79137	0.00109581	0.111887	-	-	-	-	gi|348527078|ref|XP_003451046,1|/4,08966e-22/PREDICTED: UPF0469 protein KIAA0907 homolog [Oreochromis niloticus]
Unigene28548_Atlantic_salmon	433	3.46135	1.79134	0.00140099	0.12972	-	-	-	-	-
Unigene45023_Atlantic_salmon	202	3.45855	1.79017	0.00450834	0.262015	K05726|1|7e-25|112|dre:568309|breast cancer anti-estrogen resistance 1	-	-	-	gi|205830397|ref|NP_001128605,1|/5,67646e-24/breast cancer anti-estrogen resistance 1 [Danio rerio]
Unigene29444_Atlantic_salmon	428	3.45174	1.78732	0.0121037	0.415505	-	-	-	-	-
Unigene45611_Atlantic_salmon	202	3.44558	1.78475	0.00033401	0.0544604	-	-	-	-	-
Unigene36502_Atlantic_salmon	500	3.43308	1.7795	0.00385969	0.238744	-	-	-	-	-
Unigene29769_Atlantic_salmon	399	3.41791	1.77311	0.00971317	0.373677	-	-	-	-	-
Unigene38458_Atlantic_salmon	276	3.41684	1.77266	0.00328868	0.21789	-	-	-	-	-
Unigene42136_Atlantic_salmon	243	3.41648	1.77251	0.00229519	0.176594	-	-	-	-	-
CL7928,Contig1_Atlantic_salmon	341	3.41556	1.77212	0.000858754	0.0966163	-	GO:0005576//extracellular region	-	GO:0006879//cellular iron ion homeostasis	gi|213512933|ref|NP_001134321,1|/4,42404e-16/Hepcidin-1 precursor [Salmo salar]
CL4198,Contig1_Atlantic_salmon	287	3.40992	1.76974	5.09e-09	1.01e-05	-	-	-	-	-
Unigene25242_Atlantic_salmon	388	3.40874	1.76924	9.17e-09	1.61e-05	-	-	-	-	-
Unigene12101_Atlantic_salmon	625	3.40753	1.76873	0.0134746	0.437147	-	-	-	-	-
Unigene1720_Atlantic_salmon	315	3.39896	1.76509	0.000494689	0.0687595	K06052|1|1e-33|141|mdo:100033275|jagged	-	-	-	gi|126304341|ref|XP_001382123,1|/8,76921e-33/PREDICTED: protein jagged-1 [Monodelphis domestica]
Unigene30329_Atlantic_salmon	653	3.38705	1.76003	0.00357767	0.227677	-	-	-	-	-
Unigene21555_Atlantic_salmon	880	3.3859	1.75954	0.000693297	0.0850629	-	-	-	-	-
Unigene24006_Atlantic_salmon	634	3.38516	1.75922	1.11e-06	0.000687181	-	-	-	-	-
CL8783,Contig2_Atlantic_salmon	406	3.37584	1.75525	0.0174009	0.488971	-	-	-	-	-
CL8147,Contig2_Atlantic_salmon	1622	3.36822	1.75198	0.0032548	0.21685	-	-	-	-	-
CL8530,Contig1_Atlantic_salmon	594	3.3621	1.74936	0.00071632	0.0865708	K07299|1|2e-35|148|dre:100321338|MFS transporter, SP family, solute carrier family 2 (facilitated glucose transporter), member 1	GO:0016021//integral to membrane	GO:0005355//glucose transmembrane transporter activity	GO:0055085//transmembrane transport;GO:0015758//glucose transport	gi|185134400|ref|NP_001117748,1|/1,2379e-41/glucose transporter 1A [Oncorhynchus mykiss]
Unigene34761_Atlantic_salmon	484	3.36168	1.74918	0.00960689	0.371497	K01745|1|8e-63|239|dre:100004331|histidine ammonia-lyase [EC:4,3,1,3]	GO:0005829//cytosol	GO:0004397//histidine ammonia-lyase activity	GO:0019557//histidine catabolic process to glutamate and formate;GO:0009058//biosynthetic process;GO:0019556//histidine catabolic process to glutamate and formamide	gi|348513007|ref|XP_003444034,1|/7,16619e-63/PREDICTED: histidine ammonia-lyase-like [Oreochromis niloticus]
CL7686,Contig2_Atlantic_salmon	638	3.35447	1.74609	0.00518296	0.282708	K15613|1|3e-25|115|cin:778904|homeobox protein Meis 1	GO:0005667//transcription factor complex;GO:0005737//cytoplasm	GO:0003705//RNA polymerase II distal enhancer sequence-specific DNA binding transcription factor activity;GO:0043565//sequence-specific DNA binding;GO:0046982//protein heterodimerization activity	GO:0001525//angiogenesis;GO:0043010//camera-type eye development;GO:0045944//positive regulation of transcription from RNA polymerase II promoter;GO:0030218//erythrocyte differentiation;GO:0030217//T cell differentiation	gi|348537555|ref|XP_003456259,1|/9,4404e-81/PREDICTED: homeobox protein PKNOX1-like [Oreochromis niloticus]
Unigene11221_Atlantic_salmon	202	3.34618	1.74251	0.0183869	0.499273	-	-	-	-	-
Unigene17665_Atlantic_salmon	219	3.34285	1.74108	0.0164912	0.481268	-	-	-	-	-
Unigene21669_Atlantic_salmon	261	3.34196	1.74069	0.0157973	0.47086	-	-	-	-	-
Unigene32452_Atlantic_salmon	246	3.33717	1.73862	0.00523039	0.282753	-	-	-	-	-
Unigene34634_Atlantic_salmon	314	3.32969	1.73539	0.00977677	0.374665	-	-	-	-	-
Unigene22434_Atlantic_salmon	575	3.3274	1.7344	3.46e-05	0.0107341	-	-	-	-	-
Unigene37712_Atlantic_salmon	279	3.32001	1.73119	0.00027388	0.0473367	K05726|1|6e-08|56,2|bfo:BRAFLDRAFT_124890|breast cancer anti-estrogen resistance 1	-	-	-	gi|348519541|ref|XP_003447289,1|/4,0782e-30/PREDICTED: enhancer of filamentation 1-like [Oreochromis niloticus]
Unigene14530_Atlantic_salmon	738	3.31877	1.73065	7.13e-07	0.000500469	K10367|1|2e-09|63,2|mcc:694477|formin 1;K05740|3|5e-09|51,2|acs:100562222|diaphanous 1;K13192|5|1e-08|34,3|isc:IscW_ISCW015614|RNA-binding protein 26	-	-	-	gi|113682238|ref|NP_001038520,1|/1,25743e-43/uncharacterized protein LOC564531 [Danio rerio]
CL3855,Contig2_Atlantic_salmon	1595	3.31871	1.73062	0.00852496	0.355705	-	-	-	-	-
Unigene14185_Atlantic_salmon	251	3.31853	1.73054	0.00269723	0.194713	-	-	-	-	gi|326670296|ref|XP_003199182,1|/2,63262e-16/PREDICTED: hypothetical protein LOC794533 [Danio rerio]
Unigene28964_Atlantic_salmon	521	3.31242	1.72789	3.26e-08	4.62e-05	-	-	-	-	-
Unigene24008_Atlantic_salmon	289	3.30544	1.72484	5.66e-07	0.00040638	-	-	-	-	-
Unigene19231_Atlantic_salmon	665	3.30296	1.72376	7.28e-08	8.68e-05	K04696|1|3e-52|205|dre:406596|suppressor of cytokine signaling 3	-	-	GO:0040008//regulation of growth;GO:0035556//intracellular signal transduction;GO:0001932//regulation of protein phosphorylation;GO:0060670//branching involved in labyrinthine layer morphogenesis;GO:0060708//spongiotrophoblast differentiation;GO:0060707//trophoblast giant cell differentiation;GO:0060042//retina morphogenesis in camera-type eye;GO:0046627//negative regulation of insulin receptor s…	gi|226061085|ref|NP_001139640,1|/1,87825e-74/suppressor of cytokine signaling 3 [Oncorhynchus mykiss]
Unigene30831_Atlantic_salmon	442	3.30268	1.72364	0.015029	0.458865	K06098|1|7e-09|59,7|xtr:733995|tight junction protein 2	-	-	-	gi|169158267|emb|CAQ14397,1|/3,27058e-11/novel protein similar to vertebrate tight junction protein 2 (TJP2, zgc:92094) [Danio rerio]
Unigene5769_Atlantic_salmon	258	3.30257	1.72359	0.00745614	0.331189	-	-	-	-	-
Unigene33304_Atlantic_salmon	370	3.29677	1.72105	1.14e-05	0.00453443	K11448|1|4e-18|90,1|dre:100536254|histone demethylase JMJD3 [EC:1,14,11,-];K13100|2|9e-09|58,9|dan:Dana_GF14847|pre-mRNA-splicing factor CWC22;K14570|4|1e-08|58,5|dsi:Dsim_GD21350|RNA exonuclease 1 [EC:3,1,-,-]	-	GO:0003676//nucleic acid binding	-	gi|348540457|ref|XP_003457704,1|/2,05857e-21/PREDICTED: hypothetical protein LOC100712234 [Oreochromis niloticus]
Unigene4317_Atlantic_salmon	200	3.29044	1.71828	0.0104262	0.381917	K08531|1|2e-12|71,2|dre:30271|nuclear receptor subfamily 1 group D member 2;K03728|2|1e-11|68,2|mcc:699472|nuclear receptor subfamily 1 group D member 1	GO:0005634//nucleus	GO:0008270//zinc ion binding;GO:0043565//sequence-specific DNA binding;GO:0003700//sequence-specific DNA binding transcription factor activity;GO:0003707//steroid hormone receptor activity	GO:0043401//steroid hormone mediated signaling pathway;GO:0006355//regulation of transcription, DNA-dependent	gi|348511147|ref|XP_003443106,1|/6,95512e-14/PREDICTED: nuclear receptor subfamily 1 group D member 2-like [Oreochromis niloticus]
Unigene45085_Atlantic_salmon	202	3.29041	1.71827	0.0062469	0.305329	-	-	-	-	gi|348545549|ref|XP_003460242,1|/8,52012e-15/PREDICTED: interferon-induced very large GTPase 1-like [Oreochromis niloticus]
Unigene8923_Atlantic_salmon	344	3.28939	1.71782	0.00163072	0.143419	-	-	-	-	gi|47223806|emb|CAF98576,1|/9,51706e-11/unnamed protein product [Tetraodon nigroviridis]
Unigene5645_Atlantic_salmon	798	3.28589	1.71629	0.00744793	0.331189	-	-	-	-	-
Unigene37310_Atlantic_salmon	257	3.28267	1.71487	0.00617439	0.304526	-	-	-	-	-
Unigene45082_Atlantic_salmon	221	3.27904	1.71327	0.0013048	0.124686	-	-	-	-	-
Unigene15100_Atlantic_salmon	239	3.27813	1.71287	0.00161486	0.142234	-	-	-	-	-
Unigene19033_Atlantic_salmon	428	3.27406	1.71108	0.00236422	0.17933	K13675|1|1e-43|174|dre:799443|UDP-glucose:O-linked fucose beta-1,3-glucosyltransferase [EC:2,4,1,-]	GO:0005576//extracellular region;GO:0044425//membrane part	GO:0016757//transferase activity, transferring glycosyl groups;GO:0005509//calcium ion binding	GO:0007160//cell-matrix adhesion	gi|291190464|ref|NP_001167271,1|/3,99546e-57/Beta-1,3-glucosyltransferase precursor [Salmo salar]
Unigene17454_Atlantic_salmon	414	3.27377	1.71095	2.48e-08	3.7e-05	K09507|1|7e-55|212|xtr:493474|DnaJ homolog subfamily B member 1	GO:0005737//cytoplasm;GO:0005730//nucleolus	GO:0051082//unfolded protein binding	GO:0051085//chaperone mediated protein folding requiring cofactor;GO:0006986//response to unfolded protein;GO:0070389//chaperone cofactor-dependent protein refolding	gi|213512224|ref|NP_001133524,1|/1,93465e-72/DnaJ homolog subfamily B member 1 [Salmo salar]
CL5252,Contig3_Atlantic_salmon	973	3.27208	1.71021	0.00788887	0.34038	K12881|1|8e-82|304|dre:560127|THO complex subunit 4	GO:0016607//nuclear speck;GO:0000346//transcription export complex;GO:0071013//catalytic step 2 spliceosome;GO:0005737//cytoplasm	GO:0003723//RNA binding;GO:0000166//nucleotide binding;GO:0003697//single-stranded DNA binding	GO:0008380//RNA splicing;GO:0006397//mRNA processing;GO:0046784//intronless viral mRNA export from host nucleus	gi|209733738|gb|ACI67738,1|/1,46076e-102/THO complex subunit 4 [Salmo salar]
Unigene33991_Atlantic_salmon	811	3.26763	1.70825	1.34e-06	0.0008226	-	-	-	-	gi|209733002|gb|ACI67370,1|/1,37339e-49/C8orf4 homolog [Salmo salar]
Unigene17455_Atlantic_salmon	291	3.26636	1.70768	1.81e-07	0.000174114	K09507|1|3e-39|160|dre:445177|DnaJ homolog subfamily B member 1;K09511|5|2e-23|107|dre:569466|DnaJ homolog subfamily B member 5	GO:0044424//intracellular part	GO:0051082//unfolded protein binding	GO:0061077//chaperone-mediated protein folding	gi|213512224|ref|NP_001133524,1|/1,1311e-51/DnaJ homolog subfamily B member 1 [Salmo salar]
Unigene30938_Atlantic_salmon	286	3.26456	1.70689	0.000477316	0.0674453	-	-	-	-	-
Unigene19917_Atlantic_salmon	619	3.26357	1.70645	0.0002101	0.0388315	-	-	-	-	-
Unigene11896_Atlantic_salmon	235	3.26253	1.70599	0.00703354	0.322686	-	-	-	-	-
CL10082,Contig1_Atlantic_salmon	454	3.25872	1.70431	0.000814173	0.0933622	K03358|1|1e-06|52,4|dan:Dana_GF14365|anaphase-promoting complex subunit 11	-	-	-	gi|326676943|ref|XP_002665697,2|/1,99325e-61/PREDICTED: hypothetical protein LOC568145 [Danio rerio]
Unigene27832_Atlantic_salmon	1199	3.25764	1.70383	3.58e-08	4.85e-05	-	-	-	-	-
Unigene3773_Atlantic_salmon	320	3.23756	1.69491	0.00032172	0.0534368	-	GO:0016021//integral to membrane	-	GO:0006810//transport	gi|94732108|emb|CAK04464,1|/8,20233e-23/novel protein [Danio rerio]
Unigene17468_Atlantic_salmon	407	3.23678	1.69456	0.0166679	0.483545	K08858|1|4e-11|66,6|dre:405767|SH3-binding domain kinase 1 [EC:2,7,11,1]	-	GO:0004672//protein kinase activity	-	gi|125822033|ref|XP_684216,2|/1,5203e-16/PREDICTED: serine/threonine-protein kinase SBK1-like isoform 1 [Danio rerio]
Unigene6770_Atlantic_salmon	203	3.23678	1.69456	0.00781036	0.339449	-	-	-	-	-
Unigene33160_Atlantic_salmon	299	3.23525	1.69388	2.91e-06	0.00153811	-	-	-	-	-
Unigene13690_Atlantic_salmon	462	3.23511	1.69382	0.00994673	0.376341	-	-	-	-	-
Unigene25197_Atlantic_salmon	403	3.21737	1.68588	0.013539	0.437755	-	-	-	-	-
Unigene25139_Atlantic_salmon	295	3.20708	1.68126	0.00100712	0.106102	-	-	-	-	gi|159155640|gb|AAI54586,1|/3,53654e-13/LOC568145 protein [Danio rerio]
Unigene36368_Atlantic_salmon	362	3.2064	1.68095	4.13e-07	0.000320003	K08814|1|5e-25|112|dre:405805|tribbles [EC:2,7,11,-]	GO:0005634//nucleus	GO:0003714//transcription corepressor activity;GO:0004672//protein kinase activity;GO:0019899//enzyme binding;GO:0005524//ATP binding;GO:0030234//enzyme regulator activity	GO:0006351//transcription, DNA-dependent;GO:0010605;GO:0045859//regulation of protein kinase activity;GO:0031327;GO:0006915//apoptotic process;GO:0034976//response to endoplasmic reticulum stress;GO:0044093;GO:0035556//intracellular signal transduction	gi|47086295|ref|NP_998034,1|/4,47315e-24/tribbles homolog 3 [Danio rerio]
Unigene19402_Atlantic_salmon	292	3.2033	1.67956	4.12e-05	0.0116312	-	-	-	-	gi|348527054|ref|XP_003451034,1|/4,47897e-24/PREDICTED: hypothetical protein LOC100709260 [Oreochromis niloticus]
Unigene14680_Atlantic_salmon	346	3.19073	1.67389	0.0166767	0.483545	K06631|1|7e-54|208|dre:280649|polo-like kinase 1 [EC:2,7,11,21]	GO:0030496//midbody;GO:0005829//cytosol;GO:0005654//nucleoplasm;GO:0051233//spindle midzone;GO:0005876//spindle microtubule;GO:0000922//spindle pole;GO:0005813//centrosome;GO:0000942//condensed nuclear chromosome outer kinetochore	GO:0004674//protein serine/threonine kinase activity;GO:0005524//ATP binding;GO:0019901//protein kinase binding;GO:0010997//anaphase-promoting complex binding;GO:0008017//microtubule binding	GO:0090007//regulation of mitotic anaphase;GO:0000236//mitotic prometaphase;GO:0071168//protein localization to chromatin;GO:0007092//activation of mitotic anaphase-promoting complex activity;GO:0000088//mitotic prophase;GO:0045736//negative regulation of cyclin-dependent protein serine/threonine kinase activity;GO:0031572//G2 DNA damage checkpoint;GO:0031648//protein destabilization;GO:0000910//…	gi|47218938|emb|CAF98136,1|/1,22206e-58/unnamed protein product [Tetraodon nigroviridis]
CL7134,Contig2_Atlantic_salmon	485	3.19021	1.67365	2.84e-05	0.00924908	-	-	-	-	-
Unigene45532_Atlantic_salmon	339	3.18568	1.6716	0.000131362	0.0285875	K14410|1|2e-11|67,4|nvi:100116521|acid phosphatase [EC:3,1,3,2]	-	-	-	gi|241176587|ref|XP_002399672,1|/1,12583e-27/hypothetical protein IscW_ISCW024214 [Ixodes scapularis]
Unigene27545_Atlantic_salmon	1684	3.17974	1.66891	2.74e-08	3.98e-05	K09055|1|1e-120|434|dre:140815|CCAAT/enhancer binding protein (C/EBP), alpha	GO:0005634//nucleus	GO:0044212//transcription regulatory region DNA binding;GO:0043565//sequence-specific DNA binding;GO:0003700//sequence-specific DNA binding transcription factor activity;GO:0008134//transcription factor binding	GO:0030097//hemopoiesis;GO:0045945//positive regulation of transcription from RNA polymerase III promoter;GO:0006366//transcription from RNA polymerase II promoter;GO:0070887//cellular response to chemical stimulus;GO:0010033//response to organic substance;GO:0030154//cell differentiation	gi|213515382|ref|NP_001133403,1|/0/CCAAT/enhancer-binding protein alpha [Salmo salar]
CL9906,Contig2_Atlantic_salmon	893	3.17786	1.66806	0.00518678	0.282708	-	-	-	-	-
Unigene44696_Atlantic_salmon	224	3.17623	1.66732	0.00579209	0.293938	-	-	-	-	-
CL2156,Contig1_Atlantic_salmon	2175	3.17267	1.6657	1.68e-07	0.000164105	K09208|1|2e-54|214|ssc:494562|krueppel-like factor 9/13/14/16	GO:0005634//nucleus	GO:0005488//binding;GO:0003700//sequence-specific DNA binding transcription factor activity	GO:0006357//regulation of transcription from RNA polymerase II promoter;GO:0007566//embryo implantation;GO:0050847//progesterone receptor signaling pathway;GO:0097067//cellular response to thyroid hormone stimulus	gi|401664002|dbj|BAM36382,1|/1,90852e-81/Kruppel-like factor 9 [Oplegnathus fasciatus]
Unigene24667_Atlantic_salmon	205	3.17163	1.66522	0.0064051	0.308755	-	-	-	-	-
Unigene15205_Atlantic_salmon	701	3.16688	1.66306	5.98e-08	7.43e-05	K09508|1|2e-63|242|dre:561686|DnaJ homolog subfamily B member 2	GO:0044424//intracellular part	GO:0005515//protein binding	GO:0043161//proteasomal ubiquitin-dependent protein catabolic process;GO:0070647//protein modification by small protein conjugation or removal;GO:0048523//negative regulation of cellular process;GO:0032270//positive regulation of cellular protein metabolic process;GO:0031399//regulation of protein modification process;GO:0051128//regulation of cellular component organization	gi|348515727|ref|XP_003445391,1|/3,95197e-65/PREDICTED: dnaJ homolog subfamily B member 2-like [Oreochromis niloticus]
CL10046,Contig1_Atlantic_salmon	858	3.16437	1.66192	2.33e-05	0.00803447	K10955|1|7e-12|71,6|acs:100563509|intestinal mucin-2	-	-	-	gi|392902290|ref|NP_001255944,1|/1,23267e-14/Protein CLEC-199, isoform e [Caenorhabditis elegans]
Unigene43334_Atlantic_salmon	371	3.1633	1.66143	0.0176164	0.490322	-	-	-	-	-
Unigene7495_Atlantic_salmon	497	3.15831	1.65915	0.00202639	0.163638	-	-	-	-	-
CL4705,Contig1_Atlantic_salmon	586	3.15677	1.65845	0.000465314	0.0662201	-	GO:0005737//cytoplasm	GO:0003676//nucleic acid binding	GO:0048731;GO:0010608//posttranscriptional regulation of gene expression;GO:0006402//mRNA catabolic process;GO:0030154//cell differentiation	gi|348510817|ref|XP_003442941,1|/6,83394e-37/PREDICTED: zinc finger protein 36, C3H1 type-like 1-like [Oreochromis niloticus]
Unigene14184_Atlantic_salmon	338	3.15626	1.65822	0.00306441	0.208832	-	-	-	-	gi|326670296|ref|XP_003199182,1|/1,52161e-24/PREDICTED: hypothetical protein LOC794533 [Danio rerio]
Unigene45118_Atlantic_salmon	224	3.14325	1.65226	7.97e-06	0.00346893	K08814|1|5e-26|116|dre:405805|tribbles [EC:2,7,11,-]	-	GO:0003714//transcription corepressor activity;GO:0004672//protein kinase activity;GO:0005524//ATP binding	GO:0080090//regulation of primary metabolic process;GO:0031323//regulation of cellular metabolic process;GO:0006468//protein phosphorylation	gi|47086295|ref|NP_998034,1|/4,00001e-25/tribbles homolog 3 [Danio rerio]
Unigene8554_Atlantic_salmon	391	3.13327	1.64767	0.000180386	0.0350179	-	-	-	-	-
Unigene11569_Atlantic_salmon	294	3.12958	1.64597	3.97e-05	0.0114428	-	-	-	-	-
Unigene36619_Atlantic_salmon	238	3.12889	1.64565	0.0103677	0.381917	K13675|1|8e-28|122|ptr:452523|UDP-glucose:O-linked fucose beta-1,3-glucosyltransferase [EC:2,4,1,-]	GO:0005789//endoplasmic reticulum membrane;GO:0016021//integral to membrane;GO:0005576//extracellular region	GO:0016757//transferase activity, transferring glycosyl groups;GO:0005509//calcium ion binding	GO:0007160//cell-matrix adhesion;GO:0006004//fucose metabolic process;GO:0006486//protein glycosylation	gi|291190464|ref|NP_001167271,1|/5,12882e-41/Beta-1,3-glucosyltransferase precursor [Salmo salar]
CL9800,Contig2_Atlantic_salmon	233	3.12659	1.64459	0.00343133	0.223126	-	-	-	-	-
Unigene21381_Atlantic_salmon	247	3.12618	1.6444	6.12e-05	0.0158531	K14443|1|2e-38|157|tgu:100224586|protein Tob/BTG	GO:0005737//cytoplasm	GO:0046332//SMAD binding;GO:0003714//transcription corepressor activity	GO:0030514//negative regulation of BMP signaling pathway;GO:0007184//SMAD protein import into nucleus;GO:0045668//negative regulation of osteoblast differentiation	gi|209156244|gb|ACI34354,1|/3,0969e-41/Tob1 [Salmo salar]
Unigene41287_Atlantic_salmon	210	3.11327	1.63843	3.25e-07	0.000272818	K04379|1|4e-15|80,1|mdo:100018285|proto-oncogene protein c-fos	GO:0005634//nucleus	GO:0003700//sequence-specific DNA binding transcription factor activity;GO:0043565//sequence-specific DNA binding	GO:0006355//regulation of transcription, DNA-dependent	gi|31339312|dbj|BAC77046,1|/1,5908e-29/c-Fos protein [Oncorhynchus masou]
Unigene3621_Atlantic_salmon	275	3.10873	1.63633	3.25e-05	0.0102032	-	-	-	-	gi|348527054|ref|XP_003451034,1|/1,11121e-35/PREDICTED: hypothetical protein LOC100709260 [Oreochromis niloticus]
Unigene34858_Atlantic_salmon	277	3.10786	1.63592	0.0124125	0.421016	-	-	-	-	-
Unigene11919_Atlantic_salmon	284	3.10785	1.63592	0.000708002	0.0865112	K05130|1|1e-17|88,2|dre:619391|interferon receptor 1;K05135|2|1e-06|52,0|xtr:100329183|interleukin 10 receptor beta	GO:0016021//integral to membrane	GO:0004904//interferon receptor activity	GO:0002757//immune response-activating signal transduction	gi|387155689|emb|CBL94869,1|/1,75476e-41/cytokine receptor family member b5 precursor [Oncorhynchus mykiss]
CL5846,Contig2_Atlantic_salmon	355	3.10607	1.63509	0.0128317	0.425494	K01403|1|1e-38|158|dre:406397|matrix metalloproteinase-9 (gelatinase B) [EC:3,4,24,35]	GO:0031012//extracellular matrix;GO:0044421//extracellular region part	GO:0008270//zinc ion binding;GO:0004222//metalloendopeptidase activity	GO:0009617//response to bacterium;GO:0006508//proteolysis;GO:0002633//positive regulation of granuloma formation	gi|213512999|ref|NP_001133929,1|/5,99548e-66/Matrix metalloproteinase-9 precursor [Salmo salar]
Unigene16086_Atlantic_salmon	852	3.0991	1.63185	5.17e-05	0.0138357	K04701|1|1e-38|160|mgp:100545029|cytokine inducible SH2-containing protein	-	-	GO:0007165//signal transduction	gi|348507851|ref|XP_003441469,1|/7,31432e-44/PREDICTED: cytokine-inducible SH2-containing protein-like [Oreochromis niloticus]
Unigene39434_Atlantic_salmon	595	3.09651	1.63064	0.00530955	0.282753	-	-	-	-	-
CL9441,Contig1_Atlantic_salmon	575	3.09014	1.62767	0.00914131	0.364775	-	-	-	-	-
Unigene34269_Atlantic_salmon	305	3.08134	1.62356	0.00181018	0.154198	-	-	-	-	-
Unigene16944_Atlantic_salmon	453	3.07992	1.62289	0.00149165	0.135382	-	-	-	-	-
Unigene5617_Atlantic_salmon	337	3.07984	1.62286	0.00817996	0.345197	K13444|1|2e-10|64,7|ssc:100514188|sulfatase modifying factor 1	GO:0005783//endoplasmic reticulum	GO:0046872//metal ion binding;GO:0042803//protein homodimerization activity	-	gi|209731560|gb|ACI66649,1|/1,24274e-42/Sulfatase-modifying factor 2 precursor [Salmo salar]
Unigene4717_Atlantic_salmon	1189	3.07873	1.62234	0.0145511	0.453091	K15173|1|9e-12|54,7|bfo:BRAFLDRAFT_85516|transcription termination factor 2 [EC:3,6,4,-]	-	-	-	gi|298204351|gb|ADI61824,1|/2,64691e-38/endonuclease-reverse transcriptase [Bombyx mori]
CL1264,Contig1_Atlantic_salmon	390	3.07407	1.62015	0.00778915	0.338774	-	-	-	-	-
Unigene13508_Atlantic_salmon	422	3.07289	1.6196	0.000454996	0.0653758	-	-	-	-	-
Unigene24612_Atlantic_salmon	621	3.07267	1.61949	9.62e-06	0.00401037	-	-	-	-	-
Unigene6689_Atlantic_salmon	255	3.07242	1.61937	0.00205213	0.164915	K09487|1|1e-36|151|dre:386590|heat shock protein 90kDa beta	GO:0016529//sarcoplasmic reticulum;GO:0005788//endoplasmic reticulum lumen;GO:0042470//melanosome;GO:0005789//endoplasmic reticulum membrane;GO:0005829//cytosol;GO:0030496//midbody;GO:0048471//perinuclear region of cytoplasm;GO:0044459//plasma membrane part	GO:0046790//virion binding;GO:0050750//low-density lipoprotein particle receptor binding;GO:0051082//unfolded protein binding;GO:0019903//protein phosphatase binding;GO:0003723//RNA binding;GO:0005524//ATP binding	GO:0030433//ER-associated protein catabolic process;GO:0006457//protein folding;GO:0043066//negative regulation of apoptotic process;GO:0031247//actin rod assembly;GO:0035889//otolith tethering;GO:0001666//response to hypoxia;GO:0071318//cellular response to ATP;GO:0043666//regulation of phosphoprotein phosphatase activity	gi|110226526|gb|ABG56395,1|/3,88478e-36/glucose-regulated protein 94 [Paralichthys olivaceus]
Unigene23904_Atlantic_salmon	2742	3.06147	1.61423	0.0160782	0.475088	K12365|1|2e-17|92,0|xla:399069|phosphatidylinositol-3,4,5-trisphosphate-dependent Rac exchanger 1 protein	-	-	-	gi|348529648|ref|XP_003452325,1|/0/PREDICTED: dynamin-binding protein-like [Oreochromis niloticus]
CL5742,Contig1_Atlantic_salmon	227	3.06078	1.6139	4.05e-07	0.00031792	-	-	-	-	-
Unigene29403_Atlantic_salmon	303	3.04525	1.60656	0.00861677	0.35607	-	-	-	-	-
CL3097,Contig1_Atlantic_salmon	279	3.03188	1.60021	0.000619828	0.0798266	-	-	-	-	-
Unigene33128_Atlantic_salmon	220	3.03046	1.59954	0.00244407	0.183564	-	-	-	-	-
Unigene6105_Atlantic_salmon	298	3.02332	1.59613	0.00991553	0.376285	-	-	-	-	-
Unigene34693_Atlantic_salmon	642	3.02195	1.59548	0.00222709	0.173607	-	-	-	-	-
Unigene29995_Atlantic_salmon	476	3.00818	1.58889	0.00175496	0.151616	-	-	-	-	-
CL7404,Contig1_Atlantic_salmon	418	3.00638	1.58803	1.32e-05	0.00509335	-	-	-	-	-
Unigene29976_Atlantic_salmon	899	3.0021	1.58597	3.45e-08	4.78e-05	-	-	-	-	gi|348525801|ref|XP_003450410,1|/1,77951e-27/PREDICTED: hypothetical protein LOC100698154 [Oreochromis niloticus]
Unigene3725_Atlantic_salmon	228	2.99513	1.58262	0.00346895	0.224349	-	-	-	-	-
Unigene31003_Atlantic_salmon	270	2.99307	1.58163	0.0126627	0.424004	-	-	-	-	gi|221220664|gb|ACM08993,1|/3,99333e-17/Lectin precursor [Salmo salar]
Unigene13141_Atlantic_salmon	268	2.9926	1.5814	0.00127672	0.123587	-	-	-	-	-
Unigene14667_Atlantic_salmon	447	2.98942	1.57987	0.00292502	0.203728	-	-	-	-	-
Unigene15234_Atlantic_salmon	575	2.98558	1.57801	0.000980534	0.104408	K10433|1|2e-34|145|dre:563520|microtubule-associated protein 7	-	-	-	gi|153792171|ref|NP_001093562,1|/5,92305e-46/MAP7 domain-containing protein 2 [Danio rerio]
Unigene7137_Atlantic_salmon	320	2.98432	1.5774	0.00152323	0.137411	-	-	-	-	-
Unigene39373_Atlantic_salmon	246	2.98159	1.57608	0.00511011	0.281098	-	-	-	-	-
Unigene9901_Atlantic_salmon	324	2.9803	1.57546	2.85e-05	0.00924908	-	-	-	-	-
CL10516,Contig1_Atlantic_salmon	230	2.97471	1.57275	0.00017458	0.0345159	-	-	-	-	-
Unigene26594_Atlantic_salmon	1719	2.96245	1.56679	0.00601909	0.300203	K12305|1|1e-140|500|dre:436692|ectonucleoside triphosphate diphosphohydrolase 4 [EC:3,6,1,6]	GO:0000421//autophagic vacuole membrane;GO:0030173//integral to Golgi membrane;GO:0031410//cytoplasmic vesicle	GO:0045134//uridine-diphosphatase activity	GO:0006256//UDP catabolic process	gi|348530390|ref|XP_003452694,1|/5,6876e-147/PREDICTED: ectonucleoside triphosphate diphosphohydrolase 4 [Oreochromis niloticus]
CL1852,Contig2_Atlantic_salmon	208	2.96141	1.56628	0.00774852	0.337993	-	-	-	-	-
Unigene31929_Atlantic_salmon	378	2.95393	1.56264	0.00389129	0.239997	-	-	-	-	-
Unigene38811_Atlantic_salmon	247	2.95066	1.56104	0.000338164	0.0544983	-	-	-	-	-
Unigene10229_Atlantic_salmon	280	2.94985	1.56064	5.4e-07	0.00040183	K03982|1|3e-10|63,9|dre:100136840|plasminogen activator inhibitor-1	GO:0005615//extracellular space;GO:0005886//plasma membrane;GO:0031093//platelet alpha granule lumen;GO:0031012//extracellular matrix	GO:0004867//serine-type endopeptidase inhibitor activity;GO:0002020//protease binding;GO:0008009//chemokine activity	GO:0007179//transforming growth factor beta receptor signaling pathway;GO:0001300//chronological cell aging;GO:0006955//immune response;GO:0061044//negative regulation of vascular wound healing;GO:0045766//positive regulation of angiogenesis;GO:0030168//platelet activation;GO:0051918//negative regulation of fibrinolysis;GO:0010469//regulation of receptor activity;GO:0010757//negative regulation o…	gi|390098375|gb|AFL47815,1|/9,39656e-19/plasminogen activator inhibitor 1 precursor [Oncorhynchus mykiss]
CL2640,Contig1_Atlantic_salmon	306	2.94335	1.55746	0.00135002	0.126768	-	-	-	-	-
Unigene11738_Atlantic_salmon	664	2.93386	1.5528	2e-05	0.00713249	-	-	-	-	-
Unigene6424_Atlantic_salmon	861	2.93284	1.5523	1.73e-06	0.0010135	-	-	-	GO:0006915//apoptotic process	gi|221219282|gb|ACM08302,1|/4,47427e-57/lymphocyte G0/G1 switch protein 2 [Salmo salar]
Unigene44517_Atlantic_salmon	225	2.92923	1.55052	0.0100296	0.377434	-	-	GO:0003676//nucleic acid binding	-	gi|301628209|ref|XP_002943251,1|/1,57229e-13/PREDICTED: zinc finger BED domain-containing protein 1-like [Xenopus (Silurana) tropicalis]
Unigene35473_Atlantic_salmon	613	2.92533	1.5486	7.72e-07	0.000528781	K09511|1|1e-91|335|dre:569466|DnaJ homolog subfamily B member 5	-	-	-	gi|348528432|ref|XP_003451721,1|/6,5484e-97/PREDICTED: dnaJ homolog subfamily B member 5-like [Oreochromis niloticus]
Unigene23745_Atlantic_salmon	1958	2.9202	1.54607	0.0110224	0.39286	K13646|1|0,0|1120|dre:556077|lysyl hydroxylase/galactosyltransferase/glucosyltransferase [EC:1,14,11,4 2,4,1,50 2,4,1,66]	GO:0030867//rough endoplasmic reticulum membrane;GO:0005581//collagen	GO:0033823//procollagen glucosyltransferase activity;GO:0016702//oxidoreductase activity, acting on single donors with incorporation of molecular oxygen, incorporation of two atoms of oxygen;GO:0008475//procollagen-lysine 5-dioxygenase activity;GO:0005506//iron ion binding;GO:0031418//L-ascorbic acid binding	GO:0001886//endothelial cell morphogenesis;GO:0048730//epidermis morphogenesis;GO:0042311//vasodilation;GO:0008104//protein localization;GO:0030199//collagen fibril organization;GO:0060425//lung morphogenesis;GO:0008045//motor neuron axon guidance;GO:0070831//basement membrane assembly;GO:0055114//oxidation-reduction process;GO:0032870//cellular response to hormone stimulus;GO:0001701//in utero e…	gi|223647994|gb|ACN10755,1|/0/Procollagen-lysine,2-oxoglutarate 5-dioxygenase 3 precursor [Salmo salar]
Unigene6903_Atlantic_salmon	515	2.91356	1.54278	0.0167513	0.484275	-	-	-	-	-
Unigene10230_Atlantic_salmon	317	2.90592	1.539	2.21e-05	0.00777564	K03982|1|2e-37|154|dre:100136840|plasminogen activator inhibitor-1	GO:0005615//extracellular space;GO:0005886//plasma membrane;GO:0031093//platelet alpha granule lumen;GO:0031012//extracellular matrix	GO:0004867//serine-type endopeptidase inhibitor activity;GO:0002020//protease binding;GO:0008009//chemokine activity	GO:0007179//transforming growth factor beta receptor signaling pathway;GO:0001300//chronological cell aging;GO:0006955//immune response;GO:0061044//negative regulation of vascular wound healing;GO:0045766//positive regulation of angiogenesis;GO:0030168//platelet activation;GO:0051918//negative regulation of fibrinolysis;GO:0010469//regulation of receptor activity;GO:0010757//negative regulation o…	gi|390098375|gb|AFL47815,1|/4,33197e-48/plasminogen activator inhibitor 1 precursor [Oncorhynchus mykiss]
Unigene21807_Atlantic_salmon	392	2.90224	1.53717	0.000268778	0.0467258	-	-	-	-	-
Unigene25740_Atlantic_salmon	308	2.9004	1.53625	0.00908293	0.363738	-	-	-	-	-
Unigene8390_Atlantic_salmon	291	2.89999	1.53605	0.000781625	0.0911568	-	-	-	-	-
CL3333,Contig1_Atlantic_salmon	368	2.89624	1.53418	0.0139233	0.444212	K04714|1|5e-09|59,7|bfo:BRAFLDRAFT_104157|shingomyelin synthase [EC:2,7,8,27]	GO:0030176//integral to endoplasmic reticulum membrane	GO:0016740//transferase activity	GO:2000303//regulation of ceramide biosynthetic process;GO:0006686//sphingomyelin biosynthetic process	gi|348508649|ref|XP_003441866,1|/6,64288e-20/PREDICTED: sphingomyelin synthase-related protein 1 [Oreochromis niloticus]
Unigene23025_Atlantic_salmon	469	2.89243	1.53228	0.00105813	0.109351	-	-	-	-	-
CL2543,Contig1_Atlantic_salmon	297	2.89158	1.53186	0.0120889	0.415404	K12015|1|1e-14|78,2|oaa:100078514|tripartite motif-containing protein 39;K06712|4|2e-11|67,8|hsa:11119|butyrophilin	-	-	-	gi|348544526|ref|XP_003459732,1|/6,88599e-17/PREDICTED: nuclear factor 7, ovary-like [Oreochromis niloticus]
Unigene228_Atlantic_salmon	1779	2.89019	1.53117	0.0149512	0.45785	K03002|1|1e-37|99,4|hmg:100212263|DNA-directed RNA polymerase I subunit RPA2 [EC:2,7,7,6];K06230|3|4e-28|122|hmg:100203252|zinc finger protein GLI;K11366|5|5e-26|81,3|hmg:100197916|ubiquitin carboxyl-terminal hydrolase 22/27/51 [EC:3,1,2,15]	-	-	-	gi|223649434|gb|ACN11475,1|/1,23394e-46/Transposable element Tcb1 transposase [Salmo salar]
Unigene146_Atlantic_salmon	1694	2.8856	1.52887	1.93e-06	0.00110718	-	-	-	-	-
Unigene15206_Atlantic_salmon	447	2.87884	1.52549	4.86e-06	0.00236875	K09508|1|1e-38|158|dre:561686|DnaJ homolog subfamily B member 2;K09512|3|3e-31|134|rno:362293|DnaJ homolog subfamily B member 6	GO:0005730//nucleolus;GO:0030018//Z disc;GO:0048471//perinuclear region of cytoplasm	GO:0051087//chaperone binding;GO:0031072//heat shock protein binding;GO:0001671//ATPase activator activity;GO:0003677//DNA binding	GO:0060710//chorio-allantoic fusion;GO:0006457//protein folding;GO:0034504//protein localization to nucleus;GO:0045892//negative regulation of transcription, DNA-dependent;GO:0043154//negative regulation of cysteine-type endopeptidase activity involved in apoptotic process;GO:0045109//intermediate filament organization;GO:0032781//positive regulation of ATPase activity	gi|121583764|ref|NP_001073462,1|/9,04027e-38/dnaJ homolog subfamily B member 2 [Danio rerio]
Unigene6197_Atlantic_salmon	275	2.8774	1.52477	0.00791633	0.34082	-	-	-	-	-
Unigene20452_Atlantic_salmon	661	2.87298	1.52255	4.93e-06	0.00236875	-	-	-	-	gi|348527054|ref|XP_003451034,1|/4,28737e-31/PREDICTED: hypothetical protein LOC100709260 [Oreochromis niloticus]
CL2892,Contig2_Atlantic_salmon	223	2.8717	1.5219	0.000696738	0.0853096	K11448|1|2e-25|114|dre:100536254|histone demethylase JMJD3 [EC:1,14,11,-]	-	GO:0043565//sequence-specific DNA binding	GO:0045944//positive regulation of transcription from RNA polymerase II promoter;GO:0016577//histone demethylation	gi|348540457|ref|XP_003457704,1|/2,34503e-25/PREDICTED: hypothetical protein LOC100712234 [Oreochromis niloticus]
Unigene11274_Atlantic_salmon	361	2.86657	1.51933	0.00010359	0.0238257	-	-	-	-	-
Unigene28509_Atlantic_salmon	275	2.86606	1.51907	0.00623516	0.305329	-	-	-	-	-
CL4273,Contig2_Atlantic_salmon	1807	2.85759	1.5148	2.57e-07	0.000225262	K09489|1|2e-161|570|dre:335865|heat shock 70kDa protein 4	GO:0044424//intracellular part	GO:0005524//ATP binding	GO:0016043//cellular component organization;GO:0006950//response to stress	gi|47550833|ref|NP_999881,1|/1,25455e-160/heat shock protein 4a [Danio rerio]
Unigene20650_Atlantic_salmon	835	2.84841	1.51016	0.00223671	0.173889	-	-	-	-	-
CL5654,Contig1_Atlantic_salmon	556	2.8464	1.50914	0.00525428	0.282753	K09511|1|1e-55|215|dre:569466|DnaJ homolog subfamily B member 5	GO:0005829//cytosol;GO:0005634//nucleus	GO:0051082//unfolded protein binding	GO:0006457//protein folding;GO:0000122//negative regulation of transcription from RNA polymerase II promoter	gi|348528432|ref|XP_003451721,1|/2,25517e-60/PREDICTED: dnaJ homolog subfamily B member 5-like [Oreochromis niloticus]
CL7557,Contig1_Atlantic_salmon	669	2.83812	1.50494	1.59e-05	0.00594142	K08752|1|5e-38|157|bta:281758|fatty acid-binding protein 3, muscle and heart;K08756|2|6e-38|157|dre:407736|fatty acid-binding protein 7, brain;K08753|4|1e-37|156|tgu:100223994|fatty acid-binding protein 4, adipocyte	-	GO:0008289//lipid binding;GO:0005215//transporter activity	GO:0006810//transport	gi|209730546|gb|ACI66142,1|/3,38596e-71/Fatty acid-binding protein, heart [Salmo salar]
CL5984,Contig1_Atlantic_salmon	296	2.83588	1.5038	0.00646655	0.310462	-	-	-	-	-
Unigene6249_Atlantic_salmon	632	2.83553	1.50362	5.85e-06	0.00267575	-	GO:0005634//nucleus	GO:0046872//metal ion binding	GO:0006355//regulation of transcription, DNA-dependent	gi|213510784|ref|NP_001135247,1|/1,16915e-67/Interferon regulatory factor 2-binding protein 2-B [Salmo salar]
Unigene10674_Atlantic_salmon	408	2.83486	1.50328	0.0052598	0.282753	K09228|1|3e-29|127|ecb:100065524|KRAB domain-containing zinc finger protein	-	-	-	gi|157841266|ref|NP_001103202,1|/2,67117e-29/zinc finger protein 45-like [Danio rerio]
Unigene18277_Atlantic_salmon	244	2.83226	1.50195	0.000336102	0.0544604	-	-	-	-	-
Unigene20423_Atlantic_salmon	490	2.83211	1.50188	2.26e-05	0.00783722	-	-	-	-	-
Unigene15503_Atlantic_salmon	213	2.83048	1.50105	0.00134925	0.126768	-	-	-	-	-
Unigene31739_Atlantic_salmon	792	2.8304	1.50101	0.00830455	0.348973	-	-	-	-	-
Unigene30668_Atlantic_salmon	285	2.82763	1.4996	0.000407519	0.0612089	-	-	-	-	-
Unigene18115_Atlantic_salmon	230	2.82279	1.49712	0.0156673	0.469397	-	-	-	-	-
CL7537,Contig2_Atlantic_salmon	737	2.81908	1.49522	0.00283377	0.200683	K04570|1|6e-64|244|dre:114401|BCL2-like 1 (apoptosis regulator Bcl-X)	GO:0044446//intracellular organelle part;GO:0005739//mitochondrion;GO:0016020//membrane	GO:0043027//cysteine-type endopeptidase inhibitor activity involved in apoptotic process;GO:0005515//protein binding	GO:0030878//thyroid gland development;GO:0001894//tissue homeostasis;GO:0048609//multicellular organismal reproductive process;GO:0003006//developmental process involved in reproduction;GO:0010243//response to organic nitrogen;GO:0016043//cellular component organization;GO:2001243//negative regulation of intrinsic apoptotic signaling pathway;GO:0019953//sexual reproduction;GO:0043154//negative re…	gi|213514164|ref|NP_001134558,1|/2,17034e-88/Apoptosis regulator Bcl-X [Salmo salar]
Unigene29623_Atlantic_salmon	431	2.81799	1.49467	7.13e-07	0.000500469	-	-	-	-	-
Unigene25482_Atlantic_salmon	922	2.79968	1.48526	0.013622	0.437755	-	-	-	-	-
CL3521,Contig2_Atlantic_salmon	3050	2.79247	1.48154	0.00531089	0.282753	K12824|1|0,0|741|tgu:100222332|transcription elongation regulator 1	-	-	-	gi|348518988|ref|XP_003447013,1|/0/PREDICTED: transcription elongation regulator 1-like [Oreochromis niloticus]
Unigene7335_Atlantic_salmon	740	2.79163	1.48111	2.27e-07	0.000204911	-	-	-	-	-
Unigene31215_Atlantic_salmon	624	2.78934	1.47992	0.00179549	0.153427	K08282|1|1e-63|242|dre:58054|non-specific serine/threonine protein kinase [EC:2,7,11,1];K04702|2|6e-58|223|dre:572469|proto-oncogene serine/threonine-protein kinase Pim-1 [EC:2,7,11,1];K08807|3|7e-57|220|xla:735245|proto-oncogene serine/threonine-protein kinase Pim-3 [EC:2,7,11,1]	GO:0005737//cytoplasm	GO:0004674//protein serine/threonine kinase activity;GO:0005524//ATP binding	GO:0006468//protein phosphorylation;GO:0006915//apoptotic process;GO:0048593//camera-type eye morphogenesis;GO:0007634//optokinetic behavior	gi|213512204|ref|NP_001133268,1|/2,25587e-92/serine/threonine-protein kinase pim-1 [Salmo salar]
CL8588,Contig2_Atlantic_salmon	266	2.7874	1.47892	3.2e-05	0.0101597	-	-	-	-	-
Unigene11600_Atlantic_salmon	240	2.78693	1.47868	0.00112383	0.113581	-	-	-	-	-
Unigene11176_Atlantic_salmon	320	2.78525	1.47781	0.000293611	0.0498879	K08431|1|1e-51|201|dre:565192|G protein-coupled receptor 146	GO:0016021//integral to membrane;GO:0005886//plasma membrane	GO:0004930//G-protein coupled receptor activity	GO:0007186//G-protein coupled receptor signaling pathway	gi|121583958|ref|NP_001073488,1|/9,29801e-51/probable G-protein coupled receptor 146 [Danio rerio]
CL6755,Contig1_Atlantic_salmon	302	2.78369	1.477	0.0067265	0.315761	-	-	-	-	-
Unigene7666_Atlantic_salmon	371	2.77611	1.47307	0.0176016	0.490221	-	-	-	-	-
Unigene15841_Atlantic_salmon	242	2.76865	1.46918	0.00448595	0.261961	-	-	-	-	-
CL10691,Contig2_Atlantic_salmon	305	2.76838	1.46904	0.00942895	0.367846	K10949|1|5e-28|122|dre:373129|ER lumen protein retaining receptor	GO:0005789//endoplasmic reticulum membrane;GO:0005794//Golgi apparatus;GO:0016021//integral to membrane;GO:0005801//cis-Golgi network	GO:0005046//KDEL sequence binding	GO:0006621//protein retention in ER lumen;GO:0016192//vesicle-mediated transport;GO:0006886//intracellular protein transport	gi|348502287|ref|XP_003438699,1|/2,95396e-28/PREDICTED: ER lumen protein retaining receptor 2-like [Oreochromis niloticus]
Unigene21414_Atlantic_salmon	335	2.7675	1.46858	0.00943225	0.367846	-	-	-	-	gi|78191592|gb|ABB29991,1|/2,21409e-07/FBP32II precursor [Morone saxatilis]
Unigene40062_Atlantic_salmon	273	2.76101	1.4652	0.00951906	0.369717	-	-	-	-	-
CL10371,Contig2_Atlantic_salmon	745	2.7597	1.46451	0.000959927	0.103334	K07875|1|5e-88|324|dre:394117|Ras-related protein Rab-1B;K07874|2|4e-87|321|dre:368883|Ras-related protein Rab-1A	GO:0000139//Golgi membrane;GO:0005789//endoplasmic reticulum membrane;GO:0043025//neuronal cell body	GO:0005525//GTP binding;GO:0003924//GTPase activity	GO:0006184//GTP catabolic process;GO:0006886//intracellular protein transport;GO:0032482//Rab protein signal transduction;GO:0006888//ER to Golgi vesicle-mediated transport	gi|348544653|ref|XP_003459795,1|/3,18754e-87/PREDICTED: ras-related protein Rab-1A-like isoform 1 [Oreochromis niloticus]
Unigene17181_Atlantic_salmon	695	2.75695	1.46307	0.0151525	0.46122	K10305|1|8e-84|310|dre:393891|F-box protein 25/32	-	-	-	gi|297206840|ref|NP_001171956,1|/9,56382e-104/F-box only protein 32 [Salmo salar]
Unigene9100_Atlantic_salmon	200	2.74965	1.45925	0.00401805	0.245341	-	-	-	-	-
Unigene34394_Atlantic_salmon	381	2.74887	1.45884	1.4e-05	0.00529829	K06980|1|3e-21|100|dre:100330979|	-	-	-	gi|225708392|gb|ACO10042,1|/1,31877e-28/Hypothetical protein C21E11,07 in chromosome I [Osmerus mordax]
CL1315,Contig4_Atlantic_salmon	228	2.74761	1.45818	0.00447679	0.261961	K09487|1|4e-36|149|dre:386590|heat shock protein 90kDa beta	GO:0005788//endoplasmic reticulum lumen;GO:0005789//endoplasmic reticulum membrane;GO:0005829//cytosol;GO:0030496//midbody;GO:0048471//perinuclear region of cytoplasm;GO:0044459//plasma membrane part	GO:0046790//virion binding;GO:0050750//low-density lipoprotein particle receptor binding;GO:0051082//unfolded protein binding;GO:0019903//protein phosphatase binding;GO:0003723//RNA binding;GO:0005524//ATP binding	GO:0030433//ER-associated protein catabolic process;GO:0006457//protein folding;GO:0043066//negative regulation of apoptotic process;GO:0031247//actin rod assembly;GO:0035889//otolith tethering;GO:0001666//response to hypoxia;GO:0071318//cellular response to ATP;GO:0043666//regulation of phosphoprotein phosphatase activity	gi|38016165|ref|NP_937853,1|/3,2557e-35/endoplasmin precursor [Danio rerio]
Unigene10514_Atlantic_salmon	277	2.74609	1.45738	0.00635901	0.30846	-	-	-	-	-
Unigene33563_Atlantic_salmon	410	2.74322	1.45587	0.00469356	0.266358	-	-	-	-	-
Unigene23027_Atlantic_salmon	673	2.74193	1.45519	8.11e-07	0.000537583	-	-	-	-	-
Unigene15128_Atlantic_salmon	973	2.739	1.45365	5.16e-06	0.00246227	-	-	-	GO:0006351//transcription, DNA-dependent	gi|213510784|ref|NP_001135247,1|/0/Interferon regulatory factor 2-binding protein 2-B [Salmo salar]
Unigene7249_Atlantic_salmon	273	2.73772	1.45298	0.00647906	0.310495	-	-	-	-	-
Unigene13794_Atlantic_salmon	457	2.73354	1.45077	0.00527149	0.282753	-	-	-	-	-
Unigene6988_Atlantic_salmon	650	2.72642	1.44701	0.0109578	0.391607	-	-	-	-	-
Unigene38058_Atlantic_salmon	316	2.71879	1.44297	0.0181275	0.494475	-	-	-	-	-
Unigene33718_Atlantic_salmon	634	2.70935	1.43795	0.00594263	0.297776	K15009|1|4e-53|207|acs:100563500|SH3 and multiple ankyrin repeat domains protein	-	-	-	gi|47216040|emb|CAG11371,1|/2,01333e-75/unnamed protein product [Tetraodon nigroviridis]
Unigene21456_Atlantic_salmon	342	2.70729	1.43685	0.00021788	0.0397307	-	-	-	-	-
Unigene27900_Atlantic_salmon	477	2.70557	1.43593	0.00916893	0.364775	-	-	-	-	gi|76153175|gb|AAX24831,2|/3,20285e-28/SJCHGC03009 protein [Schistosoma japonicum]
Unigene14906_Atlantic_salmon	450	2.7036	1.43488	0.00117235	0.116362	K04722|1|2e-39|161|dre:373093|tumor necrosis factor receptor superfamily member 10;K05161|2|8e-23|105|mmu:244237|tumor necrosis factor receptor superfamily member 26;K05158|3|1e-19|95,1|mmu:79202|tumor necrosis factor receptor superfamily member 22	-	-	GO:0050896//response to stimulus;GO:0043280//positive regulation of cysteine-type endopeptidase activity involved in apoptotic process;GO:0043065//positive regulation of apoptotic process	gi|348524312|ref|XP_003449667,1|/2,28829e-57/PREDICTED: hypothetical protein LOC100697530 [Oreochromis niloticus]
Unigene44694_Atlantic_salmon	211	2.70278	1.43444	0.000149915	0.0311473	-	-	-	-	-
Unigene28218_Atlantic_salmon	395	2.69743	1.43158	2.4e-06	0.001339	K09571|1|3e-06|50,4|dre:321795|FK506-binding protein 4/5 [EC:5,2,1,8]	-	GO:0003755//peptidyl-prolyl cis-trans isomerase activity	GO:0006457//protein folding;GO:0000413//protein peptidyl-prolyl isomerization	gi|213512345|ref|NP_001133896,1|/1,94806e-11/peptidyl-prolyl cis-trans isomerase FKBP4 [Salmo salar]
CL10602,Contig1_Atlantic_salmon	1451	2.69293	1.42918	0.0123572	0.420337	K06102|1|9e-12|72,4|rno:310655|cingulin;K10352|2|2e-11|71,2|isc:IscW_ISCW001340|myosin heavy chain;K10374|3|2e-11|71,2|ssc:396693|tropomyosin 2	-	GO:0005515//protein binding	-	gi|348527012|ref|XP_003451013,1|/3,71641e-157/PREDICTED: tuftelin-like [Oreochromis niloticus]
Unigene2725_Atlantic_salmon	244	2.69147	1.42839	0.0147135	0.453987	-	-	-	-	-
Unigene8881_Atlantic_salmon	289	2.68521	1.42503	0.000178054	0.034925	-	-	-	-	gi|345481058|ref|XP_003424282,1|/3,46811e-11/PREDICTED: hypothetical protein LOC100680020 [Nasonia vitripennis]
Unigene10232_Atlantic_salmon	276	2.67783	1.42107	0.000288943	0.0496524	-	-	-	-	-
Unigene19671_Atlantic_salmon	331	2.67644	1.42032	0.0129536	0.428165	-	-	-	-	-
CL6370,Contig1_Atlantic_salmon	247	2.67435	1.41919	0.00348722	0.224639	-	-	-	-	-
Unigene35170_Atlantic_salmon	278	2.67323	1.41859	0.00728581	0.328379	-	-	-	-	-
CL8642,Contig1_Atlantic_salmon	1075	2.67284	1.41838	0.00259524	0.188952	-	-	-	-	-
CL8031,Contig1_Atlantic_salmon	672	2.66866	1.41612	0.000453229	0.0653758	-	-	-	-	gi|167515596|ref|XP_001742139,1|/3,33324e-10/hypothetical protein [Monosiga brevicollis MX1]
Unigene40034_Atlantic_salmon	222	2.66829	1.41591	0.00203725	0.16394	-	-	-	-	gi|317419128|emb|CBN81165,1|/9,56893e-19/WW domain-binding protein 2 [Dicentrarchus labrax]
CL5871,Contig1_Atlantic_salmon	650	2.66476	1.41401	0.0136173	0.437755	-	-	-	-	gi|308476721|ref|XP_003100576,1|/2,68205e-13/hypothetical protein CRE_19860 [Caenorhabditis remanei]
CL1288,Contig2_Atlantic_salmon	542	2.66312	1.41312	0.00133983	0.126592	-	-	-	-	-
Unigene35034_Atlantic_salmon	454	2.66186	1.41243	0.00470252	0.266358	-	-	-	-	-
CL9658,Contig1_Atlantic_salmon	727	2.66014	1.4115	1.76e-05	0.00652172	K11448|1|2e-74|279|dre:100536254|histone demethylase JMJD3 [EC:1,14,11,-]	GO:0005634//nucleus	GO:0046872//metal ion binding;GO:0016702//oxidoreductase activity, acting on single donors with incorporation of molecular oxygen, incorporation of two atoms of oxygen;GO:0043565//sequence-specific DNA binding	GO:0006954//inflammatory response;GO:0045944//positive regulation of transcription from RNA polymerase II promoter;GO:0000122//negative regulation of transcription from RNA polymerase II promoter;GO:0016577//histone demethylation	gi|326669326|ref|XP_003198987,1|/1,12652e-73/PREDICTED: hypothetical protein LOC100536254 [Danio rerio]
Unigene7103_Atlantic_salmon	312	2.65462	1.40851	0.000226302	0.0407678	-	-	-	-	-
Unigene17305_Atlantic_salmon	421	2.65354	1.40792	0.00653719	0.311845	-	-	-	-	-
Unigene15219_Atlantic_salmon	241	2.64886	1.40537	0.0126574	0.424004	-	-	-	-	-
Unigene9186_Atlantic_salmon	261	2.64738	1.40456	0.00123562	0.120785	-	-	-	-	-
Unigene37856_Atlantic_salmon	274	2.64268	1.402	0.0162423	0.478314	-	-	-	-	-
Unigene22553_Atlantic_salmon	992	2.64027	1.40068	3.8e-05	0.0112465	-	-	-	-	-
Unigene781_Atlantic_salmon	384	2.63827	1.39959	0.00076219	0.0894659	-	-	-	-	-
CL2486,Contig1_Atlantic_salmon	275	2.63431	1.39742	0.0029436	0.203728	-	-	-	-	-
Unigene4377_Atlantic_salmon	515	2.63364	1.39706	0.00560571	0.289155	K10615|1|2e-32|138|dre:557513|E3 ubiquitin-protein ligase HERC4 [EC:6,3,2,19]	GO:0005622//intracellular	GO:0004842//ubiquitin-protein ligase activity	GO:0016567//protein ubiquitination	gi|47216552|emb|CAG04730,1|/3,83012e-34/unnamed protein product [Tetraodon nigroviridis]
CL6712,Contig1_Atlantic_salmon	1136	2.62868	1.39434	0.000834524	0.0942459	-	-	-	-	-
CL3075,Contig1_Atlantic_salmon	668	2.62867	1.39433	1.92e-06	0.00110718	K09489|1|8e-113|406|dre:335865|heat shock 70kDa protein 4	GO:0005829//cytosol;GO:0005811//lipid particle;GO:0005634//nucleus	GO:0033613//activating transcription factor binding;GO:0001085//RNA polymerase II transcription factor binding;GO:0032403//protein complex binding;GO:0005524//ATP binding	GO:0010628//positive regulation of gene expression;GO:0032092//positive regulation of protein binding;GO:0043066//negative regulation of apoptotic process;GO:0010629//negative regulation of gene expression;GO:0051131//chaperone-mediated protein complex assembly;GO:0043392//negative regulation of DNA binding;GO:0001933//negative regulation of protein phosphorylation;GO:0045040//protein import into…	gi|348518928|ref|XP_003446983,1|/4,93775e-115/PREDICTED: heat shock 70 kDa protein 4-like [Oreochromis niloticus]
CL10520,Contig2_Atlantic_salmon	530	2.62542	1.39255	3.86e-05	0.0112929	-	-	-	-	-
Unigene41742_Atlantic_salmon	277	2.61874	1.38887	0.00154089	0.138737	-	-	-	-	-
Unigene6789_Atlantic_salmon	331	2.61582	1.38726	1.71e-06	0.00101006	-	-	-	-	-
Unigene28320_Atlantic_salmon	317	2.60775	1.3828	0.0134489	0.436971	-	-	-	-	-
CL4870,Contig2_Atlantic_salmon	1094	2.60764	1.38274	0.0142617	0.450628	K03002|1|1e-23|111|hmg:100212263|DNA-directed RNA polymerase I subunit RPA2 [EC:2,7,7,6];K11366|2|1e-10|68,2|hmg:100197916|ubiquitin carboxyl-terminal hydrolase 22/27/51 [EC:3,1,2,15];K15076|3|1e-08|61,2|hmg:100197929|transcription elongation factor B, polypeptide 3;K00012|4|2e-06|53,9|hmg:100208824|UDPglucose 6-dehydrogenase [EC:1,1,1,22];K14575|5|4e-06|53,1|hmg:100204390|AAA family ATPase	-	-	-	gi|209736238|gb|ACI68988,1|/5,88913e-82/Transposable element Tc1 transposase [Salmo salar]
Unigene9970_Atlantic_salmon	459	2.60637	1.38204	0.0136156	0.437755	-	-	-	-	-
CL1728,Contig1_Atlantic_salmon	478	2.60376	1.3806	0.000650836	0.0818748	-	-	-	-	gi|340383491|ref|XP_003390251,1|/5,73231e-06/PREDICTED: zinc finger BED domain-containing protein 4-like [Amphimedon queenslandica]
Unigene38705_Atlantic_salmon	264	2.58954	1.3727	0.00731701	0.329001	-	-	-	-	-
CL3442,Contig2_Atlantic_salmon	1593	2.58895	1.37237	0.00321017	0.215375	K04354|1|0,0|850|tgu:100225699|protein phosphatase 2 (formerly 2A), regulatory subunit B	GO:0000159//protein phosphatase type 2A complex	GO:0008601//protein phosphatase type 2A regulator activity	GO:0007165//signal transduction	gi|348514183|ref|XP_003444620,1|/0/PREDICTED: serine/threonine-protein phosphatase 2A 55 kDa regulatory subunit B gamma isoform-like [Oreochromis niloticus]
Unigene20392_Atlantic_salmon	524	2.5863	1.37089	0.000687225	0.0849013	K13865|1|1e-51|202|dre:492363|solute carrier family 7 (cationic amino acid transporter), member 3	GO:0016021//integral to membrane	GO:0015181//arginine transmembrane transporter activity	GO:0003333//amino acid transmembrane transport	gi|229577151|ref|NP_001007330,2|/6,10059e-51/solute carrier family 7, member 3 [Danio rerio]
Unigene28145_Atlantic_salmon	1032	2.58324	1.36918	0.0110562	0.393828	-	-	-	-	-
CL4892,Contig1_Atlantic_salmon	1944	2.57925	1.36695	0.0098306	0.375522	K00274|1|0,0|935|dre:404730|monoamine oxidase [EC:1,4,3,4]	GO:0005743//mitochondrial inner membrane;GO:0016021//integral to membrane;GO:0005741//mitochondrial outer membrane	GO:0050660//flavin adenine dinucleotide binding;GO:0008131//primary amine oxidase activity;GO:0009055//electron carrier activity;GO:0042803//protein homodimerization activity	GO:0032496//response to lipopolysaccharide;GO:0010269//response to selenium ion;GO:0045964//positive regulation of dopamine metabolic process;GO:0042402//cellular biogenic amine catabolic process;GO:0051412//response to corticosterone stimulus;GO:0045471//response to ethanol;GO:0010044//response to aluminum ion;GO:0042135//neurotransmitter catabolic process;GO:0009636//response to toxic substance…	gi|3915606|sp|P49253,2|AOF_ONCMY/0/RecName: Full=Amine oxidase [flavin-containing]; AltName: Full=Monoamine oxidase; Short=MAO
Unigene16087_Atlantic_salmon	345	2.57918	1.36691	0.00102844	0.107211	K04701|1|6e-08|56,2|dre:767678|cytokine inducible SH2-containing protein	-	-	GO:0016567//protein ubiquitination;GO:0035556//intracellular signal transduction	gi|221221390|gb|ACM09356,1|/3,85211e-12/Cytokine-inducible SH2-containing protein [Salmo salar]
Unigene16725_Atlantic_salmon	245	2.57803	1.36627	0.015476	0.467012	-	-	-	-	-
CL9731,Contig2_Atlantic_salmon	263	2.57599	1.36513	0.00115134	0.115383	-	-	-	GO:0043065//positive regulation of apoptotic process	gi|348524312|ref|XP_003449667,1|/8,92614e-25/PREDICTED: hypothetical protein LOC100697530 [Oreochromis niloticus]
Unigene16747_Atlantic_salmon	224	2.57528	1.36473	0.0142873	0.450628	-	-	-	-	-
Unigene31192_Atlantic_salmon	286	2.5713	1.3625	7.34e-05	0.0180865	-	-	-	-	-
Unigene21048_Atlantic_salmon	315	2.56853	1.36094	0.0102788	0.381165	-	-	-	-	-
Unigene36873_Atlantic_salmon	471	2.56845	1.3609	0.014691	0.453987	-	-	-	-	-
Unigene20401_Atlantic_salmon	304	2.5681	1.3607	0.00111343	0.112913	K08431|1|4e-23|106|dre:565192|G protein-coupled receptor 146	GO:0016021//integral to membrane	GO:0004930//G-protein coupled receptor activity	GO:0007186//G-protein coupled receptor signaling pathway	gi|121583958|ref|NP_001073488,1|/3,16336e-22/probable G-protein coupled receptor 146 [Danio rerio]
Unigene21034_Atlantic_salmon	252	2.56793	1.36061	0.011496	0.401416	-	-	-	-	-
CL4273,Contig1_Atlantic_salmon	1827	2.56705	1.36011	2.6e-06	0.00142413	K09489|1|6e-170|598|dre:335865|heat shock 70kDa protein 4	GO:0005737//cytoplasm;GO:0005634//nucleus	GO:0005524//ATP binding	GO:0045040//protein import into mitochondrial outer membrane;GO:0051131//chaperone-mediated protein complex assembly;GO:0006950//response to stress	gi|47550833|ref|NP_999881,1|/4,35748e-169/heat shock protein 4a [Danio rerio]
Unigene25944_Atlantic_salmon	286	2.56578	1.3594	0.0135704	0.437755	-	-	-	-	gi|115313323|gb|AAI24137,1|/1,10935e-11/Si:ch211-114c12,2 [Danio rerio]
Unigene20651_Atlantic_salmon	351	2.56443	1.35864	0.00128522	0.123807	-	-	-	-	-
Unigene19487_Atlantic_salmon	516	2.56353	1.35813	3.8e-05	0.0112465	K09554|1|8e-75|279|dre:394013|cell division cycle protein 37	-	GO:0019901//protein kinase binding	GO:0051301//cell division	gi|21542017|sp|Q9DGQ7,1|CDC37_TETFL/2,41977e-76/RecName: Full=Hsp90 co-chaperone Cdc37; AltName: Full=Hsp90 chaperone protein kinase-targeting subunit; AltName: Full=p50Cdc37
CL2861,Contig1_Atlantic_salmon	232	2.55858	1.35534	0.000133529	0.028891	K09553|1|5e-30|129|xla:379955|stress-induced-phosphoprotein 1	GO:0005634//nucleus;GO:0005737//cytoplasm	-	-	gi|209149192|gb|ACI32973,1|/2,02804e-37/Stress-induced-phosphoprotein 1 [Salmo salar]
Unigene17718_Atlantic_salmon	359	2.55481	1.35322	0.000213315	0.0391377	-	-	-	-	-
Unigene27721_Atlantic_salmon	450	2.55403	1.35278	0.0160945	0.475104	K03783|1|2e-28|124|dre:791647|purine-nucleoside phosphorylase [EC:2,4,2,1]	-	GO:0004731//purine-nucleoside phosphorylase activity	GO:0009116//nucleoside metabolic process	gi|47215474|emb|CAF97035,1|/1,10392e-27/unnamed protein product [Tetraodon nigroviridis]
CL4380,Contig1_Atlantic_salmon	527	2.55278	1.35207	0.000166367	0.0337425	-	-	-	-	gi|221222184|gb|ACM09753,1|/2,31075e-13/THO complex subunit 4 [Salmo salar]
Unigene7264_Atlantic_salmon	484	2.55164	1.35143	7.19e-06	0.00317772	-	-	-	-	-
CL3069,Contig1_Atlantic_salmon	872	2.55136	1.35126	0.00682371	0.318132	K06052|1|5e-44|178|dre:140423|jagged	GO:0005886//plasma membrane;GO:0016021//integral to membrane	GO:0005488//binding	GO:0030878//thyroid gland development;GO:0031016//pancreas development;GO:0003184//pulmonary valve morphogenesis;GO:0001889//liver development;GO:0007220//Notch receptor processing;GO:0060429//epithelium development;GO:0061156//pulmonary artery morphogenesis;GO:0045944//positive regulation of transcription from RNA polymerase II promoter;GO:0060117//auditory receptor cell development;GO:0097150//…	gi|348507060|ref|XP_003441075,1|/2,13662e-46/PREDICTED: protein jagged-1b-like [Oreochromis niloticus]
Unigene37355_Atlantic_salmon	279	2.55031	1.35067	0.0123537	0.420337	-	-	-	-	-
CL6704,Contig1_Atlantic_salmon	266	2.5457	1.34806	0.000644047	0.0814566	K10146|1|5e-25|112|dre:266794|cyclin G2	GO:0005737//cytoplasm	-	GO:0007067//mitosis;GO:0000075//cell cycle checkpoint;GO:0051726//regulation of cell cycle;GO:0051301//cell division	gi|47085951|ref|NP_998337,1|/4,41746e-24/cyclin-G2 [Danio rerio]
Unigene35548_Atlantic_salmon	403	2.5441	1.34715	0.00059238	0.0774628	-	-	-	-	-
Unigene17094_Atlantic_salmon	648	2.54318	1.34664	0.00111594	0.112975	K04271|1|2e-39|162|dre:368435|pyrimidinergic receptor P2Y, G protein-coupled, 4	GO:0016324//apical plasma membrane;GO:0016323//basolateral plasma membrane;GO:0005887//integral to plasma membrane	GO:0045030//UTP-activated nucleotide receptor activity;GO:0019103//pyrimidine nucleotide binding;GO:0005524//ATP binding	GO:0007200//phospholipase C-activating G-protein coupled receptor signaling pathway;GO:0030321//transepithelial chloride transport;GO:0007204//elevation of cytosolic calcium ion concentration	gi|52218878|ref|NP_001004501,1|/1,57795e-38/P2Y purinoceptor 4 [Danio rerio]
Unigene24172_Atlantic_salmon	474	2.54186	1.34589	0.00767878	0.336655	-	-	-	-	-
Unigene26821_Atlantic_salmon	1073	2.53263	1.34063	7.54e-05	0.0185099	-	-	-	-	-
CL3313,Contig1_Atlantic_salmon	711	2.53166	1.34008	0.00871336	0.357338	-	-	-	-	-
CL943,Contig1_Atlantic_salmon	349	2.52578	1.33673	0.00086399	0.0968399	K13190|1|9e-22|102|gga:770664|RNA-binding protein 15	-	-	GO:0071542//dopaminergic neuron differentiation	gi|209738174|gb|ACI69956,1|/1,03857e-33/ARMET precursor [Salmo salar]
Unigene16994_Atlantic_salmon	940	2.52508	1.33633	0.00881699	0.359997	K08519|1|1e-96|353|gga:423299|syntaxin-binding protein 6	GO:0005737//cytoplasm;GO:0016021//integral to membrane	-	GO:0016192//vesicle-mediated transport	gi|348510913|ref|XP_003442989,1|/9,34823e-107/PREDICTED: syntaxin-binding protein 6-like [Oreochromis niloticus]
Unigene8847_Atlantic_salmon	274	2.52492	1.33624	0.0129321	0.427691	-	-	-	-	-
CL4816,Contig1_Atlantic_salmon	386	2.52357	1.33547	5.82e-06	0.00267575	-	-	-	-	gi|185133759|ref|NP_001117034,1|/3,02811e-17/myeloid leukemia differentiation protein homologue [Salmo salar]
Unigene6247_Atlantic_salmon	600	2.52301	1.33515	0.0104742	0.3827	-	-	-	-	gi|317419836|emb|CBN81872,1|/1,28351e-57/Protein phosphatase 1 regulatory subunit 16A [Dicentrarchus labrax]
Unigene26645_Atlantic_salmon	658	2.52142	1.33423	0.00587975	0.296109	K07294|1|1e-65|249|dre:557714|peroxisome proliferator-activated receptor alpha	GO:0005634//nucleus	GO:0005515//protein binding;GO:0008270//zinc ion binding;GO:0003707//steroid hormone receptor activity;GO:0004879//ligand-activated sequence-specific DNA binding RNA polymerase II transcription factor activity;GO:0043565//sequence-specific DNA binding	GO:0008544//epidermis development;GO:0065008;GO:0010558;GO:0043401//steroid hormone mediated signaling pathway;GO:0010888//negative regulation of lipid storage;GO:0009409//response to cold;GO:0030522//intracellular receptor mediated signaling pathway;GO:0045944//positive regulation of transcription from RNA polymerase II promoter;GO:0031324//negative regulation of cellular metabolic process;GO:00…	gi|185133653|ref|NP_001117032,1|/3,91439e-77/peroxisome proliferator-activated receptor alpha [Salmo salar]
Unigene29298_Atlantic_salmon	226	2.52117	1.33409	0.00172144	0.149414	-	-	-	-	-
Unigene9151_Atlantic_salmon	248	2.51941	1.33309	0.0062985	0.306091	-	-	-	-	-
CL1408,Contig2_Atlantic_salmon	543	2.51764	1.33207	2.43e-05	0.00829037	K00923|1|4e-07|54,7|gga:419822|phosphatidylinositol-4-phosphate 3-kinase [EC:2,7,1,154]	-	-	-	gi|348535905|ref|XP_003455438,1|/5,81234e-26/PREDICTED: hypothetical protein LOC100696563 [Oreochromis niloticus]
CL5020,Contig1_Atlantic_salmon	295	2.51663	1.33149	0.0104403	0.382165	-	-	-	-	-
Unigene9466_Atlantic_salmon	295	2.51392	1.32994	2.22e-05	0.00777564	K04402|1|2e-28|124|dre:393548|growth arrest and DNA-damage-inducible protein	GO:0005634//nucleus	-	GO:0048523//negative regulation of cellular process;GO:0022402//cell cycle process;GO:0051726//regulation of cell cycle;GO:0031323//regulation of cellular metabolic process;GO:0071214;GO:0006950//response to stress	gi|221220854|gb|ACM09088,1|/3,08564e-33/Growth arrest and DNA-damage-inducible protein GADD45 alpha [Salmo salar]
CL7491,Contig3_Atlantic_salmon	1851	2.51231	1.32902	0.000112145	0.0255232	K14991|1|0,0|742|acs:100556050|solute carrier family 38 (sodium-coupled neutral amino acid transporter), member 4	GO:0016021//integral to membrane;GO:0005886//plasma membrane	GO:0015293//symporter activity	GO:0006865//amino acid transport;GO:0006814//sodium ion transport	gi|350994398|ref|NP_001005944,2|/0/solute carrier family 38, member 4 [Danio rerio]
Unigene32893_Atlantic_salmon	242	2.51214	1.32892	8.3e-05	0.0199612	-	-	-	-	-
Unigene7126_Atlantic_salmon	340	2.51207	1.32888	0.00274973	0.196599	-	-	-	-	-
CL4477,Contig2_Atlantic_salmon	1841	2.5117	1.32867	2.66e-06	0.00144398	K04448|1|9e-134|478|dre:335916|transcription factor AP-1	GO:0005829//cytosol;GO:0005719//nuclear euchromatin;GO:0005667//transcription factor complex;GO:0017053//transcriptional repressor complex	GO:0042803//protein homodimerization activity;GO:0035497//cAMP response element binding;GO:0003690//double-stranded DNA binding;GO:0000980//RNA polymerase II distal enhancer sequence-specific DNA binding;GO:0071837//HMG box domain binding;GO:0003705//RNA polymerase II distal enhancer sequence-specific DNA binding transcription factor activity;GO:0008013//beta-catenin binding;GO:0001102//RNA polym…	GO:0007179//transforming growth factor beta receptor signaling pathway;GO:0045892//negative regulation of transcription, DNA-dependent;GO:0043524//negative regulation of neuron apoptotic process;GO:0048146//positive regulation of fibroblast proliferation;GO:0032321//positive regulation of Rho GTPase activity;GO:0007184//SMAD protein import into nucleus;GO:0035026//leading edge cell differentiatio…	gi|209154676|gb|ACI33570,1|/0/Transcription factor AP-1 [Salmo salar]
Unigene7892_Atlantic_salmon	372	2.51158	1.3286	0.00860167	0.356033	-	-	-	-	-
Unigene24597_Atlantic_salmon	599	2.50796	1.32652	0.00470367	0.266358	-	-	-	-	-
Unigene20609_Atlantic_salmon	570	2.50738	1.32618	0.000154505	0.031769	K06271|1|3e-14|78,6|isc:IscW_ISCW023338|talin	-	-	-	gi|213512068|ref|NP_001134035,1|/6,34708e-101/Mesoderm development candidate 1 [Salmo salar]
Unigene34133_Atlantic_salmon	300	2.50368	1.32405	0.00808356	0.343216	-	-	-	-	-
Unigene4704_Atlantic_salmon	868	2.5025	1.32337	1.4e-05	0.00529829	-	-	-	-	-
Unigene27870_Atlantic_salmon	510	2.50215	1.32317	6.4e-05	0.0162315	-	-	-	-	-
Unigene38469_Atlantic_salmon	288	2.50023	1.32206	0.00130913	0.124812	K15172|1|1e-12|72,0|mdo:100031345|transcription elongation factor SPT5	-	GO:0005488//binding	-	gi|344248414|gb|EGW04518,1|/2,47054e-14/hypothetical protein I79_011567 [Cricetulus griseus]
CL2815,Contig1_Atlantic_salmon	1484	2.4985	1.32106	0.000387717	0.0592799	K04372|1|2e-25|117|dre:373121|MAP kinase interacting serine/threonine kinase [EC:2,7,11,1]	-	GO:0004674//protein serine/threonine kinase activity;GO:0005524//ATP binding	GO:0006468//protein phosphorylation	gi|169154760|emb|CAQ14030,1|/1,73005e-24/MAP kinase-interacting serine/threonine kinase 2 [Danio rerio]
CL3318,Contig1_Atlantic_salmon	364	2.4981	1.32083	0.00466901	0.265911	K00922|1|3e-59|226|mdo:100010412|phosphatidylinositol-4,5-bisphosphate 3-kinase [EC:2,7,1,153]	GO:0030027//lamellipodium;GO:0005943//1-phosphatidylinositol-4-phosphate 3-kinase, class IA complex;GO:0005886//plasma membrane	GO:0016303//1-phosphatidylinositol-3-kinase activity;GO:0046934//phosphatidylinositol-4,5-bisphosphate 3-kinase activity;GO:0030295//protein kinase activator activity;GO:0043560//insulin receptor substrate binding;GO:0004674//protein serine/threonine kinase activity;GO:0005524//ATP binding;GO:0035005//1-phosphatidylinositol-4-phosphate 3-kinase activity	GO:0001525//angiogenesis;GO:0036092//phosphatidylinositol-3-phosphate biosynthetic process;GO:0044029//hypomethylation of CpG island;GO:0033138//positive regulation of peptidyl-serine phosphorylation;GO:0043491//protein kinase B signaling cascade;GO:0048015//phosphatidylinositol-mediated signaling;GO:0006006//glucose metabolic process;GO:2000811//negative regulation of anoikis;GO:2000653//regulat…	gi|348500587|ref|XP_003437854,1|/1,78958e-65/PREDICTED: phosphatidylinositol-4,5-bisphosphate 3-kinase catalytic subunit alpha isoform-like [Oreochromis niloticus]
Unigene2215_Atlantic_salmon	377	2.49648	1.31989	0.0120938	0.415404	-	-	-	-	-
Unigene33111_Atlantic_salmon	474	2.49413	1.31854	0.000456129	0.0653811	-	-	-	-	-
Unigene27720_Atlantic_salmon	541	2.49264	1.31767	0.0132783	0.434027	K03783|1|6e-42|170|dre:791647|purine-nucleoside phosphorylase [EC:2,4,2,1]	GO:0005737//cytoplasm;GO:0005856//cytoskeleton	GO:0004731//purine-nucleoside phosphorylase activity	GO:0009116//nucleoside metabolic process	gi|47086949|ref|NP_998476,1|/3,75002e-41/purine nucleoside phosphorylase 5a [Danio rerio]
CL1071,Contig9_Atlantic_salmon	294	2.48893	1.31552	0.00669848	0.315003	-	-	-	-	gi|395742562|ref|XP_003777772,1|/4,9607e-07/PREDICTED: uncharacterized protein LOC100939189, partial [Pongo abelii]
Unigene27869_Atlantic_salmon	1495	2.48726	1.31456	0.000167514	0.0338537	K13403|1|2e-170|599|dre:100004977|methylenetetrahydrofolate dehydrogenase(NAD+) / 5,10-methenyltetrahydrofolate cyclohydrolase [EC:1,5,1,15 3,5,4,9]	GO:0005829//cytosol;GO:0005739//mitochondrion	GO:0004487//methylenetetrahydrofolate dehydrogenase (NAD+) activity;GO:0042301//phosphate ion binding;GO:0004488//methylenetetrahydrofolate dehydrogenase (NADP+) activity;GO:0004477//methenyltetrahydrofolate cyclohydrolase activity;GO:0000287//magnesium ion binding;GO:0000166//nucleotide binding;GO:0004329//formate-tetrahydrofolate ligase activity	GO:0046653//tetrahydrofolate metabolic process;GO:0055114//oxidation-reduction process;GO:0009396//folic acid-containing compound biosynthetic process;GO:0009408//response to heat;GO:0006730//one-carbon metabolic process	gi|209154360|gb|ACI33412,1|/0/Bifunctional methylenetetrahydrofolate dehydrogenase/cyclohydrolase, mitochondrial precursor [Salmo salar]
Unigene9476_Atlantic_salmon	418	2.48569	1.31365	0.0162756	0.478314	-	GO:0043229//intracellular organelle	GO:0003677//DNA binding;GO:0003682//chromatin binding	-	gi|348518231|ref|XP_003446635,1|/1,9463e-40/PREDICTED: methyl-CpG-binding domain protein 5-like [Oreochromis niloticus]
Unigene16948_Atlantic_salmon	209	2.48548	1.31352	0.00273854	0.196586	-	-	-	-	-
Unigene6909_Atlantic_salmon	296	2.48509	1.3133	0.00942983	0.367846	-	-	-	-	-
Unigene6712_Atlantic_salmon	566	2.4837	1.31249	1.39e-05	0.00529829	-	-	-	-	-
Unigene22294_Atlantic_salmon	1526	2.4811	1.31098	0.0148077	0.455515	K05658|1|3e-08|38,5|hmg:100213972|ATP-binding cassette, subfamily B (MDR/TAP), member 1;K08017|4|3e-07|36,2|hmg:100197999|advillin	-	-	-	gi|76156218|gb|AAX27441,2|/2,04328e-51/SJCHGC08991 protein [Schistosoma japonicum]
Unigene19914_Atlantic_salmon	327	2.47955	1.31008	0.00481989	0.269106	K09209|1|1e-46|184|ecb:100062273|krueppel-like factor 10/11	GO:0005634//nucleus	GO:0008270//zinc ion binding;GO:0003677//DNA binding	GO:0042127//regulation of cell proliferation;GO:0006355//regulation of transcription, DNA-dependent;GO:0035019//somatic stem cell maintenance;GO:0030282//bone mineralization;GO:0006917//induction of apoptosis;GO:0045672//positive regulation of osteoclast differentiation	gi|348543908|ref|XP_003459424,1|/1,29081e-47/PREDICTED: Krueppel-like factor 10-like [Oreochromis niloticus]
CL5497,Contig1_Atlantic_salmon	452	2.47594	1.30798	0.00174307	0.150853	-	-	-	-	gi|66814814|ref|XP_641586,1|/3,69201e-07/hypothetical protein DDB_G0279665 [Dictyostelium discoideum AX4]
Unigene24859_Atlantic_salmon	275	2.47176	1.30554	0.0171403	0.486463	-	-	-	-	gi|348542981|ref|XP_003458962,1|/9,84702e-24/PREDICTED: vomeronasal type-2 receptor 1-like [Oreochromis niloticus]
Unigene10880_Atlantic_salmon	777	2.46616	1.30227	0.0019965	0.162862	K14005|1|5e-06|52,0|mdo:100010628|protein transport protein SEC31	-	-	-	gi|334322803|ref|XP_003340306,1|/1,5098e-10/PREDICTED: hypothetical protein LOC100619354 [Monodelphis domestica]
Unigene44712_Atlantic_salmon	257	2.46085	1.29916	0.00859773	0.356033	-	-	-	-	-
Unigene12800_Atlantic_salmon	577	2.45745	1.29716	0.0163416	0.47929	-	-	-	-	-
Unigene7363_Atlantic_salmon	370	2.45715	1.29699	0.00232563	0.178048	-	-	-	-	-
Unigene32897_Atlantic_salmon	667	2.45693	1.29686	0.0139851	0.445439	-	-	-	-	-
Unigene15650_Atlantic_salmon	419	2.45647	1.29659	0.00215126	0.170809	-	-	-	-	-
Unigene6960_Atlantic_salmon	239	2.45473	1.29557	0.0037112	0.2328	-	-	-	-	-
CL9181,Contig2_Atlantic_salmon	845	2.45103	1.29339	0.000141074	0.0298302	-	-	-	-	-
Unigene1379_Atlantic_salmon	538	2.44215	1.28815	0.00357187	0.227677	-	-	-	-	-
Unigene28693_Atlantic_salmon	713	2.44146	1.28774	0.00251036	0.186438	-	-	-	-	-
CL7834,Contig1_Atlantic_salmon	1833	2.44092	1.28742	9.37e-06	0.00396078	K09571|1|0,0|680|dre:321795|FK506-binding protein 4/5 [EC:5,2,1,8]	GO:0044295//axonal growth cone;GO:0016020//membrane;GO:0005730//nucleolus;GO:0005829//cytosol;GO:0005874//microtubule;GO:0043025//neuronal cell body;GO:0048471//perinuclear region of cytoplasm;GO:0005739//mitochondrion	GO:0005528//FK506 binding;GO:0051219//phosphoprotein binding;GO:0005525//GTP binding;GO:0048156//tau protein binding;GO:0030674//protein binding, bridging;GO:0031072//heat shock protein binding;GO:0032767//copper-dependent protein binding;GO:0003755//peptidyl-prolyl cis-trans isomerase activity;GO:0035259//glucocorticoid receptor binding;GO:0005524//ATP binding	GO:0031503//protein complex localization;GO:0061077//chaperone-mediated protein folding;GO:0030521//androgen receptor signaling pathway;GO:0030850//prostate gland development;GO:0006463//steroid hormone receptor complex assembly;GO:0007566//embryo implantation;GO:0031115//negative regulation of microtubule polymerization;GO:0046661//male sex differentiation;GO:0010977//negative regulation of neur…	gi|225707240|gb|ACO09466,1|/0/FK506-binding protein 4 [Osmerus mordax]
Unigene34215_Atlantic_salmon	672	2.43646	1.28479	0.000180877	0.0350179	-	-	-	-	-
Unigene6764_Atlantic_salmon	485	2.43641	1.28476	8.51e-05	0.0203057	-	-	-	-	-
Unigene29621_Atlantic_salmon	791	2.42889	1.2803	0.00928495	0.365688	-	-	-	-	-
Unigene37818_Atlantic_salmon	217	2.42585	1.27849	0.00356107	0.227348	-	-	-	-	gi|348515179|ref|XP_003445117,1|/6,895e-17/PREDICTED: zinc finger BED domain-containing protein 4-like [Oreochromis niloticus]
Unigene16220_Atlantic_salmon	289	2.42438	1.27762	0.00339146	0.221788	-	-	-	-	gi|225707942|gb|ACO09817,1|/1,39233e-25/C1orf51 [Osmerus mordax]
CL2435,Contig1_Atlantic_salmon	464	2.42385	1.2773	0.00242701	0.182959	K15789|1|4e-50|196|dre:406528|threonine 3-dehydrogenase [EC:1,1,1,103]	GO:0005739//mitochondrion	GO:0008743//L-threonine 3-dehydrogenase activity;GO:0050662//coenzyme binding;GO:0000166//nucleotide binding	GO:0019518//L-threonine catabolic process to glycine;GO:0055114//oxidation-reduction process	gi|47086067|ref|NP_998410,1|/2,32919e-49/L-threonine 3-dehydrogenase, mitochondrial [Danio rerio]
Unigene26150_Atlantic_salmon	950	2.42265	1.27659	0.014962	0.45785	-	-	-	-	-
Unigene1202_Atlantic_salmon	314	2.42109	1.27566	0.000122207	0.0271907	-	-	-	-	-
CL2163,Contig3_Atlantic_salmon	2216	2.4194	1.27465	0.00228225	0.176316	K12823|1|0,0|885|dre:322206|ATP-dependent RNA helicase DDX5/DBP2 [EC:3,6,4,13]	GO:0071013//catalytic step 2 spliceosome;GO:0005730//nucleolus	GO:0004004//ATP-dependent RNA helicase activity;GO:0003713//transcription coactivator activity;GO:0050681//androgen receptor binding;GO:0036002//pre-mRNA binding;GO:0005524//ATP binding;GO:0048306//calcium-dependent protein binding;GO:0005516//calmodulin binding;GO:0019899//enzyme binding;GO:0030331//estrogen receptor binding	GO:0060765//regulation of androgen receptor signaling pathway;GO:0001701//in utero embryonic development;GO:0000381//regulation of alternative mRNA splicing, via spliceosome;GO:0045069//regulation of viral genome replication;GO:0006200//ATP catabolic process;GO:0043517//positive regulation of DNA damage response, signal transduction by p53 class mediator;GO:2001014//regulation of skeletal muscle …	gi|223649022|gb|ACN11269,1|/0/Probable ATP-dependent RNA helicase DDX5 [Salmo salar]
Unigene10441_Atlantic_salmon	303	2.41911	1.27447	0.0135298	0.437755	K01513|1|9e-30|128|dre:562399|ectonucleotide pyrophosphatase/phosphodiesterase family member 1/3 [EC:3,1,4,1 3,6,1,9]	-	GO:0046872//metal ion binding;GO:0003676//nucleic acid binding;GO:0030247//polysaccharide binding;GO:0016787//hydrolase activity;GO:0005044//scavenger receptor activity	GO:0006955//immune response;GO:0008152//metabolic process	gi|166796353|gb|AAI59234,1|/7,77359e-29/Si:ch211-142e24,2 protein [Danio rerio]
Unigene13465_Atlantic_salmon	271	2.41313	1.2709	0.0032309	0.215924	-	-	-	-	-
Unigene24755_Atlantic_salmon	1433	2.41076	1.26949	0.00776258	0.338359	K07417|1|3e-55|216|dre:100000156|cytochrome P450, family 2, subfamily G;K07423|2|3e-55|216|gga:416454|cytochrome P450, family 2, subfamily W;K07416|4|2e-54|214|ecb:100068315|cytochrome P450, family 2, subfamily F [EC:1,14,14,1]	-	GO:0016491//oxidoreductase activity;GO:0005488//binding	-	gi|327261109|ref|XP_003215374,1|/5,58547e-73/PREDICTED: cytochrome P450 2K1-like [Anolis carolinensis]
Unigene1455_Atlantic_salmon	439	2.41066	1.26943	0.00809848	0.343216	-	-	-	-	-
CL8150,Contig1_Atlantic_salmon	828	2.41006	1.26907	1.37e-05	0.00528007	K09489|1|2e-118|425|dre:334086|heat shock 70kDa protein 4	GO:0005730//nucleolus;GO:0005829//cytosol;GO:0005811//lipid particle	GO:0033613//activating transcription factor binding;GO:0001085//RNA polymerase II transcription factor binding;GO:0032403//protein complex binding;GO:0005524//ATP binding	GO:0010628//positive regulation of gene expression;GO:0032092//positive regulation of protein binding;GO:0043066//negative regulation of apoptotic process;GO:0001822//kidney development;GO:0010629//negative regulation of gene expression;GO:0045766//positive regulation of angiogenesis;GO:0051131//chaperone-mediated protein complex assembly;GO:0043392//negative regulation of DNA binding;GO:0001933/…	gi|30525062|dbj|BAC76427,1|/6,51754e-119/heat shock protein 4 [Cyprinus carpio]
CL1063,Contig2_Atlantic_salmon	939	2.40953	1.26875	2.43e-05	0.00829037	K08057|1|2e-124|445|dre:325317|calreticulin	GO:0005829//cytosol;GO:0005615//extracellular space;GO:0005844//polysome;GO:0001669//acrosomal vesicle;GO:0048471//perinuclear region of cytoplasm;GO:0042824//MHC class I peptide loading complex;GO:0005794//Golgi apparatus;GO:0009897//external side of plasma membrane;GO:0033018//sarcoplasmic reticulum lumen;GO:0005634//nucleus;GO:0031012//extracellular matrix	GO:0005506//iron ion binding;GO:0051082//unfolded protein binding;GO:0031625//ubiquitin protein ligase binding;GO:0042562//hormone binding;GO:0030246//carbohydrate binding;GO:0005178//integrin binding;GO:0003729//mRNA binding;GO:0050681//androgen receptor binding;GO:0042277//peptide binding;GO:0001948//glycoprotein binding;GO:0005509//calcium ion binding	GO:0055007//cardiac muscle cell differentiation;GO:0045665//negative regulation of neuron differentiation;GO:0008284//positive regulation of cell proliferation;GO:0030866//cortical actin cytoskeleton organization;GO:0061077//chaperone-mediated protein folding;GO:0007283//spermatogenesis;GO:0017148//negative regulation of translation;GO:0033574//response to testosterone stimulus;GO:0045740//positi…	gi|159570628|emb|CAP19518,1|/1,43555e-123/calreticulin, like 2 [Danio rerio]
Unigene20637_Atlantic_salmon	1007	2.40565	1.26643	0.00198128	0.162862	-	-	-	-	gi|348517256|ref|XP_003446150,1|/8,23222e-104/PREDICTED: uncharacterized protein C4orf37 homolog [Oreochromis niloticus]
CL7678,Contig1_Atlantic_salmon	1482	2.4056	1.26639	0.000403393	0.0608959	K11217|1|4e-153|541|dre:30280|Janus kinase 1 [EC:2,7,10,2]	GO:0005737//cytoplasm;GO:0005634//nucleus	GO:0031730//CCR5 chemokine receptor binding;GO:0005131//growth hormone receptor binding;GO:0004713//protein tyrosine kinase activity;GO:0000166//nucleotide binding	GO:0046777//protein autophosphorylation;GO:0018108//peptidyl-tyrosine phosphorylation;GO:0007243//intracellular protein kinase cascade;GO:0046677//response to antibiotic;GO:0007167//enzyme linked receptor protein signaling pathway;GO:0019221//cytokine-mediated signaling pathway;GO:0033077//T cell differentiation in thymus	gi|21263757|sp|O12990,1|JAK1_DANRE/1,66237e-152/RecName: Full=Tyrosine-protein kinase JAK1; AltName: Full=Janus kinase 1; Short=JAK-1
CL4130,Contig3_Atlantic_salmon	1213	2.40307	1.26488	2.81e-05	0.00924908	-	-	-	-	-
Unigene12040_Atlantic_salmon	720	2.40207	1.26428	8.87e-05	0.0208955	-	-	-	-	-
Unigene9533_Atlantic_salmon	329	2.39654	1.26096	0.0159746	0.473433	K14290|1|1e-53|207|dre:558395|exportin-1	GO:0005737//cytoplasm;GO:0005643//nuclear pore;GO:0000776//kinetochore;GO:0005642//annulate lamellae;GO:0030529//ribonucleoprotein complex	GO:0008565//protein transporter activity;GO:0019904//protein domain specific binding;GO:0003723//RNA binding	GO:0042176//regulation of protein catabolic process;GO:0000122//negative regulation of transcription from RNA polymerase II promoter;GO:0051028//mRNA transport;GO:0046825//regulation of protein export from nucleus;GO:0034504//protein localization to nucleus;GO:0010824//regulation of centrosome duplication	gi|326664303|ref|XP_002667064,2|/1,33268e-52/PREDICTED: exportin-1, partial [Danio rerio]
Unigene26733_Atlantic_salmon	982	2.39549	1.26032	0.00177574	0.152793	K07527|1|2e-132|472|dre:566739|proto-oncogene tyrosine-protein kinase Fes/Fps [EC:2,7,10,2];K08889|5|3e-106|385|tgu:100222117|fer (fps/fes related) tyrosine kinase [EC:2,7,10,2]	-	GO:0004713//protein tyrosine kinase activity;GO:0005524//ATP binding	GO:0018108//peptidyl-tyrosine phosphorylation	gi|315468037|ref|NP_001186798,1|/1,52121e-131/feline sarcoma oncogene [Danio rerio]
CL1662,Contig1_Atlantic_salmon	1462	2.39012	1.25708	0.00160708	0.142234	-	-	-	-	-
CL2131,Contig1_Atlantic_salmon	626	2.38704	1.25522	0.00062801	0.0801876	K06225|1|9e-07|53,9|aga:AgaP_AGAP011395|patched 1	-	-	-	gi|183396273|gb|ACC62007,1|/6,58684e-07/hydroxyproline-rich glycoprotein [Cryptosporidium hominis]
CL9568,Contig1_Atlantic_salmon	1360	2.38462	1.25376	0.000470583	0.0666517	K12891|1|4e-92|338|dre:406691|splicing factor, arginine/serine-rich 2	GO:0005681//spliceosomal complex;GO:0016607//nuclear speck;GO:0016605//PML body	GO:0003723//RNA binding;GO:0003714//transcription corepressor activity;GO:0005515//protein binding;GO:0000166//nucleotide binding	GO:0006369//termination of RNA polymerase II transcription;GO:0000398//mRNA splicing, via spliceosome;GO:0031124//mRNA 3'-end processing;GO:0006406//mRNA export from nucleus	gi|209155586|gb|ACI34025,1|/2,63942e-117/Splicing factor, arginine/serine-rich 2 [Salmo salar]
Unigene12944_Atlantic_salmon	270	2.38122	1.2517	0.00304973	0.208308	K09236|1|1e-25|115|dre:565811|teashirt	GO:0005622//intracellular	GO:0005488//binding	GO:0001822//kidney development;GO:0010468//regulation of gene expression;GO:0048745//smooth muscle tissue development;GO:0050794//regulation of cellular process;GO:0051145//smooth muscle cell differentiation;GO:0003008	gi|306482582|ref|NP_001182336,1|/8,85034e-25/teashirt homolog 3 [Danio rerio]
Unigene1128_Atlantic_salmon	314	2.38065	1.25135	0.00291234	0.203329	-	-	-	-	-
Unigene27565_Atlantic_salmon	293	2.37876	1.25021	0.0147246	0.453987	-	-	-	-	-
Unigene4759_Atlantic_salmon	630	2.37843	1.25001	0.00300536	0.205748	-	-	-	-	-
Unigene27593_Atlantic_salmon	315	2.37505	1.24796	0.00111148	0.112907	-	-	-	-	gi|223649134|gb|ACN11325,1|/1,14074e-56/Nuclear factor interleukin-3-regulated protein [Salmo salar]
Unigene15488_Atlantic_salmon	642	2.37233	1.24631	0.00638364	0.308469	-	-	-	-	-
CL5804,Contig1_Atlantic_salmon	956	2.36603	1.24247	0.000375514	0.0583645	K09523|1|2e-53|209|xtr:496977|DnaJ homolog subfamily C member 3	GO:0044432//endoplasmic reticulum part	GO:0016301//kinase activity;GO:0005515//protein binding	GO:0016310//phosphorylation	gi|348523758|ref|XP_003449390,1|/9,24189e-94/PREDICTED: dnaJ homolog subfamily C member 3-like [Oreochromis niloticus]
CL4477,Contig1_Atlantic_salmon	285	2.36537	1.24207	1.88e-05	0.00690993	-	-	-	-	-
Unigene5013_Atlantic_salmon	382	2.36446	1.24151	0.0183273	0.498784	-	-	-	-	-
Unigene29357_Atlantic_salmon	325	2.36338	1.24085	0.00884674	0.36033	-	-	-	-	gi|29841219|gb|AAP06232,1|/3,68504e-18/similar to GenBank Accession Number AB073376 non-LTR retrotransposable element partially supported by GENSCAN in Oryzias latipes [Schistosoma japonicum]
CL8825,Contig1_Atlantic_salmon	725	2.36281	1.2405	0.000749691	0.0888734	-	-	-	-	-
Unigene38574_Atlantic_salmon	200	2.35719	1.23707	0.00328271	0.21788	-	-	-	-	-
Unigene34299_Atlantic_salmon	335	2.35699	1.23694	0.000100339	0.0231905	-	-	-	-	-
CL4302,Contig1_Atlantic_salmon	282	2.3555	1.23603	0.0003375	0.0544983	-	-	-	-	-
Unigene35048_Atlantic_salmon	218	2.35537	1.23595	0.00193198	0.160612	-	-	-	-	-
Unigene11425_Atlantic_salmon	434	2.35536	1.23595	0.00398563	0.244254	K13710|1|8e-55|212|dre:494081|Rho guanine nucleotide exchange factor 7	GO:0005925//focal adhesion;GO:0030027//lamellipodium;GO:0030426//growth cone;GO:0005829//cytosol;GO:0001726//ruffle;GO:0043025//neuronal cell body;GO:0043234//protein complex;GO:0005938//cell cortex	GO:0019901//protein kinase binding;GO:0005543//phospholipid binding;GO:0005089//Rho guanyl-nucleotide exchange factor activity	GO:0001525//angiogenesis;GO:0042059//negative regulation of epidermal growth factor receptor signaling pathway;GO:0030032//lamellipodium assembly;GO:0035023//regulation of Rho protein signal transduction;GO:0001935//endothelial cell proliferation;GO:0048011//neurotrophin TRK receptor signaling pathway;GO:0043065//positive regulation of apoptotic process;GO:0055113//epiboly involved in gastrulatio…	gi|109745479|gb|ABG46346,1|/5,36441e-54/Rho guanine exchange factor betaPix A [Danio rerio]
Unigene16532_Atlantic_salmon	323	2.35425	1.23527	0.000393002	0.0599343	K05726|1|1e-51|201|dre:568309|breast cancer anti-estrogen resistance 1	-	-	-	gi|205830397|ref|NP_001128605,1|/1,25484e-50/breast cancer anti-estrogen resistance 1 [Danio rerio]
Unigene8695_Atlantic_salmon	310	2.34789	1.23136	0.00673049	0.315761	-	-	-	-	-
CL3656,Contig2_Atlantic_salmon	651	2.34676	1.23067	0.0158443	0.471681	-	-	-	-	-
CL1803,Contig2_Atlantic_salmon	863	2.34669	1.23062	9.95e-05	0.0230886	K04725|1|2e-10|67,0|dre:373108|E3 ubiquitin-protein ligase XIAP;K16060|4|2e-07|56,6|cin:778881|baculoviral IAP repeat-containing protein 2/3	GO:0005829//cytosol;GO:0043234//protein complex;GO:0048471//perinuclear region of cytoplasm;GO:0005634//nucleus	GO:0008270//zinc ion binding;GO:0097110//scaffold protein binding;GO:0043027//cysteine-type endopeptidase inhibitor activity involved in apoptotic process;GO:0002020//protease binding;GO:0004842//ubiquitin-protein ligase activity	GO:0043154//negative regulation of cysteine-type endopeptidase activity involved in apoptotic process;GO:0016567//protein ubiquitination;GO:0090263//positive regulation of canonical Wnt receptor signaling pathway;GO:0043524//negative regulation of neuron apoptotic process;GO:0006974//response to DNA damage stimulus	gi|223648836|gb|ACN11176,1|/2,76371e-14/Baculoviral IAP repeat-containing protein 4 [Salmo salar]
Unigene9150_Atlantic_salmon	320	2.34642	1.23046	0.00512244	0.281517	K11217|1|3e-38|156|dre:30280|Janus kinase 1 [EC:2,7,10,2]	GO:0005856//cytoskeleton;GO:0012505//endomembrane system;GO:0016020//membrane	GO:0005524//ATP binding;GO:0004715//non-membrane spanning protein tyrosine kinase activity	GO:0006468//protein phosphorylation;GO:0007243//intracellular protein kinase cascade;GO:0042221//response to chemical stimulus;GO:0007166//cell surface receptor signaling pathway;GO:0033077//T cell differentiation in thymus	gi|56790256|ref|NP_571148,1|/2,62639e-37/tyrosine-protein kinase JAK1 [Danio rerio]
Unigene18237_Atlantic_salmon	307	2.34567	1.23	0.000752947	0.0889058	-	-	-	-	gi|213512068|ref|NP_001134035,1|/4,72702e-18/Mesoderm development candidate 1 [Salmo salar]
Unigene21981_Atlantic_salmon	425	2.3449	1.22953	0.010961	0.391607	-	-	-	-	-
Unigene10118_Atlantic_salmon	349	2.34359	1.22872	0.000907794	0.100559	-	-	-	-	-
Unigene5369_Atlantic_salmon	405	2.34183	1.22764	0.00588468	0.296109	-	-	-	-	-
Unigene4380_Atlantic_salmon	329	2.33939	1.22613	0.00530855	0.282753	K10146|1|1e-40|164|dre:266794|cyclin G2	-	-	GO:0051726//regulation of cell cycle	gi|47085951|ref|NP_998337,1|/1,2938e-39/cyclin-G2 [Danio rerio]
Unigene22740_Atlantic_salmon	773	2.33828	1.22545	0.0077089	0.337004	K04377|1|3e-74|278|dre:393141|Myc proto-oncogene protein	GO:0005634//nucleus	GO:0003700//sequence-specific DNA binding transcription factor activity;GO:0003677//DNA binding;GO:0046983//protein dimerization activity	GO:0006355//regulation of transcription, DNA-dependent	gi|225705602|gb|ACO08647,1|/2,44276e-93/Myc protein [Oncorhynchus mykiss]
CL3097,Contig2_Atlantic_salmon	1582	2.33573	1.22387	0.00190481	0.159629	K09523|1|5e-112|405|dre:322544|DnaJ homolog subfamily C member 3	GO:0044432//endoplasmic reticulum part	GO:0016301//kinase activity;GO:0005515//protein binding	GO:0016310//phosphorylation	gi|348523758|ref|XP_003449390,1|/1,8048e-152/PREDICTED: dnaJ homolog subfamily C member 3-like [Oreochromis niloticus]
CL9232,Contig2_Atlantic_salmon	1147	2.33043	1.22059	0.0145096	0.45248	-	-	-	-	-
Unigene35741_Atlantic_salmon	225	2.32901	1.21971	0.000941199	0.102369	-	-	-	-	-
Unigene15102_Atlantic_salmon	255	2.32857	1.21944	0.007945	0.341075	-	-	-	-	-
Unigene19689_Atlantic_salmon	1100	2.32772	1.21892	0.011274	0.397666	K04418|1|3e-10|66,6|dre:560932|mitogen-activated protein kinase kinase kinase 10 [EC:2,7,11,25]	-	-	-	gi|348534787|ref|XP_003454883,1|/1,54197e-13/PREDICTED: mitogen-activated protein kinase kinase kinase 10-like [Oreochromis niloticus]
CL3097,Contig3_Atlantic_salmon	263	2.32735	1.21869	0.0107718	0.38787	K09523|1|2e-26|117|bta:286770|DnaJ homolog subfamily C member 3	GO:0005788//endoplasmic reticulum lumen;GO:0031205//endoplasmic reticulum Sec complex	GO:0051087//chaperone binding;GO:0016301//kinase activity;GO:0051787//misfolded protein binding	GO:0016310//phosphorylation;GO:0006986//response to unfolded protein;GO:0051603//proteolysis involved in cellular protein catabolic process	gi|348523758|ref|XP_003449390,1|/2,67515e-37/PREDICTED: dnaJ homolog subfamily C member 3-like [Oreochromis niloticus]
CL1315,Contig1_Atlantic_salmon	588	2.31968	1.21392	0.016349	0.47929	K09487|1|3e-100|363|dre:386590|heat shock protein 90kDa beta	GO:0005788//endoplasmic reticulum lumen;GO:0042470//melanosome;GO:0005789//endoplasmic reticulum membrane;GO:0005829//cytosol;GO:0030496//midbody;GO:0048471//perinuclear region of cytoplasm;GO:0044459//plasma membrane part	GO:0046790//virion binding;GO:0050750//low-density lipoprotein particle receptor binding;GO:0051082//unfolded protein binding;GO:0019903//protein phosphatase binding;GO:0003723//RNA binding;GO:0005524//ATP binding	GO:0030433//ER-associated protein catabolic process;GO:0006457//protein folding;GO:0043066//negative regulation of apoptotic process;GO:0031247//actin rod assembly;GO:0035889//otolith tethering;GO:0001666//response to hypoxia;GO:0071318//cellular response to ATP;GO:0043666//regulation of phosphoprotein phosphatase activity	gi|38016165|ref|NP_937853,1|/2,15799e-99/endoplasmin precursor [Danio rerio]
Unigene25741_Atlantic_salmon	277	2.31695	1.21222	0.0174323	0.489622	-	-	-	-	-
Unigene32021_Atlantic_salmon	392	2.3148	1.21089	0.000397619	0.0604837	-	-	-	-	-
Unigene5583_Atlantic_salmon	656	2.31346	1.21005	0.000330215	0.0543933	K10341|1|2e-117|421|dre:323226|WD repeat and SOCS box-containing protein 1	GO:0005622//intracellular	GO:0005515//protein binding	GO:0035556//intracellular signal transduction;GO:0016567//protein ubiquitination	gi|41054505|ref|NP_955927,1|/1,12578e-116/WD repeat and SOCS box-containing protein 1 [Danio rerio]
Unigene36091_Atlantic_salmon	763	2.31324	1.20991	0.000804006	0.0927198	K09236|1|5e-85|314|dre:565811|teashirt	GO:0005634//nucleus;GO:0005739//mitochondrion	GO:0008270//zinc ion binding;GO:0043565//sequence-specific DNA binding;GO:0003700//sequence-specific DNA binding transcription factor activity;GO:0003682//chromatin binding	GO:0030324//lung development;GO:0001656//metanephros development;GO:0002087//regulation of respiratory gaseous exchange by neurological system process;GO:0050881//musculoskeletal movement;GO:0072193//ureter smooth muscle cell differentiation;GO:0001657//ureteric bud development;GO:0060993//kidney morphogenesis;GO:0072105//ureteric peristalsis;GO:0045892//negative regulation of transcription, DNA-…	gi|348519320|ref|XP_003447179,1|/2,97968e-104/PREDICTED: teashirt homolog 3 [Oreochromis niloticus]
CL8565,Contig1_Atlantic_salmon	422	2.31269	1.20957	0.000942507	0.102369	K06560|1|1e-26|118|smm:Smp_169560|mannose receptor, C type	GO:0005815//microtubule organizing center;GO:0005737//cytoplasm;GO:0005819//spindle;GO:0005874//microtubule	-	GO:0006810//transport	gi|47215398|emb|CAG01095,1|/2,52776e-48/unnamed protein product [Tetraodon nigroviridis]
Unigene1847_Atlantic_salmon	496	2.31151	1.20883	0.000335805	0.0544604	K09554|1|1e-59|228|dre:394013|cell division cycle protein 37	GO:0005737//cytoplasm	GO:0005524//ATP binding;GO:0019901//protein kinase binding	GO:0051301//cell division	gi|209730738|gb|ACI66238,1|/9,63608e-61/Hsp90 co-chaperone Cdc37 [Salmo salar]
Unigene35259_Atlantic_salmon	470	2.3109	1.20845	0.0173715	0.488423	-	-	-	-	-
Unigene6560_Atlantic_salmon	408	2.30239	1.20313	0.00559309	0.288781	-	-	-	-	-
CL7553,Contig1_Atlantic_salmon	270	2.30101	1.20227	0.00996672	0.376381	-	-	-	-	-
CL4010,Contig3_Atlantic_salmon	1730	2.30033	1.20184	0.00907697	0.363738	K04861|1|5e-08|60,1|xtr:100488361|voltage-dependent calcium channel alpha-2/delta-4	-	-	-	gi|348544635|ref|XP_003459786,1|/0/PREDICTED: inter-alpha-trypsin inhibitor heavy chain H3-like [Oreochromis niloticus]
CL7810,Contig4_Atlantic_salmon	1661	2.30021	1.20176	0.000124878	0.0276276	K11217|1|0,0|687|dre:30280|Janus kinase 1 [EC:2,7,10,2]	GO:0005829//cytosol;GO:0005856//cytoskeleton;GO:0012505//endomembrane system;GO:0016020//membrane;GO:0005634//nucleus	GO:0005131//growth hormone receptor binding;GO:0005524//ATP binding;GO:0004715//non-membrane spanning protein tyrosine kinase activity	GO:0018108//peptidyl-tyrosine phosphorylation;GO:0007243//intracellular protein kinase cascade;GO:0046677//response to antibiotic;GO:0007167//enzyme linked receptor protein signaling pathway;GO:0060334//regulation of interferon-gamma-mediated signaling pathway;GO:0033077//T cell differentiation in thymus;GO:0060338//regulation of type I interferon-mediated signaling pathway	gi|56790256|ref|NP_571148,1|/0/tyrosine-protein kinase JAK1 [Danio rerio]
Unigene27671_Atlantic_salmon	283	2.29769	1.20019	0.0004989	0.0691836	-	-	-	-	-
CL9577,Contig1_Atlantic_salmon	369	2.29665	1.19953	3.96e-05	0.0114428	K00923|1|5e-11|66,2|gga:419822|phosphatidylinositol-4-phosphate 3-kinase [EC:2,7,1,154];K14019|2|2e-10|64,7|ssc:100522679|protein phosphatase 1 regulatory subunit 15A	-	-	-	gi|348535905|ref|XP_003455438,1|/8,3838e-23/PREDICTED: hypothetical protein LOC100696563 [Oreochromis niloticus]
Unigene20581_Atlantic_salmon	472	2.29325	1.1974	0.000578748	0.0766305	-	-	-	-	gi|348541769|ref|XP_003458359,1|/1,50241e-35/PREDICTED: centrosomal protein of 95 kDa-like [Oreochromis niloticus]
Unigene6300_Atlantic_salmon	230	2.29325	1.19739	0.00419611	0.250963	-	-	-	-	-
Unigene27942_Atlantic_salmon	387	2.29203	1.19663	0.00237256	0.179535	-	-	-	-	-
Unigene30482_Atlantic_salmon	357	2.28446	1.19185	0.00143685	0.132015	-	-	-	-	-
Unigene45727_Atlantic_salmon	256	2.28407	1.1916	0.016901	0.484688	-	-	-	GO:0000042//protein targeting to Golgi	gi|326673048|ref|XP_003199782,1|/1,25259e-26/PREDICTED: thyroid receptor-interacting protein 11-like [Danio rerio]
Unigene2332_Atlantic_salmon	713	2.28378	1.19142	0.000755878	0.0890756	K14398|1|1e-09|63,9|xla:446580|cleavage and polyadenylation specificity factor subunit 6/7	-	GO:0005515//protein binding	-	gi|317419128|emb|CBN81165,1|/3,58566e-69/WW domain-binding protein 2 [Dicentrarchus labrax]
Unigene2179_Atlantic_salmon	621	2.28181	1.19018	0.0149215	0.45785	-	GO:0005737//cytoplasm;GO:0005886//plasma membrane	GO:0008047//enzyme activator activity;GO:0046982//protein heterodimerization activity	GO:0043547//positive regulation of GTPase activity;GO:0006886//intracellular protein transport	gi|348520730|ref|XP_003447880,1|/4,12071e-86/PREDICTED: rab3 GTPase-activating protein non-catalytic subunit [Oreochromis niloticus]
Unigene2772_Atlantic_salmon	223	2.27748	1.18744	0.0019064	0.159629	-	-	-	-	-
Unigene24729_Atlantic_salmon	947	2.27719	1.18726	0.000629896	0.0802565	K10138|1|6e-37|155|ssc:448812|insulin-like growth factor-binding protein 3	GO:0005737//cytoplasm	GO:0031995//insulin-like growth factor II binding;GO:0031994//insulin-like growth factor I binding	GO:0008285//negative regulation of cell proliferation;GO:0001666//response to hypoxia	gi|345843294|gb|AEO18299,1|/7,89015e-154/insulin-like growth factor binding protein-1a [Oncorhynchus mykiss]
CL5892,Contig1_Atlantic_salmon	1650	2.27622	1.18664	5.52e-05	0.0145411	K00728|1|9e-13|75,9|dme:Dmel_CG12311|dolichyl-phosphate-mannose-protein mannosyltransferase [EC:2,4,1,109]	GO:0016020//membrane	-	-	gi|213513624|ref|NP_001134758,1|/3,29127e-128/Stromal cell-derived factor 2-like protein 1 precursor [Salmo salar]
Unigene19240_Atlantic_salmon	460	2.27286	1.18451	5.02e-05	0.0135332	K04459|1|2e-74|277|ecb:100069834|dual specificity phosphatase [EC:3,1,3,16 3,1,3,48]	GO:0005654//nucleoplasm	GO:0008330//protein tyrosine/threonine phosphatase activity;GO:0005515//protein binding;GO:0004726//non-membrane spanning protein tyrosine phosphatase activity;GO:0017017//MAP kinase tyrosine/serine/threonine phosphatase activity	GO:0042542//response to hydrogen peroxide;GO:0032526//response to retinoic acid;GO:0051592//response to calcium ion;GO:0033574//response to testosterone stimulus;GO:0051384//response to glucocorticoid stimulus;GO:0035335//peptidyl-tyrosine dephosphorylation;GO:0043065//positive regulation of apoptotic process;GO:0000188//inactivation of MAPK activity;GO:0051591//response to cAMP;GO:0009416//respo…	gi|344265269|ref|XP_003404707,1|/6,10777e-74/PREDICTED: dual specificity protein phosphatase 1 [Loxodonta africana]
Unigene25161_Atlantic_salmon	1126	2.26944	1.18234	0.0023574	0.17933	K01540|1|8e-137|487|dre:64273|sodium/potassium-transporting ATPase subunit beta	GO:0005890//sodium:potassium-exchanging ATPase complex	GO:0005391//sodium:potassium-exchanging ATPase activity	GO:0006813//potassium ion transport;GO:0006814//sodium ion transport	gi|223647974|gb|ACN10745,1|/4,90702e-180/Sodium/potassium-transporting ATPase subunit beta-233 [Salmo salar]
Unigene17587_Atlantic_salmon	202	2.26907	1.1821	0.011159	0.395917	-	-	-	-	gi|348535455|ref|XP_003455216,1|/1,31752e-07/PREDICTED: nudC domain-containing protein 2-like [Oreochromis niloticus]
Unigene29232_Atlantic_salmon	201	2.26893	1.18201	0.00135487	0.126768	-	-	-	-	-
CL874,Contig1_Atlantic_salmon	1539	2.26701	1.18079	0.00101635	0.106697	K00907|1|0,0|877|dre:569510|myosin-light-chain kinase [EC:2,7,11,18]	GO:0030027//lamellipodium;GO:0005737//cytoplasm;GO:0032154//cleavage furrow;GO:0001725//stress fiber	GO:0004687//myosin light chain kinase activity;GO:0003779//actin binding;GO:0046872//metal ion binding;GO:0019899//enzyme binding;GO:0005516//calmodulin binding;GO:0005524//ATP binding	GO:0032060//bleb assembly;GO:0090303//positive regulation of wound healing;GO:0051928//positive regulation of calcium ion transport;GO:0006468//protein phosphorylation;GO:0014820//tonic smooth muscle contraction;GO:0071476//cellular hypotonic response;GO:0060414//aorta smooth muscle tissue morphogenesis;GO:0030335//positive regulation of cell migration	gi|348541911|ref|XP_003458430,1|/0/PREDICTED: myosin light chain kinase, smooth muscle [Oreochromis niloticus]
Unigene14143_Atlantic_salmon	273	2.26495	1.17948	0.000553761	0.0746887	-	-	-	-	-
Unigene6939_Atlantic_salmon	360	2.25523	1.17327	8.56e-05	0.0203265	-	-	-	-	-
Unigene23884_Atlantic_salmon	846	2.2537	1.1723	0.00763301	0.335655	K00905|1|5e-78|291|dre:282677|[3-methyl-2-oxobutanoate dehydrogenase (acetyl-transferring)] kinase [EC:2,7,11,4]	GO:0005947//mitochondrial alpha-ketoglutarate dehydrogenase complex	GO:0004674//protein serine/threonine kinase activity;GO:0047323//[3-methyl-2-oxobutanoate dehydrogenase (acetyl-transferring)] kinase activity;GO:0005524//ATP binding	GO:0006468//protein phosphorylation;GO:0009083//branched-chain amino acid catabolic process	gi|209154998|gb|ACI33731,1|/1,47818e-81/3-methyl-2-oxobutanoate dehydrogenase kinase, mitochondrial precursor [Salmo salar]
Unigene7020_Atlantic_salmon	203	2.2536	1.17223	0.00552605	0.286782	-	-	-	-	-
CL9564,Contig1_Atlantic_salmon	395	2.25193	1.17116	0.0112979	0.398158	-	-	-	-	-
CL9398,Contig2_Atlantic_salmon	2052	2.25127	1.17074	5.26e-05	0.0140015	K01047|1|2e-75|284|dre:406739|phospholipase A2 [EC:3,1,1,4]	GO:0005576//extracellular region	GO:0005509//calcium ion binding;GO:0004623//phospholipase A2 activity	GO:0016042//lipid catabolic process	gi|186972124|ref|NP_998595,2|/1,60618e-74/group XIIB secretory phospholipase A2-like protein precursor [Danio rerio]
CL7143,Contig1_Atlantic_salmon	2789	2.25	1.16993	0.00411287	0.247723	K01228|1|0,0|1434|dre:567913|mannosyl-oligosaccharide glucosidase [EC:3,2,1,106]	-	GO:0004573//mannosyl-oligosaccharide glucosidase activity	GO:0009311//oligosaccharide metabolic process	gi|348529572|ref|XP_003452287,1|/0/PREDICTED: mannosyl-oligosaccharide glucosidase-like [Oreochromis niloticus]
Unigene21552_Atlantic_salmon	483	2.2496	1.16967	0.000248652	0.0443918	-	-	-	-	-
CL9232,Contig1_Atlantic_salmon	1608	2.24842	1.16891	0.0140745	0.447123	-	-	-	-	-
Unigene832_Atlantic_salmon	572	2.2479	1.16858	0.000226089	0.0407678	-	-	-	-	gi|348506295|ref|XP_003440695,1|/9,25058e-68/PREDICTED: WD repeat-containing protein 20-like isoform 2 [Oreochromis niloticus]
Unigene37547_Atlantic_salmon	331	2.24731	1.1682	0.00220265	0.173025	K06980|1|5e-43|172|dre:100330979|	-	-	-	gi|47220333|emb|CAF98432,1|/3,38667e-48/unnamed protein product [Tetraodon nigroviridis]
Unigene26650_Atlantic_salmon	609	2.24135	1.16437	0.00798722	0.341657	-	GO:0005925//focal adhesion;GO:0005901//caveola;GO:0005884//actin filament;GO:0005829//cytosol;GO:0001725//stress fiber;GO:0005634//nucleus	GO:0017166//vinculin binding;GO:0030675//Rac GTPase activator activity;GO:0042169//SH2 domain binding;GO:0043274//phospholipase binding	GO:0032321//positive regulation of Rho GTPase activity;GO:0007420//brain development;GO:0030336//negative regulation of cell migration;GO:0035307//positive regulation of protein dephosphorylation;GO:0007202//activation of phospholipase C activity;GO:0006919//activation of cysteine-type endopeptidase activity involved in apoptotic process;GO:0032869//cellular response to insulin stimulus;GO:000828…	gi|348533580|ref|XP_003454283,1|/5,41941e-59/PREDICTED: rho GTPase-activating protein 7-like [Oreochromis niloticus]
Unigene35984_Atlantic_salmon	464	2.23516	1.16038	0.0032768	0.217829	K00922|1|1e-87|321|acs:100562345|phosphatidylinositol-4,5-bisphosphate 3-kinase [EC:2,7,1,153]	-	-	-	gi|348500587|ref|XP_003437854,1|/4,34201e-88/PREDICTED: phosphatidylinositol-4,5-bisphosphate 3-kinase catalytic subunit alpha isoform-like [Oreochromis niloticus]
Unigene41044_Atlantic_salmon	218	2.23433	1.15984	0.00925591	0.365181	-	-	-	-	gi|292622066|ref|XP_686801,4|/2,98271e-20/PREDICTED: forkhead box protein J2-like [Danio rerio]
Unigene424_Atlantic_salmon	441	2.22345	1.1528	0.00825137	0.347964	-	-	-	-	-
Unigene28198_Atlantic_salmon	672	2.22311	1.15258	0.0175848	0.490221	-	-	-	-	-
CL7856,Contig1_Atlantic_salmon	448	2.21909	1.14997	0.000589211	0.0773877	-	-	-	-	-
CL10808,Contig1_Atlantic_salmon	231	2.21873	1.14973	0.00430826	0.255173	-	-	-	-	-
CL7537,Contig1_Atlantic_salmon	844	2.21748	1.14892	0.00017155	0.0341733	K04570|1|8e-64|244|dre:114401|BCL2-like 1 (apoptosis regulator Bcl-X)	GO:0044446//intracellular organelle part;GO:0005739//mitochondrion;GO:0016020//membrane	GO:0043027//cysteine-type endopeptidase inhibitor activity involved in apoptotic process;GO:0005515//protein binding	GO:0030878//thyroid gland development;GO:0001894//tissue homeostasis;GO:0048609//multicellular organismal reproductive process;GO:0003006//developmental process involved in reproduction;GO:0010243//response to organic nitrogen;GO:0016043//cellular component organization;GO:2001243//negative regulation of intrinsic apoptotic signaling pathway;GO:0019953//sexual reproduction;GO:0043154//negative re…	gi|213514164|ref|NP_001134558,1|/2,78126e-88/Apoptosis regulator Bcl-X [Salmo salar]
Unigene10728_Atlantic_salmon	276	2.21675	1.14844	0.0147176	0.453987	-	-	-	-	-
Unigene32638_Atlantic_salmon	483	2.2154	1.14757	0.00766252	0.336457	K12850|1|3e-14|77,8|dre:406810|pre-mRNA-splicing factor 38B	-	-	-	gi|224613296|gb|ACN60227,1|/1,68243e-24/Pre-mRNA-splicing factor 38B [Salmo salar]
Unigene44364_Atlantic_salmon	235	2.2141	1.14672	0.00514929	0.28229	-	-	-	-	-
Unigene27594_Atlantic_salmon	1273	2.21236	1.14559	0.00219406	0.172827	-	-	-	-	gi|223649134|gb|ACN11325,1|/1,49756e-26/Nuclear factor interleukin-3-regulated protein [Salmo salar]
Unigene27406_Atlantic_salmon	404	2.21079	1.14456	0.00101971	0.106862	K08187|1|1e-62|238|dre:566499|MFS transporter, MCP family, solute carrier family 16 (monocarboxylic acid transporters), member 10	GO:0016021//integral to membrane;GO:0005886//plasma membrane	-	GO:0055085//transmembrane transport	gi|121583814|ref|NP_001073497,1|/9,1253e-62/monocarboxylate transporter 10 [Danio rerio]
Unigene27871_Atlantic_salmon	288	2.21061	1.14444	0.000955071	0.103334	-	-	-	-	-
Unigene1959_Atlantic_salmon	1439	2.20889	1.14332	0.000121624	0.0271622	-	GO:0044424//intracellular part	-	GO:0009653//anatomical structure morphogenesis	gi|213513792|ref|NP_001133593,1|/1,04977e-103/immediate early response 2 [Salmo salar]
CL10892,Contig2_Atlantic_salmon	871	2.20595	1.1414	0.00260305	0.189289	-	-	-	-	gi|5579035|emb|CAB51372,1|/2,30941e-08/transposase [Pleuronectes platessa]
CL1505,Contig1_Atlantic_salmon	759	2.2056	1.14117	0.00116402	0.116263	K05448|1|1e-61|236|dre:30682|vascular endothelial growth factor A/B, PGF	GO:0005604//basement membrane;GO:0016020//membrane;GO:0009986//cell surface;GO:0005615//extracellular space;GO:0030141//secretory granule	GO:0008083//growth factor activity;GO:0042056//chemoattractant activity;GO:0001968//fibronectin binding;GO:0046982//protein heterodimerization activity;GO:0042803//protein homodimerization activity;GO:0005161//platelet-derived growth factor receptor binding;GO:0048018//receptor agonist activity;GO:0043498//cell surface binding;GO:0043184//vascular endothelial growth factor receptor 2 binding;GO:0…	GO:0002043//blood vessel endothelial cell proliferation involved in sprouting angiogenesis;GO:0007498//mesoderm development;GO:0038091//positive regulation of cell proliferation by VEGF-activated platelet derived growth factor receptor signaling pathway;GO:0060948//cardiac vascular smooth muscle cell development;GO:0061419//positive regulation of transcription from RNA polymerase II promoter in r…	gi|49292179|emb|CAG30563,1|/5,65868e-79/vascular endothelial growth factor precursor [Oncorhynchus mykiss]
Unigene5694_Atlantic_salmon	1059	2.20261	1.13922	0.00456276	0.263127	K04729|1|1e-117|423|dre:403145|myeloid differentiation primary response protein MyD88	GO:0005737//cytoplasm	GO:0070976//TIR domain binding	GO:0006954//inflammatory response;GO:0002755//MyD88-dependent toll-like receptor signaling pathway;GO:0043123//positive regulation of I-kappaB kinase/NF-kappaB cascade	gi|211971033|ref|NP_001130017,1|/8,1304e-166/myeloid differentiation primary response protein MyD88 [Salmo salar]
Unigene15257_Atlantic_salmon	687	2.19879	1.13671	0.0176421	0.490322	-	-	-	-	-
Unigene26452_Atlantic_salmon	300	2.19826	1.13636	0.00155154	0.138972	-	-	-	-	-
CL7654,Contig1_Atlantic_salmon	1025	2.19685	1.13544	0.000357736	0.056582	K03728|1|9e-47|187|dre:494487|nuclear receptor subfamily 1 group D member 1	GO:0005634//nucleus	GO:0008270//zinc ion binding;GO:0004887//thyroid hormone receptor activity;GO:0043565//sequence-specific DNA binding;GO:0003707//steroid hormone receptor activity;GO:0001078//RNA polymerase II core promoter proximal region sequence-specific DNA binding transcription factor activity involved in negative regulation of transcription	GO:0043401//steroid hormone mediated signaling pathway;GO:0006355//regulation of transcription, DNA-dependent	gi|51556245|ref|NP_991292,1|/6,1734e-46/nuclear receptor subfamily 1 group D member 1 [Danio rerio]
CL1249,Contig1_Atlantic_salmon	664	2.19535	1.13445	0.000152506	0.0315756	-	-	-	-	-
CL1099,Contig1_Atlantic_salmon	2929	2.19484	1.13411	0.00565733	0.290311	K00844|1|0,0|1310|dre:321224|hexokinase [EC:2,7,1,1]	GO:0005829//cytosol	GO:0005524//ATP binding;GO:0004340//glucokinase activity;GO:0019158//mannokinase activity;GO:0008865//fructokinase activity	GO:0001678//cellular glucose homeostasis;GO:0006096//glycolysis;GO:0016310//phosphorylation	gi|220678653|emb|CAX14063,1|/0/hexokinase domain containing 1 [Danio rerio]
Unigene23514_Atlantic_salmon	796	2.19461	1.13396	0.000709719	0.0865436	K03283|1|2e-134|478|dre:560210|heat shock 70kDa protein 1/8	-	GO:0005524//ATP binding	GO:0046686//response to cadmium ion;GO:0048593//camera-type eye morphogenesis;GO:0009408//response to heat;GO:0009410//response to xenobiotic stimulus	gi|209156284|gb|ACI34374,1|/4,47445e-146/Heat shock 70 kDa protein [Salmo salar]
Unigene14378_Atlantic_salmon	272	2.19186	1.13216	0.00664842	0.314135	-	-	-	-	-
CL3200,Contig1_Atlantic_salmon	560	2.19042	1.1312	0.00816027	0.345013	-	GO:0005739//mitochondrion;GO:0005730//nucleolus;GO:0043596//nuclear replication fork	GO:0008270//zinc ion binding;GO:0030374//ligand-dependent nuclear receptor transcription coactivator activity	GO:0045944//positive regulation of transcription from RNA polymerase II promoter	gi|291190458|ref|NP_001167118,1|/1,06969e-41/zinc finger MIZ domain-containing protein 2 [Salmo salar]
Unigene16729_Atlantic_salmon	305	2.18954	1.13063	0.00784588	0.339755	-	-	-	-	-
Unigene15672_Atlantic_salmon	203	2.18891	1.13021	0.00099766	0.105665	-	-	-	-	-
Unigene21049_Atlantic_salmon	293	2.18445	1.12727	0.00515071	0.28229	-	-	-	-	-
CL7662,Contig1_Atlantic_salmon	722	2.18303	1.12633	0.000178791	0.0349545	K08057|1|3e-80|298|dre:325317|calreticulin	GO:0005829//cytosol;GO:0005615//extracellular space;GO:0005844//polysome;GO:0048471//perinuclear region of cytoplasm;GO:0042824//MHC class I peptide loading complex;GO:0009897//external side of plasma membrane;GO:0033018//sarcoplasmic reticulum lumen;GO:0005634//nucleus	GO:0051082//unfolded protein binding;GO:0031625//ubiquitin protein ligase binding;GO:0030246//carbohydrate binding;GO:0005178//integrin binding;GO:0003729//mRNA binding;GO:0050681//androgen receptor binding;GO:0005509//calcium ion binding	GO:0045665//negative regulation of neuron differentiation;GO:0008284//positive regulation of cell proliferation;GO:0030866//cortical actin cytoskeleton organization;GO:0045740//positive regulation of DNA replication;GO:0002502//peptide antigen assembly with MHC class I protein complex;GO:0006611//protein export from nucleus;GO:0007050//cell cycle arrest;GO:0000122//negative regulation of transcri…	gi|159570628|emb|CAP19518,1|/1,22083e-80/calreticulin, like 2 [Danio rerio]
Unigene18247_Atlantic_salmon	488	2.18287	1.12623	0.000627396	0.0801876	K07360|1|4e-10|64,3|gga:420086|zeta-chain (TCR) associated protein kinase [EC:2,7,10,2];K01116|2|5e-10|63,9|cqu:CpipJ_CPIJ008193|phosphatidylinositol phospholipase C, gamma-1 [EC:3,1,4,11]	-	GO:0005158//insulin receptor binding;GO:0005070//SH3/SH2 adaptor activity;GO:0005543//phospholipid binding	GO:0030178//negative regulation of Wnt receptor signaling pathway;GO:0046627//negative regulation of insulin receptor signaling pathway;GO:0042326//negative regulation of phosphorylation;GO:0030949//positive regulation of vascular endothelial growth factor receptor signaling pathway;GO:0046325//negative regulation of glucose import;GO:0048009//insulin-like growth factor receptor signaling pathway	gi|51972164|ref|NP_001004287,1|/1,74022e-80/growth factor receptor-bound protein 10a [Danio rerio]
CL4242,Contig3_Atlantic_salmon	1374	2.18093	1.12494	0.000110306	0.0252009	K10050|1|1e-90|333|dre:140817|CCAAT/enhancer binding protein (C/EBP), delta	-	GO:0003700//sequence-specific DNA binding transcription factor activity;GO:0043565//sequence-specific DNA binding	GO:0006355//regulation of transcription, DNA-dependent	gi|221221938|gb|ACM09630,1|/7,43969e-176/CCAAT/enhancer-binding protein delta [Salmo salar]
CL7157,Contig1_Atlantic_salmon	1504	2.17769	1.1228	0.000832509	0.0941968	-	-	-	-	-
CL23,Contig2_Atlantic_salmon	1173	2.17449	1.12068	0.000746603	0.0886837	-	-	-	-	-
Unigene7165_Atlantic_salmon	336	2.17326	1.11986	0.0107617	0.38774	-	-	-	-	-
CL1810,Contig2_Atlantic_salmon	1075	2.16876	1.11687	0.00169606	0.147642	K04372|1|5e-118|424|dre:334167|MAP kinase interacting serine/threonine kinase [EC:2,7,11,1]	GO:0016605//PML body;GO:0005737//cytoplasm	GO:0004674//protein serine/threonine kinase activity;GO:0046872//metal ion binding;GO:0005524//ATP binding;GO:0005515//protein binding	GO:0006468//protein phosphorylation;GO:0007243//intracellular protein kinase cascade;GO:0006417//regulation of translation;GO:0006915//apoptotic process;GO:0030097//hemopoiesis;GO:0007166//cell surface receptor signaling pathway;GO:0071243//cellular response to arsenic-containing substance	gi|47217376|emb|CAG00736,1|/1,94818e-122/unnamed protein product [Tetraodon nigroviridis]
CL8386,Contig2_Atlantic_salmon	2561	2.1605	1.11136	0.0128264	0.425494	K08183|1|1e-126|454|dre:561766|MFS transporter, MCP family, solute carrier family 16 (monocarboxylic acid transporters), member 6	GO:0016020//membrane	-	-	gi|47207860|emb|CAF94431,1|/2,49821e-144/unnamed protein product [Tetraodon nigroviridis]
CL9605,Contig1_Atlantic_salmon	309	2.15805	1.10973	0.00637934	0.308469	-	-	-	-	-
Unigene30851_Atlantic_salmon	552	2.156	1.10836	0.000639956	0.0811914	K06980|1|7e-22|103|dre:100330979|	-	-	-	gi|225708392|gb|ACO10042,1|/1,52463e-29/Hypothetical protein C21E11,07 in chromosome I [Osmerus mordax]
Unigene13292_Atlantic_salmon	269	2.15511	1.10776	0.000125098	0.0276276	K04079|1|1e-43|174|dre:565155|molecular chaperone HtpG	GO:0042470//melanosome;GO:0005829//cytosol;GO:0030018//Z disc;GO:0048471//perinuclear region of cytoplasm;GO:0005886//plasma membrane	GO:0030911//TPR domain binding;GO:0030235//nitric-oxide synthase regulator activity;GO:0051082//unfolded protein binding;GO:0016887//ATPase activity;GO:0042803//protein homodimerization activity;GO:0005524//ATP binding	GO:0007411//axon guidance;GO:0048769//sarcomerogenesis;GO:0051131//chaperone-mediated protein complex assembly;GO:0007517//muscle organ development;GO:0030240//skeletal muscle thin filament assembly;GO:0045040//protein import into mitochondrial outer membrane;GO:0045429//positive regulation of nitric oxide biosynthetic process;GO:0050999//regulation of nitric-oxide synthase activity;GO:0007165//s…	gi|291190068|ref|NP_001167173,1|/2,93417e-44/Heat shock protein HSP 90-alpha [Salmo salar]
Unigene3403_Atlantic_salmon	277	2.15491	1.10763	0.000243693	0.0436371	-	-	-	-	-
Unigene8514_Atlantic_salmon	432	2.15466	1.10746	0.00210432	0.167528	K05462|1|7e-64|242|dre:494151|ephrin-A	GO:0016020//membrane	-	GO:0001934//positive regulation of protein phosphorylation;GO:0050730//regulation of peptidyl-tyrosine phosphorylation;GO:0051093//negative regulation of developmental process;GO:0007155//cell adhesion;GO:0048812//neuron projection morphogenesis;GO:0001837//epithelial to mesenchymal transition;GO:0010975//regulation of neuron projection development;GO:0010769//regulation of cell morphogenesis inv…	gi|348527028|ref|XP_003451021,1|/2,17288e-63/PREDICTED: ephrin-A1-like [Oreochromis niloticus]
Unigene20591_Atlantic_salmon	689	2.15448	1.10734	0.00436092	0.257208	-	-	-	-	-
Unigene33664_Atlantic_salmon	467	2.15317	1.10646	0.000405243	0.0610208	K03283|1|4e-60|229|mdo:100030633|heat shock 70kDa protein 1/8	-	GO:0005524//ATP binding	GO:0006950//response to stress	gi|209156284|gb|ACI34374,1|/1,95593e-64/Heat shock 70 kDa protein [Salmo salar]
CL4559,Contig2_Atlantic_salmon	2116	2.1479	1.10292	0.000257191	0.045239	K14443|1|3e-160|566|dre:386629|protein Tob/BTG	GO:0005737//cytoplasm;GO:0005634//nucleus	GO:0046332//SMAD binding;GO:0003714//transcription corepressor activity	GO:0030514//negative regulation of BMP signaling pathway;GO:0007184//SMAD protein import into nucleus;GO:0009953//dorsal/ventral pattern formation;GO:0045668//negative regulation of osteoblast differentiation;GO:0060070//canonical Wnt receptor signaling pathway	gi|348530714|ref|XP_003452855,1|/3,05971e-169/PREDICTED: protein Tob1-like [Oreochromis niloticus]
Unigene19128_Atlantic_salmon	585	2.14773	1.10281	0.000202347	0.0379425	K04459|1|2e-56|218|dre:114436|dual specificity phosphatase [EC:3,1,3,16 3,1,3,48]	GO:0005654//nucleoplasm	GO:0017017//MAP kinase tyrosine/serine/threonine phosphatase activity	GO:0006470//protein dephosphorylation;GO:0000188//inactivation of MAPK activity;GO:0001706//endoderm formation	gi|348524998|ref|XP_003450009,1|/7,14723e-63/PREDICTED: dual specificity protein phosphatase 5-like [Oreochromis niloticus]
Unigene39956_Atlantic_salmon	254	2.14763	1.10275	0.000797493	0.0921584	-	-	-	-	-
Unigene8244_Atlantic_salmon	498	2.14225	1.09913	0.012522	0.422384	-	-	-	-	gi|348536228|ref|XP_003455599,1|/1,71087e-25/PREDICTED: hypothetical protein LOC100694815 [Oreochromis niloticus]
Unigene37874_Atlantic_salmon	416	2.14222	1.09911	0.00736135	0.329344	K05726|1|4e-30|129|xtr:447979|breast cancer anti-estrogen resistance 1	-	-	-	gi|348519541|ref|XP_003447289,1|/1,21742e-58/PREDICTED: enhancer of filamentation 1-like [Oreochromis niloticus]
Unigene33899_Atlantic_salmon	572	2.13955	1.09731	0.00508594	0.280027	K01367|1|9e-45|179|dre:553353|calpain-1 [EC:3,4,22,52];K08573|2|9e-34|143|mmu:12335|calpain-3 [EC:3,4,22,54]	-	GO:0016787//hydrolase activity	-	gi|348517542|ref|XP_003446292,1|/1,29381e-61/PREDICTED: calpain-1 catalytic subunit-like [Oreochromis niloticus]
Unigene23648_Atlantic_salmon	428	2.13926	1.09711	0.000266541	0.0464724	-	-	-	-	-
CL10392,Contig1_Atlantic_salmon	971	2.1378	1.09613	0.00674993	0.316213	K07213|1|2e-24|113|gga:770231|copper chaperone	-	GO:0032767//copper-dependent protein binding;GO:0016531//copper chaperone activity	GO:0006825//copper ion transport;GO:0006979//response to oxidative stress;GO:0006878//cellular copper ion homeostasis	gi|209730454|gb|ACI66096,1|/1,5936e-32/Copper transport protein ATOX1 [Salmo salar]
Unigene26152_Atlantic_salmon	1659	2.13595	1.09488	0.000180364	0.0350179	-	GO:0005737//cytoplasm	GO:0051087//chaperone binding;GO:0001671//ATPase activator activity	GO:0032781//positive regulation of ATPase activity;GO:0006950//response to stress	gi|209154280|gb|ACI33372,1|/0/Activator of 90 kDa heat shock protein ATPase homolog 1 [Salmo salar]
CL2154,Contig1_Atlantic_salmon	1999	2.1341	1.09363	0.00118464	0.117145	K12603|1|1e-24|115|spu:580732|CCR4-NOT transcription complex subunit 6	GO:0000932//cytoplasmic mRNA processing body;GO:0005654//nucleoplasm	GO:0005515//protein binding;GO:0003700//sequence-specific DNA binding transcription factor activity	GO:0000290//deadenylation-dependent decapping of nuclear-transcribed mRNA;GO:0006355//regulation of transcription, DNA-dependent;GO:0033962//cytoplasmic mRNA processing body assembly;GO:0006366//transcription from RNA polymerase II promoter	gi|47208868|emb|CAG06321,1|/2,41141e-168/unnamed protein product [Tetraodon nigroviridis]
Unigene19849_Atlantic_salmon	473	2.13358	1.09327	0.00210257	0.167528	-	-	-	-	-
CL6442,Contig2_Atlantic_salmon	393	2.1332	1.09302	0.0126817	0.424093	-	-	-	-	-
Unigene440_Atlantic_salmon	594	2.12907	1.09022	0.00347485	0.224487	-	-	GO:0005515//protein binding;GO:0003713//transcription coactivator activity	GO:0045893//positive regulation of transcription, DNA-dependent	gi|122889502|emb|CAD61094,2|/9,94466e-39/SERTA domain containing 2 [Danio rerio]
Unigene15740_Atlantic_salmon	360	2.12771	1.0893	0.0137007	0.439462	K04630|1|5e-25|112|tgu:100225910|guanine nucleotide-binding protein G(i) subunit alpha	-	GO:0004871//signal transducer activity;GO:0031683//G-protein beta/gamma-subunit complex binding;GO:0003924//GTPase activity;GO:0001664//G-protein coupled receptor binding;GO:0005525//GTP binding	GO:0007264//small GTPase mediated signal transduction;GO:0006184//GTP catabolic process;GO:0007186//G-protein coupled receptor signaling pathway	gi|320118879|ref|NP_001159486,1|/7,58296e-56/guanine nucleotide binding protein (G protein) alpha v1 [Danio rerio]
CL1408,Contig1_Atlantic_salmon	301	2.12755	1.08919	0.000183105	0.0351239	-	-	-	-	gi|350276176|ref|NP_001038684,3|/6,20621e-10/uncharacterized protein LOC571470 [Danio rerio]
Unigene31058_Atlantic_salmon	363	2.1254	1.08773	0.0156287	0.46922	-	-	-	-	-
Unigene117_Atlantic_salmon	557	2.1249	1.08739	0.00132455	0.125767	-	-	-	-	-
Unigene28749_Atlantic_salmon	441	2.12053	1.08442	0.000826144	0.0938326	-	-	-	-	-
Unigene14097_Atlantic_salmon	247	2.11955	1.08376	0.0151464	0.46122	-	-	-	-	-
Unigene24053_Atlantic_salmon	827	2.11924	1.08355	0.00960457	0.371497	-	-	-	-	gi|348527078|ref|XP_003451046,1|/2,73193e-125/PREDICTED: UPF0469 protein KIAA0907 homolog [Oreochromis niloticus]
Unigene31125_Atlantic_salmon	457	2.11915	1.08348	0.00143959	0.132063	-	-	-	-	-
Unigene28273_Atlantic_salmon	776	2.11872	1.08319	0.00945431	0.368116	-	-	-	-	-
Unigene39870_Atlantic_salmon	323	2.11503	1.08068	0.00119634	0.117912	K11797|1|2e-28|124|dre:569727|PH-interacting protein;K04079|2|2e-18|90,9|acs:100556064|molecular chaperone HtpG	-	GO:0005515//protein binding	-	gi|348506620|ref|XP_003440856,1|/6,25664e-34/PREDICTED: PH-interacting protein-like [Oreochromis niloticus]
Unigene21155_Atlantic_salmon	294	2.11255	1.07899	0.0166705	0.483545	K09491|1|2e-27|120|dre:560481|stress 70 protein chaperone microsome-associated 60kDa protein	GO:0005783//endoplasmic reticulum	GO:0005524//ATP binding	-	gi|291190761|ref|NP_001167400,1|/2,4378e-30/Stress 70 protein chaperone microsome-associated 60 kDa protein precursor [Salmo salar]
Unigene19997_Atlantic_salmon	799	2.11145	1.07823	0.0127731	0.424711	K11765|1|1e-96|352|dre:566352|AT-rich interactive domain-containing protein 2	GO:0005622//intracellular	GO:0003677//DNA binding;GO:0008270//zinc ion binding	GO:0006355//regulation of transcription, DNA-dependent	gi|348536584|ref|XP_003455776,1|/6,81428e-102/PREDICTED: AT-rich interactive domain-containing protein 2 [Oreochromis niloticus]
CL9556,Contig1_Atlantic_salmon	469	2.11009	1.07731	0.000534827	0.0728109	-	-	-	-	-
CL8582,Contig1_Atlantic_salmon	361	2.11001	1.07725	0.0169811	0.48484	-	-	-	-	-
CL127,Contig2_Atlantic_salmon	380	2.10905	1.07659	0.0149645	0.45785	-	GO:0005730//nucleolus;GO:0016021//integral to membrane;GO:0005737//cytoplasm	-	-	gi|304376817|gb|ACI69148,2|/2,03457e-29/C8orf40 homolog [Salmo salar]
CL3803,Contig1_Atlantic_salmon	898	2.10787	1.07579	0.0164249	0.480805	-	-	-	-	-
Unigene26229_Atlantic_salmon	360	2.10769	1.07566	0.0112021	0.396422	K09273|1|3e-53|206|dre:368509|upstream-binding transcription factor	-	-	-	gi|348509013|ref|XP_003442046,1|/5,80607e-56/PREDICTED: nucleolar transcription factor 1-like [Oreochromis niloticus]
Unigene39556_Atlantic_salmon	285	2.10604	1.07453	0.0175472	0.490221	K11448|1|2e-18|90,9|dre:100536254|histone demethylase JMJD3 [EC:1,14,11,-]	-	-	-	gi|348540457|ref|XP_003457704,1|/3,68318e-18/PREDICTED: hypothetical protein LOC100712234 [Oreochromis niloticus]
Unigene1934_Atlantic_salmon	1719	2.10576	1.07434	0.000965903	0.103776	K03728|1|0,0|644|dre:494487|nuclear receptor subfamily 1 group D member 1	GO:0005654//nucleoplasm;GO:0000790//nuclear chromatin	GO:0003714//transcription corepressor activity;GO:0004879//ligand-activated sequence-specific DNA binding RNA polymerase II transcription factor activity;GO:0046872//metal ion binding;GO:0044212//transcription regulatory region DNA binding;GO:0043565//sequence-specific DNA binding;GO:0001078//RNA polymerase II core promoter proximal region sequence-specific DNA binding transcription factor activi…	GO:0006367//transcription initiation from RNA polymerase II promoter;GO:0000122//negative regulation of transcription from RNA polymerase II promoter;GO:0034144//negative regulation of toll-like receptor 4 signaling pathway;GO:2000189//positive regulation of cholesterol homeostasis;GO:0030522//intracellular receptor mediated signaling pathway;GO:0071222//cellular response to lipopolysaccharide;GO…	gi|63102362|gb|AAH95127,1|/0/Nr1d1 protein, partial [Danio rerio]
Unigene1134_Atlantic_salmon	919	2.10551	1.07417	0.000811381	0.0932213	-	-	-	-	-
Unigene26930_Atlantic_salmon	577	2.10327	1.07264	0.0140092	0.445439	-	-	-	-	-
Unigene28681_Atlantic_salmon	368	2.0977	1.06881	0.00311704	0.210972	-	-	-	-	-
Unigene44438_Atlantic_salmon	243	2.09726	1.06851	0.000556757	0.0747721	-	-	-	-	-
Unigene26115_Atlantic_salmon	395	2.09629	1.06784	0.00240902	0.18194	K11448|1|7e-62|235|dre:100536254|histone demethylase JMJD3 [EC:1,14,11,-]	GO:0005634//nucleus	GO:0046872//metal ion binding;GO:0016702//oxidoreductase activity, acting on single donors with incorporation of molecular oxygen, incorporation of two atoms of oxygen;GO:0043565//sequence-specific DNA binding	GO:0055114//oxidation-reduction process;GO:0006954//inflammatory response;GO:0045944//positive regulation of transcription from RNA polymerase II promoter;GO:0000122//negative regulation of transcription from RNA polymerase II promoter;GO:0016577//histone demethylation	gi|348540457|ref|XP_003457704,1|/1,08836e-62/PREDICTED: hypothetical protein LOC100712234 [Oreochromis niloticus]
CL10621,Contig1_Atlantic_salmon	980	2.09234	1.06512	0.00789891	0.340567	-	-	-	-	gi|76153175|gb|AAX24831,2|/1,3662e-07/SJCHGC03009 protein [Schistosoma japonicum]
Unigene39328_Atlantic_salmon	317	2.08546	1.06037	0.00119258	0.117736	-	-	-	-	-
CL1503,Contig1_Atlantic_salmon	1822	2.08377	1.05919	0.000201455	0.0378945	K08798|1|8e-95|348|oaa:100080890|MAP/microtubule affinity-regulating kinase [EC:2,7,11,1]	-	GO:0004672//protein kinase activity;GO:0000166//nucleotide binding	-	gi|348505020|ref|XP_003440059,1|/5,79872e-97/PREDICTED: MAP kinase-interacting serine/threonine-protein kinase 1-like [Oreochromis niloticus]
CL4113,Contig1_Atlantic_salmon	1353	2.08124	1.05744	0.000717201	0.0865708	K14027|1|4e-123|442|dre:565499|homocysteine-responsive endoplasmic reticulum-resident ubiquitin-like domain member 1 protein	GO:0005789//endoplasmic reticulum membrane	-	GO:0006874//cellular calcium ion homeostasis;GO:0043154//negative regulation of cysteine-type endopeptidase activity involved in apoptotic process;GO:0044093;GO:0030968//endoplasmic reticulum unfolded protein response;GO:0031399//regulation of protein modification process	gi|295391497|ref|NP_001171292,1|/0/Homocysteine-responsive endoplasmic reticulum-resident ubiquitin-like domain member 1 protein [Salmo salar]
Unigene6551_Atlantic_salmon	527	2.07869	1.05567	0.000610537	0.0788003	-	-	-	-	-
Unigene24989_Atlantic_salmon	1297	2.07752	1.05486	0.00442041	0.25961	K13219|1|6e-06|52,8|cfa:100688260|splicing factor, proline- and glutamine-rich	GO:0005925//focal adhesion;GO:0005901//caveola;GO:0005884//actin filament;GO:0005737//cytoplasm;GO:0001725//stress fiber;GO:0005634//nucleus	GO:0017166//vinculin binding;GO:0030675//Rac GTPase activator activity;GO:0042169//SH2 domain binding;GO:0043274//phospholipase binding	GO:0032321//positive regulation of Rho GTPase activity;GO:0001843//neural tube closure;GO:0030336//negative regulation of cell migration;GO:0035307//positive regulation of protein dephosphorylation;GO:0030900//forebrain development;GO:0007202//activation of phospholipase C activity;GO:0006919//activation of cysteine-type endopeptidase activity involved in apoptotic process;GO:0032869//cellular re…	gi|348533580|ref|XP_003454283,1|/1,64931e-121/PREDICTED: rho GTPase-activating protein 7-like [Oreochromis niloticus]
Unigene12170_Atlantic_salmon	435	2.07182	1.0509	0.00258262	0.188612	K12023|1|3e-16|84,0|dre:338307|tripartite motif-containing protein 47	GO:0005622//intracellular	GO:0008270//zinc ion binding	-	gi|348541213|ref|XP_003458081,1|/1,52079e-16/PREDICTED: tripartite motif-containing protein 16-like [Oreochromis niloticus]
Unigene23330_Atlantic_salmon	828	2.07161	1.05075	0.00694068	0.321324	-	-	-	-	-
Unigene32372_Atlantic_salmon	284	2.07136	1.05058	0.0084247	0.352531	-	GO:0005622//intracellular	-	GO:0006915//apoptotic process	gi|213515124|ref|NP_001134681,1|/3,80397e-20/Cell death activator CIDE-3 [Salmo salar]
Unigene927_Atlantic_salmon	250	2.07108	1.05038	0.0183704	0.499273	-	-	-	-	gi|301604810|ref|XP_002932065,1|/5,25495e-22/PREDICTED: hypothetical protein LOC100488389 [Xenopus (Silurana) tropicalis]
CL3197,Contig2_Atlantic_salmon	256	2.06905	1.04897	0.0127709	0.424711	-	-	-	-	-
Unigene417_Atlantic_salmon	362	2.06771	1.04804	0.0132698	0.434027	K11722|1|8e-07|52,4|rno:362844|bromodomain-containing protein 4	-	-	-	gi|213512228|ref|NP_001094373,1|/7,1747e-06/bromodomain containing 4 [Rattus norvegicus]
Unigene17763_Atlantic_salmon	775	2.06491	1.04608	0.000581965	0.0767743	K11275|1|1e-77|290|dre:569982|histone H1/5	GO:0000786//nucleosome;GO:0005634//nucleus	GO:0003677//DNA binding	GO:0006334//nucleosome assembly	gi|121951|sp|P06350,2|H1_ONCMY/3,31189e-106/RecName: Full=Histone H1; Contains: RecName: Full=Oncorhyncin II
Unigene21728_Atlantic_salmon	493	2.06404	1.04547	0.0035041	0.224915	K09228|1|5e-25|113|hsa:54925|KRAB domain-containing zinc finger protein	-	-	GO:0006351//transcription, DNA-dependent	gi|395516626|ref|XP_003762488,1|/8,13301e-25/PREDICTED: zinc finger protein 850-like [Sarcophilus harrisii]
Unigene28943_Atlantic_salmon	3431	2.06309	1.04481	0.0180598	0.494213	K11498|1|1e-30|136|bta:281681|centromeric protein E;K10352|5|3e-29|132|mcc:707468|myosin heavy chain	-	-	-	gi|348518275|ref|XP_003446657,1|/0/PREDICTED: filamin A-interacting protein 1-like [Oreochromis niloticus]
Unigene23922_Atlantic_salmon	371	2.06216	1.04415	0.00883102	0.359997	-	-	-	-	-
Unigene21891_Atlantic_salmon	2260	2.05876	1.04178	0.000505579	0.0697851	K10104|1|1e-48|195|nve:NEMVE_v1g90597|ficolin;K05467|2|2e-45|184|ptr:469856|angiopoietin 4;K05466|3|3e-45|184|oaa:100073414|angiopoietin 2	GO:0005577//fibrinogen complex	-	-	gi|213514688|ref|NP_001133854,1|/0/fibroleukin precursor [Salmo salar]
Unigene35471_Atlantic_salmon	211	2.0571	1.04061	0.00468926	0.266358	-	-	-	-	gi|348506295|ref|XP_003440695,1|/1,30085e-23/PREDICTED: WD repeat-containing protein 20-like isoform 2 [Oreochromis niloticus]
CL9643,Contig2_Atlantic_salmon	1671	2.05475	1.03896	0.00107638	0.110661	K15103|1|1e-146|520|dre:83908|solute carrier family 25 (mitochondrial uncoupling protein), member 8/9	GO:0016021//integral to membrane;GO:0031966//mitochondrial membrane	-	GO:0006839//mitochondrial transport;GO:0042221//response to chemical stimulus	gi|348529604|ref|XP_003452303,1|/1,39315e-150/PREDICTED: mitochondrial uncoupling protein 2 [Oreochromis niloticus]
Unigene21370_Atlantic_salmon	1136	2.05325	1.03791	0.000691392	0.0850042	-	-	-	-	-
Unigene22392_Atlantic_salmon	913	2.05049	1.03597	0.000468902	0.0665719	K12387|1|8e-107|387|dre:368911|lysosomal-associated transmembrane protein	GO:0012505//endomembrane system;GO:0016021//integral to membrane	GO:0005515//protein binding	GO:0006810//transport	gi|348543912|ref|XP_003459426,1|/1,00847e-110/PREDICTED: lysosomal-associated transmembrane protein 4B-like [Oreochromis niloticus]
Unigene16103_Atlantic_salmon	335	2.04894	1.03488	0.0100349	0.377434	K08531|1|1e-41|168|dre:30271|nuclear receptor subfamily 1 group D member 2	GO:0005634//nucleus	GO:0008270//zinc ion binding;GO:0004887//thyroid hormone receptor activity;GO:0043565//sequence-specific DNA binding;GO:0005515//protein binding;GO:0003707//steroid hormone receptor activity	GO:0043401//steroid hormone mediated signaling pathway;GO:0030522//intracellular receptor mediated signaling pathway;GO:0006355//regulation of transcription, DNA-dependent	gi|348535606|ref|XP_003455290,1|/1,32776e-44/PREDICTED: nuclear receptor subfamily 1 group D member 2-like [Oreochromis niloticus]
Unigene35428_Atlantic_salmon	200	2.04594	1.03277	0.0175868	0.490221	-	-	-	-	-
Unigene20509_Atlantic_salmon	548	2.04524	1.03227	0.000971859	0.104228	-	GO:0005815//microtubule organizing center;GO:0005737//cytoplasm;GO:0005874//microtubule;GO:0000776//kinetochore;GO:0005819//spindle	GO:0015631//tubulin binding	GO:0007010//cytoskeleton organization;GO:0051640//organelle localization;GO:0007417//central nervous system development;GO:0010970//microtubule-based transport;GO:0031175//neuron projection development;GO:0050794//regulation of cellular process;GO:0016477//cell migration	gi|41152014|ref|NP_958464,1|/7,80303e-50/nuclear distribution protein nudE-like 1-B [Danio rerio]
CL1245,Contig1_Atlantic_salmon	489	2.04353	1.03106	0.000733223	0.0879705	-	-	-	-	gi|209735888|gb|ACI68813,1|/5,15989e-06/UPF0527 membrane protein [Salmo salar]
Unigene37678_Atlantic_salmon	287	2.04022	1.02872	0.00190287	0.159629	-	-	-	-	gi|189519215|ref|XP_001923557,1|/1,54386e-24/PREDICTED: hypothetical protein LOC100150229 [Danio rerio]
CL10071,Contig2_Atlantic_salmon	330	2.04004	1.02859	0.00136948	0.127595	K14443|1|1e-18|91,7|dre:30079|protein Tob/BTG	-	-	GO:0050896//response to stimulus;GO:0007417//central nervous system development;GO:0044238//primary metabolic process;GO:0044260;GO:0050794//regulation of cellular process;GO:0048666//neuron development	gi|209155398|gb|ACI33931,1|/6,21932e-34/BTG1 [Salmo salar]
Unigene26468_Atlantic_salmon	399	2.03811	1.02723	0.0083959	0.351819	K09209|1|2e-10|64,7|dre:559076|krueppel-like factor 10/11	-	GO:0005488//binding	-	gi|198285511|gb|ACH85294,1|/3,53067e-21/Kruppel-like factor 11 [Salmo salar]
Unigene7463_Atlantic_salmon	394	2.03698	1.02643	0.0036176	0.229727	-	-	-	-	-
Unigene41651_Atlantic_salmon	295	2.03508	1.02509	0.00930959	0.366175	K11448|1|1e-26|118|dre:100536254|histone demethylase JMJD3 [EC:1,14,11,-]	-	-	-	gi|348540457|ref|XP_003457704,1|/1,93721e-27/PREDICTED: hypothetical protein LOC100712234 [Oreochromis niloticus]
CL1333,Contig2_Atlantic_salmon	890	2.03407	1.02437	0.00614302	0.30384	-	-	-	-	-
Unigene42276_Atlantic_salmon	339	2.03162	1.02263	0.00269002	0.194428	-	-	-	-	-
Unigene14146_Atlantic_salmon	207	2.02797	1.02004	0.0169973	0.48484	-	-	-	-	-
Unigene20309_Atlantic_salmon	461	2.02568	1.01841	0.000454353	0.0653758	K04570|1|1e-34|145|dre:114401|BCL2-like 1 (apoptosis regulator Bcl-X)	GO:0031090//organelle membrane;GO:0031967;GO:0043231//intracellular membrane-bounded organelle;GO:0044444//cytoplasmic part;GO:0005813//centrosome	GO:0043027//cysteine-type endopeptidase inhibitor activity involved in apoptotic process;GO:0005515//protein binding	GO:0030878//thyroid gland development;GO:0051234//establishment of localization;GO:0051641//cellular localization;GO:0001894//tissue homeostasis;GO:0008406//gonad development;GO:0007005//mitochondrion organization;GO:2001243//negative regulation of intrinsic apoptotic signaling pathway;GO:0007276//gamete generation;GO:0000910//cytokinesis;GO:0043154//negative regulation of cysteine-type endopepti…	gi|213514164|ref|NP_001134558,1|/1,08817e-38/Apoptosis regulator Bcl-X [Salmo salar]
Unigene29022_Atlantic_salmon	1140	2.02483	1.0178	0.0072142	0.326633	K04348|1|5e-174|610|rno:24674|protein phosphatase 3, catalytic subunit [EC:3,1,3,16]	GO:0005829//cytosol;GO:0005955//calcineurin complex;GO:0005739//mitochondrion;GO:0030018//Z disc;GO:0005730//nucleolus;GO:0016020//membrane	GO:0008144//drug binding;GO:0046982//protein heterodimerization activity;GO:0005516//calmodulin binding;GO:0033192//calmodulin-dependent protein phosphatase activity;GO:0005509//calcium ion binding;GO:0019899//enzyme binding	GO:0050804//regulation of synaptic transmission;GO:0000082//G1/S transition of mitotic cell cycle;GO:0006470//protein dephosphorylation;GO:0046676//negative regulation of insulin secretion;GO:0045955//negative regulation of calcium ion-dependent exocytosis;GO:0060079//regulation of excitatory postsynaptic membrane potential;GO:0001975//response to amphetamine;GO:0051592//response to calcium ion;G…	gi|355713288|gb|AES04624,1|/1,55421e-173/protein phosphatase 3 , catalytic subunit, alpha isoform [Mustela putorius furo]
Unigene41965_Atlantic_salmon	394	2.02424	1.01738	0.0156221	0.46922	K05726|1|2e-52|204|dre:568309|breast cancer anti-estrogen resistance 1	GO:0001726//ruffle;GO:0005925//focal adhesion;GO:0030027//lamellipodium;GO:0005737//cytoplasm;GO:0005886//plasma membrane	GO:0019904//protein domain specific binding;GO:0019901//protein kinase binding	GO:0050853//B cell receptor signaling pathway;GO:0010595//positive regulation of endothelial cell migration;GO:0008286//insulin receptor signaling pathway;GO:0048011//neurotrophin TRK receptor signaling pathway;GO:0048008//platelet-derived growth factor receptor signaling pathway;GO:0060326//cell chemotaxis;GO:0007015//actin filament organization;GO:0007229//integrin-mediated signaling pathway;GO…	gi|205830397|ref|NP_001128605,1|/1,47438e-51/breast cancer anti-estrogen resistance 1 [Danio rerio]
Unigene34839_Atlantic_salmon	246	2.02384	1.0171	0.00768489	0.336655	-	-	-	-	-
Unigene27140_Atlantic_salmon	387	2.02258	1.0162	0.0150901	0.460025	-	-	-	-	gi|301604243|ref|XP_002931776,1|/2,23856e-12/PREDICTED: hypothetical protein LOC100495144 [Xenopus (Silurana) tropicalis]
CL1265,Contig1_Atlantic_salmon	1324	2.02237	1.01605	0.00206578	0.165788	K09517|1|0,0|644|dre:386709|DnaJ homolog subfamily B member 11	GO:0005788//endoplasmic reticulum lumen;GO:0005634//nucleus	GO:0051082//unfolded protein binding	GO:0006987//activation of signaling protein activity involved in unfolded protein response;GO:0016556//mRNA modification;GO:0006457//protein folding	gi|348537686|ref|XP_003456324,1|/0/PREDICTED: dnaJ homolog subfamily B member 11-like [Oreochromis niloticus]
CL10570,Contig2_Atlantic_salmon	672	2.02214	1.01588	0.00294174	0.203728	-	-	-	-	-
CL4939,Contig1_Atlantic_salmon	332	2.02153	1.01545	0.00052657	0.0718508	-	-	-	-	-
Unigene6940_Atlantic_salmon	408	2.01945	1.01396	0.000523459	0.0715902	-	-	-	-	-
Unigene38423_Atlantic_salmon	294	2.01786	1.01283	0.0117933	0.409565	K15120|1|7e-45|178|dre:796731|solute carrier family 25, member 43	GO:0005743//mitochondrial inner membrane;GO:0016021//integral to membrane	-	GO:0055085//transmembrane transport	gi|158254354|gb|AAI54348,1|/6,62729e-44/Solute carrier family 25, member 43 [Danio rerio]
Unigene1692_Atlantic_salmon	750	2.01772	1.01272	0.0099464	0.376341	-	-	-	-	-
Unigene29331_Atlantic_salmon	362	2.0173	1.01243	0.0136081	0.437755	-	-	-	-	gi|209735888|gb|ACI68813,1|/4,36879e-06/UPF0527 membrane protein [Salmo salar]
CL8336,Contig1_Atlantic_salmon	818	2.01382	1.00994	0.00224498	0.174305	-	GO:0005739//mitochondrion	GO:0004721//phosphoprotein phosphatase activity;GO:0046872//metal ion binding	GO:0008152//metabolic process	gi|169146799|emb|CAQ15440,1|/9,64892e-75/PTC7 protein phosphatase homolog (S, cerevisiae) [Danio rerio]
Unigene1886_Atlantic_salmon	281	2.01325	1.00953	0.000737385	0.0881153	-	-	-	-	gi|348505020|ref|XP_003440059,1|/3,70366e-07/PREDICTED: MAP kinase-interacting serine/threonine-protein kinase 1-like [Oreochromis niloticus]
CL5168,Contig1_Atlantic_salmon	574	2.01116	1.00803	0.000795815	0.0921584	K15188|1|2e-09|62,4|aga:AgaP_AGAP006678|cyclin T	GO:0000785//chromatin;GO:0008023//transcription elongation factor complex;GO:0016607//nuclear speck;GO:0042555//MCM complex;GO:0005664//nuclear origin of replication recognition complex	GO:0042393//histone binding;GO:0019901//protein kinase binding;GO:0046872//metal ion binding;GO:0003688//DNA replication origin binding;GO:0005524//ATP binding;GO:0003678//DNA helicase activity	GO:0000075//cell cycle checkpoint;GO:0006268//DNA unwinding involved in replication;GO:0006355//regulation of transcription, DNA-dependent;GO:0000079//regulation of cyclin-dependent protein serine/threonine kinase activity;GO:0006396//RNA processing;GO:0000084//S phase of mitotic cell cycle;GO:0000082//G1/S transition of mitotic cell cycle;GO:0000216//M/G1 transition of mitotic cell cycle;GO:0006…	gi|148683587|gb|EDL15534,1|/3,69279e-64/mCG8564, isoform CRA_a [Mus musculus]
Unigene522_Atlantic_salmon	2092	2.01093	1.00786	0.00619786	0.304927	K04461|1|1e-25|119|dmo:Dmoj_GI23119|protein phosphatase 1B (formerly 2C) [EC:3,1,3,16]	GO:0005739//mitochondrion	GO:0004721//phosphoprotein phosphatase activity	-	gi|223648178|gb|ACN10847,1|/0/phosphatase 1K, mitochondrial precursor [Salmo salar]
Unigene27077_Atlantic_salmon	416	2.01037	1.00746	0.014014	0.445439	-	-	-	-	-
Unigene12637_Atlantic_salmon	451	2.00515	1.00371	0.000573139	0.0764043	-	-	-	-	-
Unigene6466_Atlantic_salmon	842	2.00425	1.00306	0.00920639	0.364775	-	-	-	-	-
Unigene6763_Atlantic_salmon	404	2.00334	1.00241	0.000568799	0.0762178	-	-	-	-	-
Unigene20582_Atlantic_salmon	389	2.00147	1.00106	0.000893548	0.0994056	K05746|1|9e-09|58,9|tgu:100231590|enabled;K09317|3|6e-07|52,8|dgr:Dgri_GH14408|homeobox protein EMX;K04498|4|6e-07|52,8|mdo:100028102|E1A/CREB-binding protein [EC:2,3,1,48];K11653|5|1e-06|52,0|dpo:Dpse_GA26236|AT-rich interactive domain-containing protein 1	-	-	-	gi|348541769|ref|XP_003458359,1|/5,12495e-33/PREDICTED: centrosomal protein of 95 kDa-like [Oreochromis niloticus]
CL7127,Contig1_Atlantic_salmon	311	-2.00089	-1.00064	0.0151659	0.461241	-	-	-	-	gi|213512991|ref|NP_001135089,1|/3,23927e-35/somatolactin receptor precursor [Salmo salar]
Unigene21824_Atlantic_salmon	832	-2.00253	-1.00182	0.00497521	0.275969	K09667|1|1e-06|53,9|cqu:CpipJ_CPIJ004574|polypeptide N-acetylglucosaminyltransferase [EC:2,4,1,-]	-	-	-	gi|348526636|ref|XP_003450825,1|/3,19837e-89/PREDICTED: tetratricopeptide repeat protein 17 [Oreochromis niloticus]
Unigene20985_Atlantic_salmon	600	-2.00628	-1.00452	0.002028	0.163638	K11841|1|6e-62|236|dre:564632|ubiquitin carboxyl-terminal hydrolase 10 [EC:3,1,2,15]	GO:0043229//intracellular organelle	GO:0016787//hydrolase activity	GO:0044248//cellular catabolic process;GO:0044238//primary metabolic process;GO:0044260	gi|326669691|ref|XP_685621,5|/4,20601e-61/PREDICTED: ubiquitin carboxyl-terminal hydrolase 10 isoform 1 [Danio rerio]
Unigene29362_Atlantic_salmon	266	-2.0077	-1.00554	0.00345217	0.224237	-	-	-	-	-
Unigene22870_Atlantic_salmon	822	-2.01215	-1.00874	0.0031677	0.213431	-	GO:0016021//integral to membrane	-	-	gi|213515034|ref|NP_001134793,1|/8,80895e-68/CG023 protein [Salmo salar]
Unigene23130_Atlantic_salmon	585	-2.02043	-1.01466	0.0108741	0.390138	K15728|1|8e-102|369|dre:558422|phosphatidate phosphatase LPIN [EC:3,1,3,4]	-	GO:0008195//phosphatidate phosphatase activity;GO:0003713//transcription coactivator activity	GO:0006629//lipid metabolic process;GO:0045944//positive regulation of transcription from RNA polymerase II promoter	gi|326664940|ref|XP_707850,3|/5,13637e-101/PREDICTED: phosphatidate phosphatase LPIN2 isoform 4 [Danio rerio]
CL10115,Contig1_Atlantic_salmon	914	-2.02071	-1.01486	0.0165115	0.48145	-	-	-	-	-
Unigene26137_Atlantic_salmon	730	-2.02208	-1.01584	0.00856927	0.356033	-	-	-	-	-
Unigene1676_Atlantic_salmon	1146	-2.02241	-1.01607	0.00313624	0.21179	K15685|1|1e-162|572|dre:394041|E3 ubiquitin-protein ligase Hakai [EC:6,3,2,19]	GO:0000151//ubiquitin ligase complex	GO:0008270//zinc ion binding;GO:0003676//nucleic acid binding;GO:0004842//ubiquitin-protein ligase activity;GO:0005515//protein binding	GO:0016337//cell-cell adhesion;GO:0045807//positive regulation of endocytosis;GO:0007162//negative regulation of cell adhesion;GO:0016567//protein ubiquitination;GO:0030335//positive regulation of cell migration	gi|348524558|ref|XP_003449790,1|/2,92565e-180/PREDICTED: E3 ubiquitin-protein ligase Hakai-like [Oreochromis niloticus]
Unigene16998_Atlantic_salmon	781	-2.02535	-1.01817	0.00389202	0.239997	-	GO:0016021//integral to membrane	-	-	gi|213512028|ref|NP_001133497,1|/1,00725e-94/TM2 domain-containing protein 2 precursor [Salmo salar]
CL7325,Contig1_Atlantic_salmon	1794	-2.02756	-1.01975	0.00772616	0.337511	K10955|1|1e-09|65,9|hsa:4583|intestinal mucin-2;K11721|5|3e-08|60,8|spu:574695|bromodomain-containing protein 3	-	-	-	gi|326679102|ref|XP_001922150,2|/4,61032e-123/PREDICTED: uncharacterized protein C3orf63 [Danio rerio]
CL1367,Contig1_Atlantic_salmon	287	-2.02872	-1.02057	0.00602829	0.300301	-	-	-	GO:0050794//regulation of cellular process	gi|348531595|ref|XP_003453294,1|/7,92903e-21/PREDICTED: connector enhancer of kinase suppressor of ras 2-like [Oreochromis niloticus]
Unigene30517_Atlantic_salmon	464	-2.02889	-1.02069	0.0177591	0.491087	-	-	-	-	-
CL6057,Contig1_Atlantic_salmon	324	-2.02944	-1.02108	0.00526205	0.282753	K05760|1|1e-63|241|dre:399546|paxillin	GO:0005856//cytoskeleton	GO:0008270//zinc ion binding	GO:0007160//cell-matrix adhesion;GO:0007519//skeletal muscle tissue development;GO:0001756//somitogenesis	gi|359074802|ref|XP_002694569,2|/1,0942e-62/PREDICTED: paxillin [Bos taurus]
Unigene7427_Atlantic_salmon	870	-2.03252	-1.02327	0.0116973	0.406705	-	-	-	-	-
Unigene872_Atlantic_salmon	413	-2.03256	-1.0233	0.0163409	0.47929	-	GO:0005737//cytoplasm	GO:0004672//protein kinase activity	GO:0033673//negative regulation of kinase activity;GO:0006468//protein phosphorylation	gi|213514662|ref|NP_001133997,1|/6,6865e-65/Tumor suppressor candidate 4 [Salmo salar]
CL2439,Contig1_Atlantic_salmon	440	-2.03317	-1.02373	0.0177987	0.491808	K14650|1|4e-40|163|dre:334474|transcription initiation factor TFIID subunit 3	GO:0045259//proton-transporting ATP synthase complex;GO:0005669//transcription factor TFIID complex	GO:0002039//p53 binding;GO:0019829//cation-transporting ATPase activity;GO:0015078//hydrogen ion transmembrane transporter activity;GO:0046872//metal ion binding	GO:0000122//negative regulation of transcription from RNA polymerase II promoter;GO:0043433//negative regulation of sequence-specific DNA binding transcription factor activity;GO:0051457//maintenance of protein location in nucleus	gi|348512811|ref|XP_003443936,1|/6,09693e-50/PREDICTED: transcription initiation factor TFIID subunit 3-like [Oreochromis niloticus]
Unigene7058_Atlantic_salmon	289	-2.03338	-1.02388	0.0135488	0.437755	-	-	-	-	-
Unigene28990_Atlantic_salmon	3497	-2.03378	-1.02416	0.00393868	0.242123	-	-	-	-	-
Unigene23749_Atlantic_salmon	491	-2.03584	-1.02562	0.00578297	0.293938	K01104|1|4e-06|50,8|dme:Dmel_CG6542|protein-tyrosine phosphatase [EC:3,1,3,48]	-	-	-	gi|317418899|emb|CBN80937,1|/3,60865e-65/Myotubularin-related protein 14 [Dicentrarchus labrax]
Unigene9821_Atlantic_salmon	530	-2.03805	-1.02719	0.0144078	0.452118	-	-	-	-	gi|339243929|ref|XP_003377890,1|/2,50465e-31/7 transmembrane receptor [Trichinella spiralis]
Unigene17765_Atlantic_salmon	471	-2.03904	-1.02789	0.00197167	0.162612	-	-	-	-	-
Unigene35527_Atlantic_salmon	563	-2.03947	-1.02819	0.00523196	0.282753	K14548|1|2e-10|65,9|tgu:100229140|U3 small nucleolar RNA-associated protein 4	GO:0005737//cytoplasm;GO:0043234//protein complex;GO:0016020//membrane	GO:0005515//protein binding	-	gi|348504126|ref|XP_003439613,1|/5,75011e-51/PREDICTED: beta-2-syntrophin-like [Oreochromis niloticus]
CL1446,Contig1_Atlantic_salmon	2491	-2.0398	-1.02843	0.00220528	0.173025	-	-	-	-	gi|213511812|ref|NP_001133637,1|/0/Vasculin-like protein 1 [Salmo salar]
Unigene25653_Atlantic_salmon	333	-2.04041	-1.02886	0.0103459	0.381917	-	-	-	-	-
Unigene32189_Atlantic_salmon	405	-2.04568	-1.03258	0.0111638	0.395917	-	-	-	-	-
CL2911,Contig1_Atlantic_salmon	689	-2.04645	-1.03313	0.00481114	0.268869	K13092|1|9e-06|50,8|bta:523958|nuclear protein NHN1	-	-	-	gi|348507523|ref|XP_003441305,1|/3,60593e-63/PREDICTED: UPF0485 protein C1orf144 homolog [Oreochromis niloticus]
Unigene37123_Atlantic_salmon	415	-2.04776	-1.03404	0.0105849	0.384622	-	-	-	-	-
Unigene21351_Atlantic_salmon	328	-2.04792	-1.03416	0.00108781	0.111452	K07374|1|1e-57|221|cfa:100856405|tubulin alpha	GO:0005881//cytoplasmic microtubule	GO:0003924//GTPase activity;GO:0005200//structural constituent of cytoskeleton;GO:0005525//GTP binding	GO:0051258//protein polymerization;GO:0000226//microtubule cytoskeleton organization;GO:0006184//GTP catabolic process	gi|224587257|gb|ACN58628,1|/5,22846e-57/Tubulin alpha-1C chain [Salmo salar]
Unigene22115_Atlantic_salmon	806	-2.04971	-1.03542	0.012554	0.422384	K05048|1|8e-137|486|dre:567809|solute carrier family 6 (neurotransmitter transporter, amino acid/orphan) member 15/16/17/18/20	GO:0005887//integral to plasma membrane	GO:0005328//neurotransmitter:sodium symporter activity;GO:0005298//proline:sodium symporter activity	GO:0015820//leucine transport;GO:0006836//neurotransmitter transport;GO:0015824//proline transport	gi|317419236|emb|CBN81273,1|/6,03094e-138/Orphan sodium-and chloride-dependent neurotransmitter transporter NTT73 [Dicentrarchus labrax]
CL1213,Contig5_Atlantic_salmon	961	-2.05085	-1.03622	0.00161008	0.142234	K07375|1|1e-126|452|dre:336681|tubulin beta	GO:0005874//microtubule;GO:0005737//cytoplasm	GO:0003924//GTPase activity;GO:0005200//structural constituent of cytoskeleton;GO:0005525//GTP binding	GO:0051258//protein polymerization;GO:0006184//GTP catabolic process;GO:0007017//microtubule-based process	gi|223646838|gb|ACN10177,1|/3,1809e-126/Tubulin beta-1 chain [Salmo salar]
CL3185,Contig1_Atlantic_salmon	632	-2.05104	-1.03635	0.00722169	0.326724	-	-	-	-	-
CL2434,Contig4_Atlantic_salmon	340	-2.05162	-1.03676	0.0161106	0.475104	K06269|1|6e-37|152|dre:100003223|protein phosphatase 1, catalytic subunit [EC:3,1,3,16];K14621|5|8e-36|148|tgu:100232535|phospholipase B1, membrane-associated [EC:3,1,1,4 3,1,1,5]	-	GO:0004721//phosphoprotein phosphatase activity	GO:0001889//liver development	gi|224587520|gb|ACN58678,1|/3,48107e-37/Serine/threonine-protein phosphatase PP1-beta catalytic subunit [Salmo salar]
CL153,Contig1_Atlantic_salmon	661	-2.05339	-1.03801	0.00520509	0.282753	K04674|1|2e-95|348|dre:792928|TGF-beta receptor type-1 [EC:2,7,11,30]	GO:0016324//apical plasma membrane;GO:0005901//caveola;GO:0016323//basolateral plasma membrane;GO:0070022//transforming growth factor beta receptor homodimeric complex	GO:0031625//ubiquitin protein ligase binding;GO:0005025//transforming growth factor beta receptor activity, type I;GO:0032403//protein complex binding;GO:0004702//receptor signaling protein serine/threonine kinase activity;GO:0005524//ATP binding;GO:0050431//transforming growth factor beta binding;GO:0046982//protein heterodimerization activity;GO:0046332//SMAD binding	GO:0007179//transforming growth factor beta receptor signaling pathway;GO:0010468//regulation of gene expression;GO:0009636//response to toxic substance;GO:0001824//blastocyst development;GO:0007507//heart development;GO:0070723//response to cholesterol;GO:0009952//anterior/posterior pattern specification;GO:0051602//response to electrical stimulus;GO:0030199//collagen fibril organization;GO:0060…	gi|386642816|emb|CBL93217,1|/5,16447e-117/TGF receptor-1 precursor [Oncorhynchus mykiss]
Unigene8872_Atlantic_salmon	333	-2.05434	-1.03867	0.00431455	0.25523	-	-	-	-	-
Unigene28991_Atlantic_salmon	3363	-2.05694	-1.0405	0.000370518	0.0579885	-	-	-	-	-
Unigene19364_Atlantic_salmon	478	-2.06118	-1.04347	0.0146768	0.453987	K09377|1|7e-08|56,6|dre:450005|cysteine and glycine-rich protein;K08209|2|9e-08|56,2|tgu:100217895|MFS transporter, OCT family, solute carrier family 22 (organic cation transporter), member 13	-	GO:0008270//zinc ion binding	-	gi|229365828|gb|ACQ57894,1|/7,54448e-54/LIM domain-containing protein 2 [Anoplopoma fimbria]
Unigene30569_Atlantic_salmon	398	-2.06242	-1.04434	0.017839	0.492464	K03129|1|7e-08|55,8|xtr:100487219|transcription initiation factor TFIID subunit 4	-	-	-	gi|301616361|ref|XP_002937628,1|/9,63726e-11/PREDICTED: hypothetical protein LOC100496475 [Xenopus (Silurana) tropicalis]
Unigene769_Atlantic_salmon	2237	-2.06683	-1.04742	0.000974085	0.10428	-	GO:0016021//integral to membrane	GO:0005543//phospholipid binding	GO:0007165//signal transduction;GO:0006665//sphingolipid metabolic process	gi|348521134|ref|XP_003448081,1|/1,86652e-140/PREDICTED: testis-expressed sequence 2 protein-like [Oreochromis niloticus]
Unigene18168_Atlantic_salmon	1058	-2.06696	-1.04751	0.00664051	0.31401	K12587|1|4e-105|381|dre:326786|exosome complex component MTR3, animal type	GO:0000178//exosome (RNase complex);GO:0005737//cytoplasm;GO:0005730//nucleolus	GO:0004527//exonuclease activity;GO:0003723//RNA binding	GO:0006259//DNA metabolic process;GO:0050896//response to stimulus;GO:0050794//regulation of cellular process;GO:0006364//rRNA processing	gi|213513832|ref|NP_001134673,1|/9,96182e-156/Exosome complex exonuclease MTR3 [Salmo salar]
Unigene1736_Atlantic_salmon	486	-2.0687	-1.04873	0.00130149	0.124569	-	-	-	-	-
Unigene16299_Atlantic_salmon	504	-2.06929	-1.04914	0.00450755	0.262015	-	GO:0005739//mitochondrion;GO:0005634//nucleus	GO:0016787//hydrolase activity	-	gi|209962464|gb|ACJ02100,1|/1,32648e-20/NUDT6 [Salmo salar]
Unigene13461_Atlantic_salmon	406	-2.07004	-1.04966	0.0105961	0.384797	K08653|1|5e-72|268|dre:326710|membrane-bound transcription factor site-1 protease [EC:3,4,21,112]	GO:0005794//Golgi apparatus	GO:0004252//serine-type endopeptidase activity	GO:0006629//lipid metabolic process;GO:0001889//liver development;GO:0006508//proteolysis;GO:0051216//cartilage development	gi|348504184|ref|XP_003439642,1|/3,69624e-71/PREDICTED: membrane-bound transcription factor site-1 protease [Oreochromis niloticus]
CL535,Contig1_Atlantic_salmon	1690	-2.07029	-1.04983	0.00101422	0.106661	K08130|1|7e-117|421|dre:325958|tsukushi (leucine-rich repeat-containing protein 54)	-	-	GO:0021952//central nervous system projection neuron axonogenesis;GO:0021537//telencephalon development	gi|348508195|ref|XP_003441640,1|/2,42729e-134/PREDICTED: tsukushin-like [Oreochromis niloticus]
CL9155,Contig1_Atlantic_salmon	1183	-2.07467	-1.05288	0.00583416	0.295792	K06889|1|2e-168|592|dre:561333|	GO:0016021//integral to membrane	GO:0016787//hydrolase activity	-	gi|348530886|ref|XP_003452941,1|/0/PREDICTED: abhydrolase domain-containing protein 13-like [Oreochromis niloticus]
Unigene1772_Atlantic_salmon	1550	-2.07759	-1.05491	0.000290821	0.0496887	-	-	-	-	-
Unigene15332_Atlantic_salmon	1047	-2.07791	-1.05513	0.00222245	0.173607	K10955|1|3e-09|63,2|hsa:4583|intestinal mucin-2	GO:0005737//cytoplasm;GO:0001726//ruffle	GO:0005515//protein binding	GO:0090162//establishment of epithelial cell polarity	gi|348502559|ref|XP_003438835,1|/8,88664e-141/PREDICTED: FERM domain-containing protein 4B [Oreochromis niloticus]
CL6578,Contig1_Atlantic_salmon	740	-2.07903	-1.05591	0.00527518	0.282753	-	-	-	-	-
Unigene21319_Atlantic_salmon	580	-2.08024	-1.05675	0.00809076	0.343216	-	-	-	-	-
Unigene4516_Atlantic_salmon	341	-2.08029	-1.05679	0.0170799	0.485673	-	-	-	-	-
Unigene21617_Atlantic_salmon	401	-2.08427	-1.05954	0.00274822	0.196599	-	-	-	-	-
CL6484,Contig2_Atlantic_salmon	590	-2.0852	-1.06018	0.00408802	0.246975	-	-	-	-	-
Unigene10332_Atlantic_salmon	260	-2.08924	-1.06298	0.00611467	0.303337	-	-	-	-	-
Unigene204_Atlantic_salmon	248	-2.08992	-1.06345	0.00883255	0.359997	K09220|1|3e-25|113|dre:402893|IKAROS family zinc finger protein	GO:0005634//nucleus	GO:0003677//DNA binding;GO:0008270//zinc ion binding	GO:0006355//regulation of transcription, DNA-dependent	gi|348501550|ref|XP_003438332,1|/6,058e-29/PREDICTED: zinc finger protein Pegasus-like [Oreochromis niloticus]
Unigene22789_Atlantic_salmon	709	-2.0903	-1.06371	0.00588954	0.296109	K09250|1|3e-12|72,4|aga:AgaP_AGAP008075|cellular nucleic acid-binding protein;K13199|3|6e-12|71,2|hmg:100212542|plasminogen activator inhibitor 1 RNA-binding protein;K13982|4|8e-12|70,9|spu:576055|probable ATP-dependent RNA helicase DDX4 [EC:3,6,4,13]	-	GO:0003676//nucleic acid binding;GO:0008270//zinc ion binding	GO:0010923//negative regulation of phosphatase activity	gi|225708204|gb|ACO09948,1|/1,46858e-91/Zinc finger CCHC domain-containing protein 9 [Osmerus mordax]
Unigene2761_Atlantic_salmon	211	-2.09464	-1.0667	0.00293012	0.203728	-	-	GO:0003924//GTPase activity;GO:0005525//GTP binding	GO:0006184//GTP catabolic process	gi|348501704|ref|XP_003438409,1|/2,36522e-33/PREDICTED: GTP-binding protein 2-like [Oreochromis niloticus]
CL10868,Contig2_Atlantic_salmon	1014	-2.09914	-1.0698	0.0174947	0.490221	K02207|1|3e-123|441|dre:436873|ubiquitin-conjugating enzyme E2 R [EC:6,3,2,19]	GO:0005737//cytoplasm;GO:0005634//nucleus	GO:0004842//ubiquitin-protein ligase activity;GO:0005524//ATP binding	GO:0043161//proteasomal ubiquitin-dependent protein catabolic process;GO:0043951//negative regulation of cAMP-mediated signaling;GO:0070936//protein K48-linked ubiquitination;GO:0006513//protein monoubiquitination	gi|213514114|ref|NP_001133140,1|/1,65193e-152/ubiquitin-conjugating enzyme E2 R2 [Salmo salar]
Unigene22381_Atlantic_salmon	500	-2.09919	-1.06983	0.00135635	0.126768	-	-	-	-	-
Unigene24711_Atlantic_salmon	762	-2.10126	-1.07125	0.00702837	0.322686	-	-	-	-	gi|37590912|gb|AAH59675,1|/8,98123e-125/Si:dkey-46a10,3 protein [Danio rerio]
Unigene22596_Atlantic_salmon	1712	-2.10609	-1.07457	0.00106386	0.109562	K08653|1|0,0|1018|dre:326710|membrane-bound transcription factor site-1 protease [EC:3,4,21,112]	GO:0005795//Golgi stack	GO:0004252//serine-type endopeptidase activity	GO:0006629//lipid metabolic process;GO:0051216//cartilage development;GO:0042990//regulation of transcription factor import into nucleus;GO:0001889//liver development;GO:0006508//proteolysis	gi|94733115|emb|CAK04389,1|/0/membrane-bound transcription factor protease, site 1 [Danio rerio]
CL8541,Contig1_Atlantic_salmon	435	-2.10654	-1.07488	0.0171332	0.486463	K11857|1|1e-73|274|dre:100101645|ubiquitin carboxyl-terminal hydrolase 47 [EC:3,1,2,15]	-	GO:0008234//cysteine-type peptidase activity;GO:0004221//ubiquitin thiolesterase activity	GO:0006511//ubiquitin-dependent protein catabolic process	gi|348509763|ref|XP_003442416,1|/7,93405e-74/PREDICTED: ubiquitin carboxyl-terminal hydrolase 47 [Oreochromis niloticus]
Unigene32427_Atlantic_salmon	443	-2.10835	-1.07611	0.0179964	0.493603	-	-	-	-	-
CL5187,Contig1_Atlantic_salmon	549	-2.10959	-1.07696	0.00613167	0.30384	K10955|1|2e-07|55,5|hsa:4583|intestinal mucin-2;K13909|5|5e-06|50,8|mcc:707153|mucin-7	-	-	-	gi|317418976|emb|CBN81014,1|/5,79358e-29/Protein FAM83D [Dicentrarchus labrax]
CL4622,Contig1_Atlantic_salmon	433	-2.11052	-1.0776	0.0101859	0.378901	K10660|1|2e-28|124|dre:561952|E3 ubiquitin-protein ligase MARCH5 [EC:6,3,2,19]	GO:0016021//integral to membrane;GO:0005741//mitochondrial outer membrane;GO:0005789//endoplasmic reticulum membrane	GO:0008270//zinc ion binding;GO:0004842//ubiquitin-protein ligase activity;GO:0051020//GTPase binding	GO:0070585//protein localization to mitochondrion;GO:0090141//positive regulation of mitochondrial fission;GO:0090344//negative regulation of cell aging;GO:0000209//protein polyubiquitination;GO:0051865//protein autoubiquitination	gi|297206858|ref|NP_001171964,1|/2,87382e-31/membrane-associated ring finger (C3HC4) 5b [Oncorhynchus mykiss]
CL9993,Contig1_Atlantic_salmon	1370	-2.11078	-1.07778	0.00257054	0.188612	K10660|1|3e-148|525|dre:326067|E3 ubiquitin-protein ligase MARCH5 [EC:6,3,2,19]	GO:0016021//integral to membrane;GO:0005741//mitochondrial outer membrane;GO:0005789//endoplasmic reticulum membrane	GO:0008270//zinc ion binding;GO:0004842//ubiquitin-protein ligase activity;GO:0051020//GTPase binding	GO:0070585//protein localization to mitochondrion;GO:0090141//positive regulation of mitochondrial fission;GO:0090344//negative regulation of cell aging;GO:0000209//protein polyubiquitination;GO:0051865//protein autoubiquitination	gi|255759978|ref|NP_001157538,1|/2,23133e-164/E3 ubiquitin-protein ligase MARCH5 [Oncorhynchus mykiss]
CL1691,Contig2_Atlantic_salmon	754	-2.11151	-1.07827	0.00648286	0.310495	-	-	-	-	-
CL900,Contig2_Atlantic_salmon	1223	-2.11262	-1.07903	0.00041271	0.0616543	K07369|1|2e-80|300|dre:571242|mucosa-associated lymphoid tissue lymphoma translocation protein 1 [EC:3,4,22,-]	-	-	-	gi|326676104|ref|XP_699905,4|/1,44558e-79/PREDICTED: mucosa-associated lymphoid tissue lymphoma translocation protein 1 [Danio rerio]
Unigene7189_Atlantic_salmon	794	-2.11355	-1.07967	0.00323728	0.215924	K06694|1|1e-07|57,4|cfa:481014|26S proteasome non-ATPase regulatory subunit 10	-	-	-	gi|209730500|gb|ACI66119,1|/3,57837e-111/Ankyrin repeat domain-containing protein 57 [Salmo salar]
Unigene20662_Atlantic_salmon	1088	-2.11426	-1.08015	0.00875649	0.358334	-	-	-	-	-
Unigene20233_Atlantic_salmon	692	-2.11524	-1.08082	0.00675901	0.316213	-	-	-	-	-
Unigene27505_Atlantic_salmon	402	-2.11569	-1.08113	0.00156326	0.139545	-	-	-	-	-
Unigene34274_Atlantic_salmon	337	-2.11651	-1.08169	0.0136148	0.437755	-	-	-	-	-
Unigene31410_Atlantic_salmon	423	-2.11903	-1.0834	0.0106254	0.38538	-	-	-	-	gi|225705858|gb|ACO08775,1|/7,66589e-08/Ankyrin repeat domain-containing protein 43 [Oncorhynchus mykiss]
Unigene13463_Atlantic_salmon	763	-2.122	-1.08542	0.0157178	0.469962	K08653|1|1e-144|512|dre:326710|membrane-bound transcription factor site-1 protease [EC:3,4,21,112]	GO:0005794//Golgi apparatus	GO:0004252//serine-type endopeptidase activity	GO:0006629//lipid metabolic process;GO:0001889//liver development;GO:0006508//proteolysis;GO:0051216//cartilage development	gi|348504184|ref|XP_003439642,1|/4,54399e-145/PREDICTED: membrane-bound transcription factor site-1 protease [Oreochromis niloticus]
Unigene11657_Atlantic_salmon	705	-2.12433	-1.087	0.00236685	0.17933	K07596|1|7e-09|61,2|xtr:100495741|desmoglein 1	-	-	-	gi|301627381|ref|XP_002942855,1|/2,88847e-27/PREDICTED: hypothetical protein LOC100487913 [Xenopus (Silurana) tropicalis]
Unigene6992_Atlantic_salmon	721	-2.12643	-1.08844	0.0090645	0.363738	K03364|1|1e-35|150|ptr:468665|cell division cycle 20-like protein 1, cofactor of APC complex	-	-	-	gi|224587365|gb|ACN58650,1|/7,42599e-38/Fizzy-related protein homolog [Salmo salar]
CL1709,Contig2_Atlantic_salmon	1149	-2.12867	-1.08995	0.00712307	0.324478	K05060|1|1e-99|363|dre:100006778|interleukin 6 signal transducer	GO:0043235//receptor complex;GO:0005887//integral to plasma membrane	GO:0019838//growth factor binding;GO:0004896//cytokine receptor activity	GO:0044260;GO:0019221//cytokine-mediated signaling pathway;GO:0048522//positive regulation of cellular process;GO:0009966//regulation of signal transduction;GO:0044238//primary metabolic process	gi|357196685|emb|CBL94873,1|/4,10846e-174/interleukin 6 signal transducer GP130 protein precursor [Oncorhynchus mykiss]
Unigene23625_Atlantic_salmon	637	-2.12944	-1.09047	0.0126645	0.424004	-	-	-	-	-
Unigene24368_Atlantic_salmon	1138	-2.13072	-1.09134	0.000174811	0.0345159	-	-	-	-	-
Unigene26041_Atlantic_salmon	316	-2.13373	-1.09338	0.00339684	0.221788	-	-	-	-	-
Unigene22997_Atlantic_salmon	390	-2.13749	-1.09591	0.0106957	0.386427	K10867|1|1e-32|138|dre:544655|nijmegen breakage syndrome protein 1	GO:0000781//chromosome, telomeric region;GO:0005654//nucleoplasm	GO:0005515//protein binding	GO:0007275//multicellular organismal development;GO:0000724//double-strand break repair via homologous recombination;GO:0008283//cell proliferation;GO:0048856//anatomical structure development;GO:0000077//DNA damage checkpoint;GO:0050794//regulation of cellular process;GO:0007093//mitotic cell cycle checkpoint	gi|209572657|sp|Q5I2W8,2|NBN_DANRE/1,49113e-32/RecName: Full=Nibrin; AltName: Full=Nijmegen breakage syndrome protein 1 homolog
Unigene27836_Atlantic_salmon	530	-2.13804	-1.09629	0.000483275	0.0679493	-	-	-	-	-
Unigene9590_Atlantic_salmon	470	-2.14047	-1.09793	0.0150457	0.458965	-	-	-	-	-
CL819,Contig2_Atlantic_salmon	612	-2.14128	-1.09848	0.00207355	0.165965	K04508|1|4e-120|430|tgu:100224075|transducin (beta)-like 1	GO:0017053//transcriptional repressor complex;GO:0000118//histone deacetylase complex;GO:0005876//spindle microtubule	GO:0042393//histone binding;GO:0003714//transcription corepressor activity;GO:0047485//protein N-terminus binding;GO:0044212//transcription regulatory region DNA binding;GO:0003824//catalytic activity;GO:0008013//beta-catenin binding	GO:0060070//canonical Wnt receptor signaling pathway;GO:0000122//negative regulation of transcription from RNA polymerase II promoter;GO:0043161//proteasomal ubiquitin-dependent protein catabolic process;GO:0045944//positive regulation of transcription from RNA polymerase II promoter;GO:0016568//chromatin modification	gi|148724926|emb|CAN87953,1|/8,49317e-121/novel protein similar to vertebrate transducin (beta)-like 1X-linked receptor 1 (TBL1XR1, zgc:110312) [Danio rerio]
Unigene6973_Atlantic_salmon	217	-2.14309	-1.09969	0.00687156	0.319461	-	-	-	-	-
Unigene24686_Atlantic_salmon	434	-2.14737	-1.10257	0.00920411	0.364775	-	-	-	-	-
CL2674,Contig1_Atlantic_salmon	341	-2.14832	-1.10321	0.0118249	0.409946	-	-	-	-	-
CL10091,Contig2_Atlantic_salmon	733	-2.14954	-1.10403	0.00250838	0.186438	K01104|1|1e-09|63,9|dme:Dmel_CG6542|protein-tyrosine phosphatase [EC:3,1,3,48]	GO:0044464//cell part	GO:0004725//protein tyrosine phosphatase activity	GO:0009790//embryo development;GO:0010506//regulation of autophagy;GO:0050881//musculoskeletal movement;GO:0035335//peptidyl-tyrosine dephosphorylation;GO:0046716//muscle cell homeostasis	gi|348518077|ref|XP_003446558,1|/1,2882e-101/PREDICTED: myotubularin-related protein 14-like [Oreochromis niloticus]
Unigene15201_Atlantic_salmon	288	-2.15126	-1.10518	0.00521898	0.282753	K02633|1|2e-23|107|dre:406204|period circadian protein	-	GO:0004871//signal transducer activity	GO:0007165//signal transduction;GO:0009416//response to light stimulus;GO:0009266//response to temperature stimulus	gi|190337432|gb|AAI63718,1|/1,88724e-22/Period homolog 1b (Drosophila) [Danio rerio]
CL5465,Contig1_Atlantic_salmon	1539	-2.15152	-1.10535	0.00990224	0.376285	K05769|1|1e-169|597|aml:100470646|Rho guanine nucleotide exchange factor 4	GO:0005622//intracellular	GO:0005089//Rho guanyl-nucleotide exchange factor activity;GO:0005543//phospholipid binding	GO:0035023//regulation of Rho protein signal transduction	gi|317419913|emb|CBN81949,1|/0/Spermatogenesis-associated protein 13, partial [Dicentrarchus labrax]
Unigene15756_Atlantic_salmon	343	-2.16033	-1.11125	0.00534108	0.283742	-	-	-	-	-
Unigene27632_Atlantic_salmon	507	-2.16302	-1.11305	0.0115957	0.404116	K13165|1|1e-11|69,3|ame:551186|splicing factor, arginine/serine-rich 12;K13171|5|4e-11|67,8|nvi:100117836|serine/arginine repetitive matrix protein 1	-	GO:0097159//organic cyclic compound binding	-	gi|348519835|ref|XP_003447435,1|/2,7372e-13/PREDICTED: hypothetical protein LOC100698142 [Oreochromis niloticus]
CL2485,Contig3_Atlantic_salmon	239	-2.16408	-1.11375	0.0049382	0.274171	-	-	-	-	-
CL4220,Contig1_Atlantic_salmon	1123	-2.16568	-1.11482	0.00134385	0.126592	K04504|1|3e-98|358|tgu:100219211|peroxisome proliferator-activated receptor delta	GO:0005634//nucleus	GO:0008270//zinc ion binding;GO:0003707//steroid hormone receptor activity;GO:0008144//drug binding;GO:0004879//ligand-activated sequence-specific DNA binding RNA polymerase II transcription factor activity;GO:0070539//linoleic acid binding;GO:0043565//sequence-specific DNA binding	GO:0000122//negative regulation of transcription from RNA polymerase II promoter;GO:0006635//fatty acid beta-oxidation;GO:0042640//anagen;GO:0014068//positive regulation of phosphatidylinositol 3-kinase cascade;GO:0045598//regulation of fat cell differentiation;GO:0051546//keratinocyte migration;GO:0043616//keratinocyte proliferation;GO:0006915//apoptotic process;GO:0001890//placenta development;…	gi|185136326|ref|NP_001117107,1|/2,89297e-132/peroxisomal proliferator-activated receptor beta1A [Salmo salar]
Unigene28870_Atlantic_salmon	515	-2.16604	-1.11506	0.00202261	0.163638	-	-	-	-	-
Unigene18507_Atlantic_salmon	443	-2.16773	-1.11619	0.0181449	0.494726	-	-	-	-	-
Unigene4914_Atlantic_salmon	256	-2.16984	-1.11759	0.00372196	0.2328	-	-	-	-	-
Unigene25845_Atlantic_salmon	488	-2.1727	-1.11949	0.00252776	0.187473	K08732|1|2e-62|238|dre:799483|ral guanine nucleotide dissociation stimulator	GO:0005829//cytosol	GO:0005085//guanyl-nucleotide exchange factor activity;GO:0005083//small GTPase regulator activity	GO:0051056//regulation of small GTPase mediated signal transduction;GO:0007265//Ras protein signal transduction;GO:0048011//neurotrophin TRK receptor signaling pathway	gi|348514091|ref|XP_003444574,1|/4,73908e-78/PREDICTED: LOW QUALITY PROTEIN: ral guanine nucleotide dissociation stimulator-like [Oreochromis niloticus]
Unigene20777_Atlantic_salmon	1358	-2.17329	-1.11988	0.000940496	0.102369	K02514|1|2e-82|306|dre:553162|heparan sulfate 6-O-sulfotransferase HS6ST1 [EC:2,8,2,-]	GO:0016020//membrane	GO:0017095//heparan sulfate 6-O-sulfotransferase activity	GO:0048513//organ development;GO:0001568//blood vessel development	gi|348510679|ref|XP_003442872,1|/7,45549e-104/PREDICTED: heparan-sulfate 6-O-sulfotransferase 1-A-like [Oreochromis niloticus]
Unigene31014_Atlantic_salmon	824	-2.17706	-1.12238	0.00199182	0.162862	K11600|1|6e-124|443|dre:393712|exosome complex component RRP41	GO:0005829//cytosol;GO:0000178//exosome (RNase complex);GO:0005730//nucleolus;GO:0035327//transcriptionally active chromatin	GO:0017091//AU-rich element binding;GO:0005515//protein binding;GO:0000175//3'-5'-exoribonuclease activity	GO:0071028//nuclear mRNA surveillance;GO:0030307//positive regulation of cell growth;GO:0000460//maturation of 5,8S rRNA;GO:0071044//histone mRNA catabolic process;GO:0051607//defense response to virus;GO:0045006//DNA deamination;GO:0043928//exonucleolytic nuclear-transcribed mRNA catabolic process involved in deadenylation-dependent decay	gi|213514504|ref|NP_001134304,1|/1,29815e-135/Exosome complex exonuclease RRP41 [Salmo salar]
CL5318,Contig1_Atlantic_salmon	1075	-2.17831	-1.12321	0.00524033	0.282753	K11459|1|5e-125|447|dre:394249|polycomb group RING finger protein 4	GO:0005737//cytoplasm;GO:0005730//nucleolus;GO:0000151//ubiquitin ligase complex;GO:0016604//nuclear body;GO:0035102//PRC1 complex	GO:0008270//zinc ion binding;GO:0004842//ubiquitin-protein ligase activity;GO:0043565//sequence-specific DNA binding;GO:0071535//RING-like zinc finger domain binding;GO:0003682//chromatin binding	GO:0000122//negative regulation of transcription from RNA polymerase II promoter;GO:0043066//negative regulation of apoptotic process;GO:0006959//humoral immune response;GO:0016574//histone ubiquitination;GO:0048103//somatic stem cell division;GO:0021549//cerebellum development;GO:0051443//positive regulation of ubiquitin-protein ligase activity;GO:0021903//rostrocaudal neural tube patterning;GO:…	gi|169158734|emb|CAQ14521,1|/9,34321e-125/B lymphoma Mo-MLV insertion region 1b [Danio rerio]
CL1502,Contig2_Atlantic_salmon	284	-2.17968	-1.12411	0.0179959	0.493603	K13108|1|1e-12|72,0|dre:100536907|smad nuclear-interacting protein 1	-	-	-	gi|326675041|ref|XP_003200257,1|/8,49403e-12/PREDICTED: smad nuclear-interacting protein 1-like [Danio rerio]
Unigene31259_Atlantic_salmon	712	-2.18316	-1.12642	0.0133201	0.434748	-	-	-	-	-
Unigene33013_Atlantic_salmon	215	-2.18426	-1.12715	0.0159598	0.473231	K01183|1|2e-06|50,8|dgr:Dgri_GH10759|chitinase [EC:3,2,1,14]	GO:0016021//integral to membrane;GO:0005739//mitochondrion	-	-	gi|348542334|ref|XP_003458640,1|/5,26709e-25/PREDICTED: transmembrane protein 65-like [Oreochromis niloticus]
Unigene19611_Atlantic_salmon	730	-2.18705	-1.12898	0.0036595	0.230425	-	-	-	-	-
Unigene21951_Atlantic_salmon	355	-2.18707	-1.129	0.000995287	0.105601	-	-	-	-	-
Unigene33441_Atlantic_salmon	634	-2.18713	-1.12904	0.00625002	0.305329	K03512|1|8e-58|223|dre:406697|DNA polymerase lambda subunit [EC:2,7,7,7 4,2,99,-]	-	GO:0003824//catalytic activity	GO:0006259//DNA metabolic process	gi|348532763|ref|XP_003453875,1|/1,54513e-67/PREDICTED: DNA polymerase lambda-like [Oreochromis niloticus]
CL8004,Contig1_Atlantic_salmon	963	-2.18742	-1.12923	0.017557	0.490221	K10421|1|3e-13|76,6|dgr:Dgri_GH11701|CAP-Gly domain-containing linker protein 1;K10362|4|1e-12|74,3|mcc:711171|myosin XVIII	GO:0043229//intracellular organelle;GO:0043005//neuron projection	GO:0016853//isomerase activity	GO:0044267//cellular protein metabolic process;GO:0010923//negative regulation of phosphatase activity	gi|348535212|ref|XP_003455095,1|/6,61722e-132/PREDICTED: FK506-binding protein 15-like [Oreochromis niloticus]
Unigene26340_Atlantic_salmon	445	-2.18818	-1.12973	0.00117281	0.116362	K10134|1|8e-71|265|dre:550597|etoposide-induced 2,4 mRNA	-	-	GO:0006917//induction of apoptosis;GO:0042493//response to drug;GO:0030308//negative regulation of cell growth	gi|348543103|ref|XP_003459023,1|/4,03409e-70/PREDICTED: etoposide-induced protein 2,4 homolog [Oreochromis niloticus]
Unigene22987_Atlantic_salmon	517	-2.18916	-1.13038	0.00900789	0.363738	-	-	-	-	-
Unigene25172_Atlantic_salmon	454	-2.19202	-1.13226	0.00259319	0.188952	-	-	-	-	-
Unigene39069_Atlantic_salmon	411	-2.1926	-1.13264	0.0153901	0.46544	-	GO:0005737//cytoplasm	GO:0005515//protein binding	GO:0072015//glomerular visceral epithelial cell development;GO:0003094//glomerular filtration	gi|259155214|ref|NP_001158848,1|/1,66229e-31/Glucocorticoid-induced transcript 1 protein [Salmo salar]
CL1221,Contig1_Atlantic_salmon	539	-2.19934	-1.13707	0.00300995	0.205826	K10134|1|2e-52|204|dre:550597|etoposide-induced 2,4 mRNA	GO:0016021//integral to membrane;GO:0005634//nucleus;GO:0005783//endoplasmic reticulum	-	GO:0006917//induction of apoptosis;GO:0042493//response to drug;GO:0030308//negative regulation of cell growth;GO:0006914//autophagy	gi|62955767|ref|NP_001017898,1|/1,34974e-51/etoposide induced 2,4 [Danio rerio]
CL4745,Contig2_Atlantic_salmon	660	-2.20074	-1.13799	0.00339959	0.221788	-	-	-	-	-
Unigene11418_Atlantic_salmon	486	-2.20142	-1.13843	0.00037311	0.0582412	-	-	-	-	-
Unigene5492_Atlantic_salmon	992	-2.20272	-1.13929	0.00165617	0.145016	K12182|1|5e-18|92,4|aml:100471988|hepatocyte growth factor-regulated tyrosine kinase substrate	-	-	-	gi|348525256|ref|XP_003450138,1|/2,06091e-75/PREDICTED: coiled-coil domain-containing protein 137-like [Oreochromis niloticus]
Unigene18324_Atlantic_salmon	530	-2.20318	-1.13959	0.00972196	0.373766	K12459|1|2e-79|295|dre:558152|SH2B adaptor protein 1/3	-	GO:0004871//signal transducer activity;GO:0005543//phospholipid binding	GO:0035556//intracellular signal transduction	gi|348510149|ref|XP_003442608,1|/4,20349e-87/PREDICTED: SH2B adapter protein 1-like [Oreochromis niloticus]
CL8845,Contig1_Atlantic_salmon	779	-2.20318	-1.13959	0.000327445	0.0540864	-	GO:0016021//integral to membrane;GO:0005789//endoplasmic reticulum membrane	-	GO:0051347//positive regulation of transferase activity;GO:0006658//phosphatidylserine metabolic process;GO:0008654//phospholipid biosynthetic process	gi|348528440|ref|XP_003451725,1|/7,38376e-130/PREDICTED: serine incorporator 5-like [Oreochromis niloticus]
Unigene26533_Atlantic_salmon	738	-2.21017	-1.14416	0.0111735	0.395917	K00923|1|2e-15|83,2|gga:419822|phosphatidylinositol-4-phosphate 3-kinase [EC:2,7,1,154];K10955|2|3e-08|57,4|hsa:4583|intestinal mucin-2	-	-	GO:0006979//response to oxidative stress;GO:0050794//regulation of cellular process;GO:0044237//cellular metabolic process	gi|311264422|ref|XP_003130162,1|/5,49239e-23/PREDICTED: protein phosphatase 1 regulatory subunit 15B [Sus scrofa]
CL954,Contig1_Atlantic_salmon	1662	-2.21133	-1.14491	0.0149982	0.458583	-	-	-	-	gi|190338450|gb|AAI63545,1|/0/Family with sequence similarity 65, member A [Danio rerio]
CL10337,Contig1_Atlantic_salmon	1168	-2.21357	-1.14638	0.00867018	0.356631	-	GO:0034464//BBSome;GO:0060170//cilium membrane;GO:0005737//cytoplasm;GO:0005932//microtubule basal body	GO:0032266//phosphatidylinositol-3-phosphate binding	GO:0032402//melanosome transport;GO:0051877//pigment granule aggregation in cell center;GO:0001947//heart looping;GO:0070121//Kupffer's vesicle development;GO:0046907//intracellular transport;GO:0042384//cilium assembly	gi|213510754|ref|NP_001134089,1|/0/Bardet-Biedl syndrome 5 protein homolog [Salmo salar]
Unigene6251_Atlantic_salmon	258	-2.21582	-1.14784	0.0162677	0.478314	-	-	-	-	-
CL952,Contig2_Atlantic_salmon	1591	-2.21611	-1.14803	0.000454785	0.0653758	K12196|1|6e-20|99,8|mgp:100547487|vacuolar protein-sorting-associated protein 4	-	GO:0005543//phospholipid binding	-	gi|348504126|ref|XP_003439613,1|/4,50396e-26/PREDICTED: beta-2-syntrophin-like [Oreochromis niloticus]
CL3812,Contig1_Atlantic_salmon	204	-2.21706	-1.14865	0.0168502	0.484688	-	-	-	-	-
Unigene33793_Atlantic_salmon	531	-2.21724	-1.14876	0.00809688	0.343216	K06852|1|2e-13|75,5|xla:379318|hyaluronan and proteoglycan link protein 3	-	GO:0005540//hyaluronic acid binding;GO:0004221//ubiquitin thiolesterase activity;GO:0008234//cysteine-type peptidase activity	GO:0006511//ubiquitin-dependent protein catabolic process;GO:0007155//cell adhesion	gi|348535936|ref|XP_003455453,1|/4,74553e-14/PREDICTED: hyaluronan and proteoglycan link protein 3-like [Oreochromis niloticus]
Unigene28460_Atlantic_salmon	2189	-2.21817	-1.14937	0.00768962	0.336655	K07918|1|1e-69|265|aml:100480857|Ras-related protein Rab-32;K07923|5|6e-68|259|tgu:100227935|Ras-related protein Rab-38	GO:0045335//phagocytic vesicle;GO:0005739//mitochondrion	GO:0005525//GTP binding	GO:0090382//phagosome maturation;GO:0007264//small GTPase mediated signal transduction;GO:0015031//protein transport	gi|348533005|ref|XP_003453996,1|/5,53513e-97/PREDICTED: ras-related protein Rab-32-like [Oreochromis niloticus]
Unigene30675_Atlantic_salmon	425	-2.22043	-1.15084	0.0136246	0.437755	-	-	-	-	-
Unigene16506_Atlantic_salmon	716	-2.22353	-1.15285	0.00774629	0.337993	K06537|1|1e-27|123|acs:100551648|CD151 antigen;K06497|3|1e-25|117|nve:NEMVE_v1g236446|CD63 antigen	GO:0016021//integral to membrane	-	-	gi|209154012|gb|ACI33238,1|/7,9499e-117/Tetraspanin-3 [Salmo salar]
Unigene7011_Atlantic_salmon	491	-2.22673	-1.15493	0.00216974	0.172048	-	GO:0005829//cytosol;GO:0000139//Golgi membrane;GO:0005768//endosome;GO:0005802//trans-Golgi network	GO:0005515//protein binding	GO:0016239//positive regulation of macroautophagy	gi|348521039|ref|XP_003448034,1|/2,12543e-49/PREDICTED: short coiled-coil protein A-like [Oreochromis niloticus]
Unigene8389_Atlantic_salmon	294	-2.23134	-1.15791	0.0154875	0.467124	-	GO:0005737//cytoplasm;GO:0000922//spindle pole	-	GO:0007067//mitosis;GO:0051301//cell division	gi|348510305|ref|XP_003442686,1|/7,82858e-45/PREDICTED: protein FAM83D-like [Oreochromis niloticus]
Unigene20229_Atlantic_salmon	424	-2.2347	-1.16008	0.0183443	0.499021	-	-	-	-	-
Unigene20071_Atlantic_salmon	389	-2.2354	-1.16053	0.00389119	0.239997	-	-	-	-	-
CL8208,Contig1_Atlantic_salmon	454	-2.23557	-1.16064	0.0107137	0.386477	-	-	-	-	-
Unigene20779_Atlantic_salmon	964	-2.23684	-1.16146	0.000720114	0.086572	K02514|1|2e-116|419|dre:553162|heparan sulfate 6-O-sulfotransferase HS6ST1 [EC:2,8,2,-]	GO:0000139//Golgi membrane;GO:0005887//integral to plasma membrane	GO:0017095//heparan sulfate 6-O-sulfotransferase activity	GO:0006024//glycosaminoglycan biosynthetic process;GO:0001525//angiogenesis;GO:0048286//lung alveolus development;GO:0005975//carbohydrate metabolic process;GO:0060716//labyrinthine layer blood vessel development;GO:0015015//heparan sulfate proteoglycan biosynthetic process, enzymatic modification	gi|348510679|ref|XP_003442872,1|/3,08095e-121/PREDICTED: heparan-sulfate 6-O-sulfotransferase 1-A-like [Oreochromis niloticus]
Unigene10198_Atlantic_salmon	332	-2.2371	-1.16163	0.00158686	0.141228	-	-	-	-	-
CL1269,Contig1_Atlantic_salmon	778	-2.23896	-1.16283	0.00166519	0.145379	-	-	-	-	gi|47223143|emb|CAG11278,1|/2,11819e-36/unnamed protein product [Tetraodon nigroviridis]
CL3739,Contig3_Atlantic_salmon	939	-2.24016	-1.1636	0.00555583	0.287577	K13202|1|2e-69|263|dre:568260|target of EGR1 protein 1	GO:0005634//nucleus	GO:0003676//nucleic acid binding;GO:0008270//zinc ion binding	-	gi|213511206|ref|NP_001133570,1|/7,46551e-173/target of EGR1 protein 1 [Salmo salar]
Unigene24544_Atlantic_salmon	924	-2.24104	-1.16417	0.00623134	0.305329	K14851|1|4e-58|225|dre:393260|ribosomal RNA-processing protein 17	GO:0005730//nucleolus	GO:0019843//rRNA binding	-	gi|221222008|gb|ACM09665,1|/7,58219e-138/Nucleolar protein 12 [Salmo salar]
CL5409,Contig1_Atlantic_salmon	431	-2.24398	-1.16606	0.00902568	0.363738	-	-	-	-	-
CL8812,Contig2_Atlantic_salmon	764	-2.24831	-1.16884	0.000554883	0.0746887	K12567|1|9e-13|74,3|bta:540561|titin [EC:2,7,11,1]	-	-	-	gi|348519032|ref|XP_003447035,1|/7,4847e-63/PREDICTED: SH3 and PX domain-containing protein 2B-like [Oreochromis niloticus]
Unigene968_Atlantic_salmon	988	-2.24856	-1.169	0.0114932	0.401416	K12587|1|1e-46|187|bfo:BRAFLDRAFT_124886|exosome complex component MTR3, animal type;K02155|2|5e-12|72,4|gga:416753|V-type H+-transporting ATPase 16kDa proteolipid subunit [EC:3,6,3,14]	GO:0005622//intracellular	GO:0030374//ligand-dependent nuclear receptor transcription coactivator activity;GO:0035257//nuclear hormone receptor binding	GO:0016998//cell wall macromolecule catabolic process;GO:0045944//positive regulation of transcription from RNA polymerase II promoter	gi|348524911|ref|XP_003449966,1|/7,47739e-102/PREDICTED: nuclear receptor coactivator 7-like [Oreochromis niloticus]
CL6304,Contig1_Atlantic_salmon	431	-2.25094	-1.17053	0.0013103	0.124812	K09220|1|6e-38|155|dre:402893|IKAROS family zinc finger protein	-	GO:0005488//binding	-	gi|348501550|ref|XP_003438332,1|/1,15867e-56/PREDICTED: zinc finger protein Pegasus-like [Oreochromis niloticus]
Unigene24301_Atlantic_salmon	804	-2.25127	-1.17074	0.00277531	0.197246	K15129|1|9e-125|446|dre:404615|mediator of RNA polymerase II transcription subunit 8	GO:0016592//mediator complex	GO:0001104//RNA polymerase II transcription cofactor activity	GO:0006357//regulation of transcription from RNA polymerase II promoter	gi|229365744|gb|ACQ57852,1|/3,89003e-129/Mediator of RNA polymerase II transcription subunit 8 [Anoplopoma fimbria]
Unigene23736_Atlantic_salmon	547	-2.25297	-1.17183	0.0178513	0.492575	-	GO:0034707//chloride channel complex;GO:0005886//plasma membrane	GO:0005254//chloride channel activity	-	gi|326666143|ref|XP_684174,2|/8,37559e-36/PREDICTED: protein tweety homolog 3-like [Danio rerio]
Unigene15948_Atlantic_salmon	214	-2.25318	-1.17196	0.00658982	0.313525	K00643|1|3e-10|63,9|dre:64608|5-aminolevulinate synthase [EC:2,3,1,37]	GO:0005759//mitochondrial matrix;GO:0005634//nucleus	GO:0003870//5-aminolevulinate synthase activity;GO:0030170//pyridoxal phosphate binding	GO:0006782//protoporphyrinogen IX biosynthetic process	gi|223648716|gb|ACN11116,1|/1,10124e-22/5-aminolevulinate synthase, nonspecific, mitochondrial precursor [Salmo salar]
CL7372,Contig1_Atlantic_salmon	1223	-2.25381	-1.17237	0.000658137	0.0824455	K09228|1|1e-75|284|dre:796272|KRAB domain-containing zinc finger protein	GO:0005622//intracellular	GO:0008270//zinc ion binding;GO:0003676//nucleic acid binding	-	gi|213512084|ref|NP_001135254,1|/0/Zinc finger protein ZFMSA12A [Salmo salar]
CL6728,Contig2_Atlantic_salmon	878	-2.25703	-1.17442	0.0169097	0.484688	-	-	-	-	-
Unigene24_Atlantic_salmon	637	-2.25782	-1.17493	0.00650827	0.310714	-	-	-	-	gi|58396931|tpg|DAA01887,1|/1,98551e-123/TPA: TPA_inf: FAM20C2 [Takifugu rubripes]
CL3548,Contig1_Atlantic_salmon	503	-2.25906	-1.17572	0.000315726	0.0528832	-	-	-	-	-
Unigene23293_Atlantic_salmon	727	-2.25932	-1.17589	0.00804205	0.342412	K14848|1|3e-06|52,4|ecb:100051020|ribosome assembly protein RRB1;K13909|2|4e-06|52,0|pon:100457429|mucin-7;K03626|4|1e-05|50,8|gga:396544|nascent polypeptide-associated complex subunit alpha	-	-	-	gi|348525643|ref|XP_003450331,1|/9,40477e-121/PREDICTED: WD repeat-containing protein mio-like [Oreochromis niloticus]
Unigene15522_Atlantic_salmon	805	-2.26321	-1.17837	0.00502033	0.277697	-	-	-	-	-
Unigene20098_Atlantic_salmon	412	-2.26519	-1.17963	0.0126953	0.424093	K04674|1|2e-41|167|dre:792928|TGF-beta receptor type-1 [EC:2,7,11,30]	GO:0016020//membrane	GO:0004702//receptor signaling protein serine/threonine kinase activity;GO:0005024//transforming growth factor beta-activated receptor activity;GO:0005524//ATP binding	GO:0007178//transmembrane receptor protein serine/threonine kinase signaling pathway;GO:0006468//protein phosphorylation	gi|386642816|emb|CBL93217,1|/1,04216e-41/TGF receptor-1 precursor [Oncorhynchus mykiss]
Unigene26518_Atlantic_salmon	1444	-2.2676	-1.18116	0.0112773	0.397666	K05668|1|3e-132|472|xtr:100493828|ATP-binding cassette, subfamily C (CFTR/MRP), member 5	GO:0005887//integral to plasma membrane	GO:0008514//organic anion transmembrane transporter activity;GO:0016887//ATPase activity;GO:0000166//nucleotide binding	GO:0055085//transmembrane transport;GO:0030213//hyaluronan biosynthetic process;GO:0015711//organic anion transport;GO:0005975//carbohydrate metabolic process;GO:0044281//small molecule metabolic process	gi|47226181|emb|CAG08328,1|/3,55407e-176/unnamed protein product [Tetraodon nigroviridis]
Unigene18496_Atlantic_salmon	523	-2.26829	-1.18161	0.0132832	0.434027	K15121|1|2e-45|181|dre:492478|solute carrier family 25, member 44	GO:0005743//mitochondrial inner membrane;GO:0016021//integral to membrane	-	GO:0055085//transmembrane transport	gi|55925205|ref|NP_001007351,1|/1,11824e-44/solute carrier family 25, member 44 a [Danio rerio]
Unigene28452_Atlantic_salmon	2047	-2.26977	-1.18255	0.00328488	0.21788	K13090|1|0,0|1038|dre:321868|interleukin enhancer-binding factor 3	GO:0005844//polysome;GO:0005737//cytoplasm;GO:0005634//nucleus	GO:0044212//transcription regulatory region DNA binding;GO:0003725//double-stranded RNA binding;GO:0043565//sequence-specific DNA binding;GO:0048027//mRNA 5'-UTR binding	GO:0006357//regulation of transcription from RNA polymerase II promoter;GO:0007275//multicellular organismal development	gi|209154768|gb|ACI33616,1|/0/Interleukin enhancer-binding factor 3 homolog [Salmo salar]
Unigene20136_Atlantic_salmon	542	-2.2699	-1.18263	0.0181253	0.494475	K08877|1|8e-20|96,7|mgp:100544565|U2AF homology motif (UHM) kinase 1 [EC:2,7,11,1]	-	-	-	gi|326668699|ref|XP_002662526,2|/1,98843e-42/PREDICTED: carboxyl-terminal PDZ ligand of neuronal nitric oxide synthase protein [Danio rerio]
Unigene31153_Atlantic_salmon	508	-2.27432	-1.18543	0.00516908	0.282708	K10330|1|4e-65|246|dre:327200|ankyrin repeat and SOCS box protein 8	GO:0005737//cytoplasm;GO:0005634//nucleus	-	GO:0035556//intracellular signal transduction;GO:0016567//protein ubiquitination	gi|209736398|gb|ACI69068,1|/6,86449e-65/Ankyrin repeat and SOCS box protein 8 [Salmo salar]
Unigene27506_Atlantic_salmon	284	-2.27508	-1.18592	0.000917609	0.100952	-	-	-	-	-
CL9639,Contig2_Atlantic_salmon	505	-2.27716	-1.18724	0.0180117	0.493603	-	-	-	-	-
CL6066,Contig2_Atlantic_salmon	1052	-2.28027	-1.1892	0.00117652	0.116536	-	-	-	-	-
Unigene23078_Atlantic_salmon	1134	-2.28196	-1.19027	0.0119496	0.412548	K03850|1|2e-126|452|dre:100331575|alpha-1,2-glucosyltransferase [EC:2,4,1,256]	GO:0044464//cell part;GO:0044425//membrane part	GO:0015459//potassium channel regulator activity;GO:0016757//transferase activity, transferring glycosyl groups	GO:0006488//dolichol-linked oligosaccharide biosynthetic process;GO:0018279//protein N-linked glycosylation via asparagine;GO:0043687//post-translational protein modification	gi|348515271|ref|XP_003445163,1|/3,35736e-136/PREDICTED: putative Dol-P-Glc:Glc(2)Man(9)GlcNAc(2)-PP-Dol alpha-1,2-glucosyltransferase-like [Oreochromis niloticus]
Unigene31903_Atlantic_salmon	538	-2.282	-1.1903	0.00337395	0.221326	-	-	-	-	-
CL10701,Contig1_Atlantic_salmon	664	-2.28578	-1.19268	0.00363052	0.229794	K08958|1|3e-31|135|bta:506060|casein kinase 1, gamma [EC:2,7,11,1]	GO:0005829//cytosol	GO:0042277//peptide binding;GO:0004674//protein serine/threonine kinase activity;GO:0001948//glycoprotein binding;GO:0005524//ATP binding;GO:0000287//magnesium ion binding;GO:0051219//phosphoprotein binding	GO:0006644//phospholipid metabolic process;GO:0046777//protein autophosphorylation;GO:0016055//Wnt receptor signaling pathway;GO:0030148//sphingolipid biosynthetic process;GO:0044281//small molecule metabolic process	gi|213511993|ref|NP_001133068,1|/2,29807e-32/casein kinase 1 gamma 2a [Salmo salar]
CL5936,Contig1_Atlantic_salmon	563	-2.28908	-1.19477	0.0164944	0.481268	K11804|1|6e-78|290|dre:100007924|WD repeat-containing protein 42A	GO:0080008//Cul4-RING ubiquitin ligase complex	-	GO:0016567//protein ubiquitination	gi|348522113|ref|XP_003448570,1|/2,09684e-77/PREDICTED: DDB1- and CUL4-associated factor 8-like [Oreochromis niloticus]
CL5855,Contig1_Atlantic_salmon	463	-2.28962	-1.19511	0.00178983	0.153427	K04508|1|1e-27|122|mdo:100619476|transducin (beta)-like 1	GO:0017053//transcriptional repressor complex;GO:0000118//histone deacetylase complex;GO:0005876//spindle microtubule	GO:0042393//histone binding;GO:0003714//transcription corepressor activity;GO:0047485//protein N-terminus binding;GO:0044212//transcription regulatory region DNA binding;GO:0008013//beta-catenin binding	GO:0060070//canonical Wnt receptor signaling pathway;GO:0000122//negative regulation of transcription from RNA polymerase II promoter;GO:0043161//proteasomal ubiquitin-dependent protein catabolic process;GO:0045944//positive regulation of transcription from RNA polymerase II promoter	gi|403265934|ref|XP_003925165,1|/5,58256e-27/PREDICTED: F-box-like/WD repeat-containing protein TBL1XR1 [Saimiri boliviensis boliviensis]
Unigene17231_Atlantic_salmon	800	-2.29687	-1.19967	0.00413009	0.24851	-	GO:0005737//cytoplasm	-	GO:0017183//peptidyl-diphthamide biosynthetic process from peptidyl-histidine	gi|213512070|ref|NP_001133094,1|/2,93641e-153/DPH2-like [Salmo salar]
CL4718,Contig1_Atlantic_salmon	602	-2.29884	-1.2009	0.0159405	0.473083	-	-	-	-	-
Unigene4541_Atlantic_salmon	469	-2.29983	-1.20152	0.00257047	0.188612	-	-	-	-	-
Unigene21745_Atlantic_salmon	301	-2.30015	-1.20173	0.0112314	0.396518	-	-	-	-	-
Unigene22394_Atlantic_salmon	981	-2.30027	-1.20181	0.00472818	0.266914	-	-	-	-	-
Unigene31652_Atlantic_salmon	631	-2.30171	-1.20271	0.0101644	0.378542	-	-	-	-	-
Unigene8313_Atlantic_salmon	545	-2.30174	-1.20272	0.00802009	0.342082	K10330|1|6e-61|233|dre:327200|ankyrin repeat and SOCS box protein 8	GO:0005737//cytoplasm;GO:0005634//nucleus	-	GO:0035556//intracellular signal transduction;GO:0016567//protein ubiquitination	gi|209152489|gb|ACI33115,1|/1,1383e-69/Ankyrin repeat and SOCS box protein 8 [Salmo salar]
Unigene30227_Atlantic_salmon	358	-2.30266	-1.2033	0.00139445	0.129315	-	-	-	-	-
CL5400,Contig1_Atlantic_salmon	489	-2.30363	-1.20391	0.0148248	0.455515	-	-	-	-	-
CL6184,Contig1_Atlantic_salmon	1238	-2.30425	-1.2043	9.09e-05	0.0212633	K07369|1|1e-132|473|dre:571242|mucosa-associated lymphoid tissue lymphoma translocation protein 1 [EC:3,4,22,-]	GO:0043234//protein complex;GO:0044444//cytoplasmic part;GO:0005730//nucleolus	GO:0004871//signal transducer activity;GO:0008233//peptidase activity;GO:0019209//kinase activator activity;GO:0004842//ubiquitin-protein ligase activity;GO:0043621//protein self-association	GO:0032743//positive regulation of interleukin-2 production;GO:0043123//positive regulation of I-kappaB kinase/NF-kappaB cascade;GO:0007250//activation of NF-kappaB-inducing kinase activity;GO:0002726//positive regulation of T cell cytokine production;GO:0051168//nuclear export;GO:0016567//protein ubiquitination;GO:0006508//proteolysis;GO:0042981//regulation of apoptotic process;GO:0051092//posit…	gi|148724942|emb|CAK11171,2|/8,491e-136/novel protein similar to mucosa associated lymphoid tissue lymphoma translocation gene 1 (malt1) [Danio rerio]
Unigene15291_Atlantic_salmon	260	-2.30502	-1.20478	0.00187574	0.157755	K06643|1|8e-29|125|dre:30637|E3 ubiquitin-protein ligase Mdm2 [EC:6,3,2,19]	GO:0005730//nucleolus;GO:0005654//nucleoplasm;GO:0005737//cytoplasm	GO:0008270//zinc ion binding;GO:0016874//ligase activity	GO:0010165//response to X-ray;GO:0000122//negative regulation of transcription from RNA polymerase II promoter;GO:0016567//protein ubiquitination;GO:0071157//negative regulation of cell cycle arrest;GO:0043066//negative regulation of apoptotic process	gi|169146085|emb|CAQ13404,1|/6,62312e-28/murine double minute 2 homolog [Danio rerio]
Unigene21683_Atlantic_salmon	320	-2.30791	-1.20659	0.0106926	0.386427	K08291|1|2e-44|177|dre:567452|G protein-coupled receptor kinase [EC:2,7,11,16]	-	GO:0004703//G-protein coupled receptor kinase activity;GO:0005524//ATP binding	GO:0006468//protein phosphorylation;GO:0038032//termination of G-protein coupled receptor signaling pathway	gi|220679347|emb|CAX13464,1|/1,48445e-48/novel protein similar to vertebrate G protein-coupled receptor kinase 5 (GRK5) [Danio rerio]
Unigene30944_Atlantic_salmon	259	-2.30944	-1.20754	0.0166888	0.483545	-	-	-	-	-
Unigene20937_Atlantic_salmon	434	-2.31639	-1.21188	0.00346772	0.224349	K01104|1|2e-39|160|dme:Dmel_CG6542|protein-tyrosine phosphatase [EC:3,1,3,48]	-	-	-	gi|326668634|ref|XP_002662433,2|/1,0734e-78/PREDICTED: myotubularin-related protein 14 [Danio rerio]
Unigene31450_Atlantic_salmon	445	-2.31823	-1.21303	0.0125778	0.422384	-	GO:0005737//cytoplasm	-	GO:0017183//peptidyl-diphthamide biosynthetic process from peptidyl-histidine	gi|213512070|ref|NP_001133094,1|/1,77027e-33/DPH2-like [Salmo salar]
Unigene1661_Atlantic_salmon	1815	-2.32427	-1.21678	5.81e-05	0.0151976	K11841|1|0,0|787|dre:564632|ubiquitin carboxyl-terminal hydrolase 10 [EC:3,1,2,15]	GO:0045111//intermediate filament cytoskeleton;GO:0005769//early endosome;GO:0005634//nucleus	GO:0004221//ubiquitin thiolesterase activity;GO:0002039//p53 binding;GO:0044325//ion channel binding;GO:0004197//cysteine-type endopeptidase activity;GO:0004843//ubiquitin-specific protease activity	GO:0010506//regulation of autophagy;GO:0006511//ubiquitin-dependent protein catabolic process;GO:0006281//DNA repair;GO:0030330//DNA damage response, signal transduction by p53 class mediator;GO:0016579//protein deubiquitination	gi|348509749|ref|XP_003442409,1|/0/PREDICTED: ubiquitin carboxyl-terminal hydrolase 10-like [Oreochromis niloticus]
Unigene23454_Atlantic_salmon	490	-2.32445	-1.21689	0.00563141	0.290142	-	GO:0005739//mitochondrion	-	-	gi|291190636|ref|NP_001167295,1|/7,22078e-90/StAR-related lipid transfer protein 7 [Salmo salar]
CL7197,Contig1_Atlantic_salmon	455	-2.32925	-1.21986	0.0172401	0.486978	K06071|1|4e-66|249|dre:567134|protein kinase N [EC:2,7,11,13]	GO:0030054//cell junction;GO:0005856//cytoskeleton;GO:0030496//midbody;GO:0032154//cleavage furrow;GO:0030027//lamellipodium;GO:0005737//cytoplasm;GO:0016020//membrane;GO:0005634//nucleus	GO:0005524//ATP binding;GO:0004697//protein kinase C activity	GO:0006468//protein phosphorylation;GO:0007049//cell cycle;GO:0006355//regulation of transcription, DNA-dependent;GO:0051301//cell division;GO:0007155//cell adhesion;GO:0007165//signal transduction	gi|121583946|ref|NP_001073501,1|/2,3422e-65/serine/threonine-protein kinase N2 [Danio rerio]
Unigene7066_Atlantic_salmon	1918	-2.33087	-1.22087	4.19e-05	0.0117799	K08800|1|0,0|752|dre:560275|NUAK family, SNF1-like kinase [EC:2,7,11,1]	-	GO:0004674//protein serine/threonine kinase activity;GO:0005524//ATP binding;GO:0005515//protein binding;GO:0000287//magnesium ion binding	GO:0006468//protein phosphorylation;GO:0042149//cellular response to glucose starvation;GO:0030036//actin cytoskeleton organization;GO:0043066//negative regulation of apoptotic process	gi|348507539|ref|XP_003441313,1|/0/PREDICTED: NUAK family SNF1-like kinase 2-like [Oreochromis niloticus]
Unigene40836_Atlantic_salmon	308	-2.33379	-1.22268	0.0131935	0.43282	K08875|1|3e-40|163|dre:564177|nuclear receptor-binding protein	-	GO:0016772//transferase activity, transferring phosphorus-containing groups	GO:0048523//negative regulation of cellular process;GO:0044237//cellular metabolic process	gi|317420075|emb|CBN82111,1|/1,96644e-40/vertebrate nuclear receptor binding protein 2 [Dicentrarchus labrax]
Unigene19575_Atlantic_salmon	372	-2.33921	-1.22602	0.0100389	0.377434	-	-	-	-	-
Unigene25483_Atlantic_salmon	702	-2.34046	-1.22679	0.0100985	0.377966	-	-	-	-	-
Unigene6931_Atlantic_salmon	656	-2.34447	-1.22926	0.00337302	0.221326	-	-	-	-	-
Unigene5784_Atlantic_salmon	452	-2.34505	-1.22962	0.0116047	0.404194	K08215|1|1e-13|75,5|oaa:100079805|MFS transporter, OCT family, solute carrier family 22 (organic anion transporter), member 23	-	-	-	gi|348500757|ref|XP_003437939,1|/3,78535e-36/PREDICTED: solute carrier family 22 member 23-like [Oreochromis niloticus]
Unigene37150_Atlantic_salmon	730	-2.34513	-1.22967	0.0091886	0.364775	K10367|1|8e-08|57,8|pon:100461920|formin 1;K13911|3|3e-06|52,4|ptr:739882|basic salivary proline-rich protein 1/2;K12866|5|6e-06|51,6|dre:402950|WW domain-binding protein 11	-	-	-	gi|348516358|ref|XP_003445706,1|/1,34863e-58/PREDICTED: ankyrin repeat and LEM domain-containing protein 2 [Oreochromis niloticus]
Unigene17058_Atlantic_salmon	464	-2.34539	-1.22983	0.0110827	0.394099	-	-	-	-	-
Unigene31404_Atlantic_salmon	548	-2.34664	-1.2306	0.0090305	0.363738	-	-	-	-	-
Unigene5498_Atlantic_salmon	387	-2.34709	-1.23087	0.0173485	0.488423	-	GO:0031314//extrinsic to mitochondrial inner membrane	GO:0005515//protein binding;GO:0005525//GTP binding;GO:0003924//GTPase activity	GO:0010941//regulation of cell death;GO:0032543//mitochondrial translation;GO:0006184//GTP catabolic process;GO:0006915//apoptotic process;GO:0043457//regulation of cellular respiration;GO:0042254//ribosome biogenesis	gi|348511900|ref|XP_003443481,1|/1,75885e-49/PREDICTED: uncharacterized protein C4orf14 homolog [Oreochromis niloticus]
Unigene9875_Atlantic_salmon	257	-2.34775	-1.23128	0.0104224	0.381917	K01855|1|2e-17|87,4|dre:337487|tRNA pseudouridine38/39 synthase [EC:5,4,99,45]	-	GO:0009982//pseudouridine synthase activity;GO:0003723//RNA binding	GO:0001522//pseudouridine synthesis;GO:0008033//tRNA processing	gi|317419455|emb|CBN81492,1|/3,52997e-21/tRNA pseudouridine synthase 3 [Dicentrarchus labrax]
CL760,Contig1_Atlantic_salmon	1361	-2.34999	-1.23265	0.015658	0.469397	-	-	-	-	-
Unigene30572_Atlantic_salmon	752	-2.3511	-1.23334	0.00228405	0.176316	-	-	-	-	-
Unigene38597_Atlantic_salmon	337	-2.3519	-1.23382	0.0180866	0.494475	K06071|1|9e-59|224|dre:571965|protein kinase N [EC:2,7,11,13]	GO:0005622//intracellular	GO:0005524//ATP binding;GO:0004674//protein serine/threonine kinase activity	GO:0006468//protein phosphorylation;GO:0007165//signal transduction	gi|122891175|emb|CAM14346,1|/7,99375e-58/novel protein similar to vertebrate protein kinase N2 (PKN2) [Danio rerio]
CL10072,Contig1_Atlantic_salmon	344	-2.35352	-1.23482	0.00377415	0.234915	-	-	-	-	-
Unigene16248_Atlantic_salmon	465	-2.35578	-1.2362	0.00804303	0.342412	-	-	-	-	-
Unigene30932_Atlantic_salmon	480	-2.356	-1.23634	0.000128722	0.028219	-	GO:0016021//integral to membrane;GO:0043209//myelin sheath;GO:0005789//endoplasmic reticulum membrane;GO:0005794//Golgi apparatus	-	GO:0042552//myelination;GO:0051347//positive regulation of transferase activity;GO:0006658//phosphatidylserine metabolic process;GO:0008654//phospholipid biosynthetic process	gi|169146066|emb|CAQ14716,1|/1,73526e-58/novel protein (zgc:55396) [Danio rerio]
Unigene23678_Atlantic_salmon	460	-2.3581	-1.23763	0.00644456	0.310155	K15430|1|9e-58|222|dre:393185|tRNA (guanine10-N2)-methyltransferase [EC:2,1,1,214]	-	GO:0003676//nucleic acid binding;GO:0008168//methyltransferase activity	GO:0032259//methylation;GO:0008033//tRNA processing	gi|348512272|ref|XP_003443667,1|/2,33174e-57/PREDICTED: tRNA guanosine-2'-O-methyltransferase TRM11 homolog [Oreochromis niloticus]
CL1843,Contig1_Atlantic_salmon	2127	-2.35996	-1.23877	0.00549362	0.286382	K05857|1|0,0|1000|dre:569040|phosphatidylinositol phospholipase C, delta [EC:3,1,4,11]	GO:0005737//cytoplasm;GO:0016020//membrane	GO:0005509//calcium ion binding;GO:0004435//phosphatidylinositol phospholipase C activity;GO:0004871//signal transducer activity;GO:0005543//phospholipid binding	GO:0035556//intracellular signal transduction;GO:0016042//lipid catabolic process;GO:0001568//blood vessel development	gi|167882618|gb|ACA05827,1|/0/phospholipase C delta 3A [Paralichthys olivaceus]
Unigene39338_Atlantic_salmon	284	-2.36244	-1.24028	0.00224845	0.174347	-	-	-	-	-
Unigene23031_Atlantic_salmon	380	-2.36248	-1.24031	0.0169048	0.484688	K15166|1|6e-07|52,8|cbr:CBG19759|mediator of RNA polymerase II transcription subunit 23;K09267|2|2e-06|51,2|ssc:100623770|transcription factor SOX1/2/3/14/21 (SOX group B);K09534|3|3e-06|50,4|dgr:Dgri_GH19053|DnaJ homolog subfamily C member 14;K09057|4|3e-06|50,4|dsi:Dsim_GD13032|hepatic leukemia factor;K09313|5|3e-06|50,4|der:Dere_GG19652|homeobox protein cut-like	GO:0005634//nucleus	-	GO:0006355//regulation of transcription, DNA-dependent	gi|213514638|ref|NP_001135183,1|/1,35525e-49/Cbp/p300-interacting transactivator 2 [Salmo salar]
Unigene176_Atlantic_salmon	469	-2.36636	-1.24267	0.00538889	0.284849	-	-	-	-	-
Unigene38775_Atlantic_salmon	561	-2.36654	-1.24278	0.017224	0.486887	-	-	-	-	-
Unigene8327_Atlantic_salmon	241	-2.36994	-1.24485	0.00257171	0.188612	K09525|1|1e-25|115|dre:322863|DnaJ homolog subfamily C member 5	-	-	-	gi|47212097|emb|CAF93917,1|/1,3522e-25/unnamed protein product [Tetraodon nigroviridis]
Unigene13403_Atlantic_salmon	559	-2.37342	-1.24697	0.0121114	0.415529	-	-	-	-	-
CL3776,Contig1_Atlantic_salmon	588	-2.37446	-1.2476	0.000579049	0.0766305	-	-	-	-	-
CL8302,Contig2_Atlantic_salmon	549	-2.37642	-1.24879	0.00989451	0.376285	K03103|1|1e-68|259|dre:394075|multiple inositol-polyphosphate phosphatase [EC:3,1,3,62]	-	GO:0052745//inositol phosphate phosphatase activity;GO:0003993//acid phosphatase activity	-	gi|44890697|gb|AAH66753,1|/1,28024e-68/Minpp1 protein [Danio rerio]
Unigene15947_Atlantic_salmon	245	-2.37732	-1.24934	0.00158254	0.141054	K00643|1|9e-14|75,5|cfa:476600|5-aminolevulinate synthase [EC:2,3,1,37]	GO:0005739//mitochondrion;GO:0070013;GO:0005634//nucleus	GO:0003870//5-aminolevulinate synthase activity	GO:0001666//response to hypoxia;GO:0034698//response to gonadotropin stimulus;GO:0032869//cellular response to insulin stimulus;GO:0033013//tetrapyrrole metabolic process;GO:0045471//response to ethanol;GO:0071407//cellular response to organic cyclic compound;GO:0031667//response to nutrient levels;GO:0009058//biosynthetic process;GO:0009635//response to herbicide;GO:0032025//response to cobalt i…	gi|223648716|gb|ACN11116,1|/1,81404e-38/5-aminolevulinate synthase, nonspecific, mitochondrial precursor [Salmo salar]
Unigene33409_Atlantic_salmon	358	-2.38105	-1.2516	0.0146266	0.453987	-	-	-	-	-
Unigene17019_Atlantic_salmon	510	-2.38127	-1.25173	0.0103015	0.381297	K14966|1|4e-09|60,8|api:100167009|host cell factor;K10455|3|2e-08|58,9|nvi:100114147|kelch-like protein 18;K10457|5|8e-08|56,6|tca:655440|kelch-like protein 20	-	-	-	gi|161611480|gb|AAI55758,1|/1,37356e-89/Si:dkey-98f17,2 protein [Danio rerio]
Unigene7067_Atlantic_salmon	647	-2.38559	-1.25434	0.000208015	0.0388315	-	-	-	-	gi|348507539|ref|XP_003441313,1|/4,63393e-06/PREDICTED: NUAK family SNF1-like kinase 2-like [Oreochromis niloticus]
Unigene6168_Atlantic_salmon	909	-2.38592	-1.25454	0.00455861	0.263127	K13187|1|5e-16|85,5|tca:659335|RNA-binding protein 4	GO:0044424//intracellular part	GO:0000166//nucleotide binding;GO:0003676//nucleic acid binding	GO:0007275//multicellular organismal development;GO:0009987//cellular process	gi|291190904|ref|NP_001167419,1|/3,7747e-142/RNA-binding protein 4 [Salmo salar]
Unigene21403_Atlantic_salmon	606	-2.3861	-1.25466	0.0173732	0.488423	-	-	-	-	-
Unigene29748_Atlantic_salmon	757	-2.39083	-1.25751	4.48e-05	0.0123851	-	-	-	-	-
CL4928,Contig1_Atlantic_salmon	1543	-2.39092	-1.25757	9.81e-05	0.0228554	-	-	-	-	-
Unigene18239_Atlantic_salmon	404	-2.39215	-1.25831	0.00183994	0.155622	-	-	-	-	-
Unigene21806_Atlantic_salmon	387	-2.39305	-1.25885	0.0128503	0.425494	-	-	-	-	-
CL2562,Contig2_Atlantic_salmon	484	-2.3936	-1.25918	0.0143214	0.451119	-	-	-	-	gi|348524068|ref|XP_003449545,1|/3,25314e-52/PREDICTED: UPF0760 protein C2orf29 homolog [Oreochromis niloticus]
CL9036,Contig1_Atlantic_salmon	1683	-2.39464	-1.25981	8.96e-05	0.0210343	-	-	-	-	-
CL223,Contig2_Atlantic_salmon	1567	-2.39815	-1.26192	0.0063376	0.30774	K07911|1|5e-91|335|dre:337199|Ras-related protein Rab-20	GO:0045335//phagocytic vesicle	GO:0005525//GTP binding	GO:0090385//phagosome-lysosome fusion;GO:0090383//phagosome acidification;GO:0007264//small GTPase mediated signal transduction	gi|348530960|ref|XP_003452978,1|/1,93069e-114/PREDICTED: ras-related protein Rab-20-like [Oreochromis niloticus]
Unigene16626_Atlantic_salmon	747	-2.39945	-1.26271	0.00474482	0.266914	K15289|1|1e-40|166|mgp:100539459|solute carrier family 35, member F5	GO:0016021//integral to membrane	-	GO:0006810//transport	gi|348541839|ref|XP_003458394,1|/1,32329e-40/PREDICTED: solute carrier family 35 member F5 [Oreochromis niloticus]
Unigene36200_Atlantic_salmon	214	-2.40245	-1.26451	0.00310735	0.210794	K00643|1|6e-28|122|dre:64608|5-aminolevulinate synthase [EC:2,3,1,37]	GO:0005759//mitochondrial matrix;GO:0005829//cytosol	GO:0003870//5-aminolevulinate synthase activity;GO:0030170//pyridoxal phosphate binding	GO:0044281//small molecule metabolic process;GO:0006782//protoporphyrinogen IX biosynthetic process	gi|223648716|gb|ACN11116,1|/3,30039e-35/5-aminolevulinate synthase, nonspecific, mitochondrial precursor [Salmo salar]
Unigene32082_Atlantic_salmon	813	-2.40673	-1.26707	0.00672852	0.315761	-	-	GO:0004066//asparagine synthase (glutamine-hydrolyzing) activity	GO:0006529//asparagine biosynthetic process	gi|213513411|ref|NP_001134016,1|/1,51526e-80/Asparagine synthetase domain-containing protein 1 [Salmo salar]
Unigene21950_Atlantic_salmon	1055	-2.40883	-1.26833	3.23e-05	0.0101975	-	-	-	-	gi|47225749|emb|CAG08092,1|/2,35061e-56/unnamed protein product [Tetraodon nigroviridis]
Unigene28940_Atlantic_salmon	578	-2.4125	-1.27053	0.00447624	0.261961	-	-	-	-	-
Unigene13456_Atlantic_salmon	260	-2.41273	-1.27066	0.00434091	0.256535	-	-	-	-	-
Unigene22039_Atlantic_salmon	298	-2.42013	-1.27508	0.0125785	0.422384	-	-	-	-	-
Unigene24803_Atlantic_salmon	936	-2.42025	-1.27516	0.0069794	0.322355	-	-	-	-	-
CL8370,Contig1_Atlantic_salmon	2131	-2.42101	-1.27561	0.0157103	0.469962	-	GO:0043229//intracellular organelle	-	-	gi|348507483|ref|XP_003441285,1|/8,73943e-148/PREDICTED: regulator of microtubule dynamics protein 2-like [Oreochromis niloticus]
Unigene15702_Atlantic_salmon	418	-2.42677	-1.27904	0.00650817	0.310714	K10657|1|8e-29|125|dre:555611|E3 ubiquitin-protein ligase MARCH2 [EC:6,3,2,19]	GO:0005765//lysosomal membrane;GO:0016021//integral to membrane;GO:0031410//cytoplasmic vesicle;GO:0010008//endosome membrane;GO:0005789//endoplasmic reticulum membrane	GO:0008270//zinc ion binding;GO:0004842//ubiquitin-protein ligase activity	GO:0030097//hemopoiesis;GO:0016567//protein ubiquitination;GO:0006897//endocytosis	gi|125630324|ref|NP_001038255,2|/6,51549e-28/E3 ubiquitin-protein ligase MARCH2 [Danio rerio]
Unigene38088_Atlantic_salmon	322	-2.4351	-1.28398	0.0168259	0.484688	K09228|1|4e-07|53,5|gga:417303|KRAB domain-containing zinc finger protein	-	-	-	gi|125839914|ref|XP_001345509,1|/2,09249e-13/PREDICTED: zinc finger protein 345 [Danio rerio]
Unigene33420_Atlantic_salmon	701	-2.43588	-1.28444	0.00125092	0.122081	K08852|1|1e-32|140|nve:NEMVE_v1g93936|serine/threonine-protein kinase/endoribonuclease IRE1 [EC:2,7,11,1 3,1,26,-]	-	GO:0016772//transferase activity, transferring phosphorus-containing groups	GO:0009987//cellular process;GO:0050789//regulation of biological process;GO:0035966//response to topologically incorrect protein	gi|292629397|ref|XP_002667385,1|/1,88654e-83/PREDICTED: serine/threonine-protein kinase ppk4-like [Danio rerio]
Unigene27888_Atlantic_salmon	1316	-2.43711	-1.28517	0.000366333	0.0577886	K09699|1|6e-06|52,8|pon:100174565|2-oxoisovalerate dehydrogenase E2 component (dihydrolipoyl transacylase) [EC:2,3,1,168]	GO:0005764//lysosome;GO:0048471//perinuclear region of cytoplasm;GO:0005794//Golgi apparatus;GO:0005886//plasma membrane	GO:0001540//beta-amyloid binding;GO:0005524//ATP binding;GO:0005515//protein binding	GO:0012502//induction of programmed cell death;GO:0010977//negative regulation of neuron projection development	gi|213514242|ref|NP_001133623,1|/2,46635e-80/brain protein I3 [Salmo salar]
Unigene5903_Atlantic_salmon	594	-2.43809	-1.28575	0.00219364	0.172827	K06115|1|2e-10|65,9|dre:558044|spectrin beta	-	-	-	gi|326664748|ref|XP_001918968,2|/5,86834e-84/PREDICTED: rho GTPase-activating protein 21-B [Danio rerio]
CL10121,Contig2_Atlantic_salmon	305	-2.4382	-1.28581	0.0144909	0.452216	-	-	-	-	-
Unigene21461_Atlantic_salmon	672	-2.43858	-1.28604	0.0103147	0.381362	-	-	-	-	-
Unigene8461_Atlantic_salmon	443	-2.44068	-1.28728	0.000590739	0.077418	K05305|1|1e-12|72,4|dre:100150934|fucokinase [EC:2,7,1,52]	-	-	-	gi|50539748|ref|NP_001002344,1|/8,83579e-25/uncharacterized protein LOC436616 [Danio rerio]
Unigene23623_Atlantic_salmon	427	-2.44628	-1.29059	0.00384416	0.23803	-	-	-	-	-
Unigene11357_Atlantic_salmon	329	-2.44764	-1.29139	0.00684199	0.318735	K10839|1|1e-11|68,6|mmu:19359|UV excision repair protein RAD23	GO:0044424//intracellular part	GO:0005515//protein binding	GO:0044238//primary metabolic process;GO:0044260;GO:0006974//response to DNA damage stimulus	gi|308458680|ref|XP_003091675,1|/7,90403e-13/hypothetical protein CRE_20578 [Caenorhabditis remanei]
Unigene22279_Atlantic_salmon	535	-2.44818	-1.29171	0.00593588	0.297688	-	GO:0005634//nucleus	-	-	gi|348537858|ref|XP_003456410,1|/2,43275e-29/PREDICTED: uncharacterized protein MGC39606-like isoform 1 [Oreochromis niloticus]
Unigene18079_Atlantic_salmon	696	-2.44906	-1.29223	0.00521996	0.282753	-	-	-	-	-
Unigene26644_Atlantic_salmon	352	-2.4492	-1.29231	0.00288327	0.202505	-	-	-	-	-
Unigene10745_Atlantic_salmon	373	-2.44981	-1.29267	0.00348046	0.224607	-	-	-	-	-
Unigene40264_Atlantic_salmon	221	-2.45015	-1.29287	0.0136142	0.437755	K00624|1|2e-25|114|dre:449545|carnitine O-acetyltransferase [EC:2,3,1,7]	GO:0005743//mitochondrial inner membrane;GO:0005777//peroxisome;GO:0005783//endoplasmic reticulum	GO:0004092//carnitine O-acetyltransferase activity;GO:0005102//receptor binding	GO:0006810//transport;GO:0006631//fatty acid metabolic process;GO:0019254//carnitine metabolic process, CoA-linked	gi|122891239|emb|CAM13725,1|/1,99062e-24/novel protein (zgc:92317) [Danio rerio]
Unigene35108_Atlantic_salmon	613	-2.45503	-1.29574	0.00142439	0.131177	K01855|1|3e-87|321|dre:337487|tRNA pseudouridine38/39 synthase [EC:5,4,99,45]	-	GO:0009982//pseudouridine synthase activity;GO:0003723//RNA binding	GO:0001522//pseudouridine synthesis;GO:0008033//tRNA processing	gi|317419455|emb|CBN81492,1|/6,34264e-92/tRNA pseudouridine synthase 3 [Dicentrarchus labrax]
CL8524,Contig1_Atlantic_salmon	1419	-2.45922	-1.2982	0.00164386	0.14415	K03350|1|3e-18|94,0|nvi:100123129|anaphase-promoting complex subunit 3	-	-	-	gi|224613212|gb|ACN60185,1|/0/virilizer homolog [Salmo salar]
Unigene596_Atlantic_salmon	807	-2.46114	-1.29933	0.00539325	0.284849	K10761|1|7e-40|164|dre:492814|tRNA(His) guanylyltransferase [EC:2,7,7,79]	GO:0005737//cytoplasm	GO:0032550;GO:0032555;GO:0035639//purine ribonucleoside triphosphate binding;GO:0000287//magnesium ion binding;GO:0008193//tRNA guanylyltransferase activity	GO:0006400//tRNA modification	gi|213514008|ref|NP_001134106,1|/1,52033e-56/Probable tRNAHis guanylyltransferase [Salmo salar]
Unigene22370_Atlantic_salmon	274	-2.4612	-1.29936	0.0161102	0.475104	-	-	-	-	-
Unigene14059_Atlantic_salmon	367	-2.46135	-1.29945	0.0172941	0.488041	K03512|1|3e-58|223|dre:406697|DNA polymerase lambda subunit [EC:2,7,7,7 4,2,99,-]	-	GO:0003887//DNA-directed DNA polymerase activity;GO:0003677//DNA binding	GO:0006281//DNA repair	gi|220679116|emb|CAX12357,1|/2,33543e-57/polymerase (DNA directed), lambda [Danio rerio]
CL8343,Contig1_Atlantic_salmon	959	-2.46159	-1.29959	0.00605583	0.30117	K09534|1|1e-56|220|dre:555824|DnaJ homolog subfamily C member 14	GO:0043231//intracellular membrane-bounded organelle	GO:0050780//dopamine receptor binding	-	gi|348507721|ref|XP_003441404,1|/6,92281e-73/PREDICTED: dnaJ homolog subfamily C member 14-like [Oreochromis niloticus]
Unigene35104_Atlantic_salmon	201	-2.46314	-1.3005	0.00305624	0.208513	-	-	-	-	-
Unigene21624_Atlantic_salmon	359	-2.46324	-1.30056	0.0107058	0.386427	K03454|1|2e-52|204|dre:436831|solute carrier family 25, member 46	GO:0005743//mitochondrial inner membrane;GO:0016021//integral to membrane	-	GO:0006810//transport	gi|50540182|ref|NP_001002558,1|/1,47991e-51/solute carrier family 25 member 46 [Danio rerio]
Unigene12268_Atlantic_salmon	547	-2.46401	-1.30101	0.0029451	0.203728	-	-	-	-	gi|225715482|gb|ACO13587,1|/3,32734e-53/TMED8 [Esox lucius]
Unigene42646_Atlantic_salmon	437	-2.46492	-1.30154	0.0143413	0.451509	K12482|1|2e-53|207|acs:100565421|RUN and FYVE domain-containing protein 1	GO:0030175//filopodium;GO:0030426//growth cone	GO:0046872//metal ion binding	GO:0050771//negative regulation of axonogenesis	gi|47226617|emb|CAG07776,1|/5,4945e-75/unnamed protein product [Tetraodon nigroviridis]
CL5011,Contig1_Atlantic_salmon	1017	-2.46543	-1.30184	0.00463478	0.265151	-	-	-	-	-
Unigene36450_Atlantic_salmon	259	-2.46956	-1.30425	0.00783272	0.339751	-	-	-	-	-
CL5460,Contig1_Atlantic_salmon	1235	-2.46969	-1.30433	0.00298358	0.205199	-	-	-	-	-
CL4517,Contig2_Atlantic_salmon	1173	-2.47053	-1.30482	0.00689035	0.319988	K09228|1|8e-13|75,5|mcc:722852|KRAB domain-containing zinc finger protein	-	-	-	gi|344309095|ref|XP_003423212,1|/3,77536e-13/PREDICTED: zinc finger protein 420-like [Loxodonta africana]
Unigene3322_Atlantic_salmon	219	-2.47064	-1.30489	0.00559363	0.288781	K04679|1|1e-06|52,0|tgu:100221821|MAD, mothers against decapentaplegic interacting protein	-	GO:0046872//metal ion binding	-	gi|220678736|emb|CAX14078,1|/1,57791e-29/zinc finger, FYVE domain containing 21 [Danio rerio]
Unigene30500_Atlantic_salmon	555	-2.47416	-1.30694	0.00321099	0.215375	-	-	-	-	-
Unigene3119_Atlantic_salmon	272	-2.47672	-1.30843	0.00657689	0.313237	-	-	-	-	-
CL9571,Contig2_Atlantic_salmon	843	-2.47728	-1.30876	0.00310005	0.210739	-	-	-	-	-
Unigene28189_Atlantic_salmon	303	-2.47734	-1.30879	0.00896252	0.363061	-	-	-	-	-
Unigene105_Atlantic_salmon	504	-2.47947	-1.31003	0.00587184	0.296109	K10631|1|2e-37|154|dre:324197|E3 ubiquitin-protein ligase Topors [EC:6,3,2,19]	-	-	-	gi|47219967|emb|CAG11500,1|/1,24815e-39/unnamed protein product [Tetraodon nigroviridis]
Unigene14717_Atlantic_salmon	353	-2.48148	-1.3112	0.00758619	0.334831	-	GO:0005622//intracellular	GO:0003677//DNA binding	GO:0050794//regulation of cellular process	gi|317418973|emb|CBN81011,1|/3,54211e-50/Activity-dependent neuroprotector homeobox protein [Dicentrarchus labrax]
CL2831,Contig1_Atlantic_salmon	891	-2.48207	-1.31155	0.00572535	0.292273	K13911|1|6e-12|72,0|rno:257651|basic salivary proline-rich protein 1/2	-	GO:0003712//transcription cofactor activity;GO:0035257//nuclear hormone receptor binding	GO:0006357//regulation of transcription from RNA polymerase II promoter	gi|348524743|ref|XP_003449882,1|/9,537e-66/PREDICTED: nuclear receptor-interacting protein 1-like [Oreochromis niloticus]
Unigene16498_Atlantic_salmon	473	-2.48802	-1.315	0.00258061	0.188612	-	-	-	-	-
Unigene170_Atlantic_salmon	1345	-2.48863	-1.31535	0.000194214	0.0366481	K05626|1|2e-09|64,3|tgu:100229755|atrophin-1 (dentatorubral-pallidoluysian atrophy protein);K10392|2|5e-09|63,2|bfo:BRAFLDRAFT_227179|kinesin family member 1/13/14;K11661|3|6e-09|62,8|bta:788113|helicase SRCAP [EC:3,6,4,-];K05747|4|6e-09|62,8|tad:TRIADDRAFT_54962|Wiskott-Aldrich syndrome protein;K05746|5|1e-08|61,6|mmu:13800|enabled	-	-	-	gi|348509706|ref|XP_003442388,1|/9,14601e-46/PREDICTED: hypothetical protein LOC100707168 [Oreochromis niloticus]
Unigene27889_Atlantic_salmon	999	-2.49065	-1.31652	0.00029366	0.0498879	-	-	-	-	-
CL7900,Contig1_Atlantic_salmon	519	-2.4922	-1.31742	0.00133665	0.126513	-	-	-	-	-
Unigene27599_Atlantic_salmon	332	-2.49275	-1.31774	0.0104849	0.382855	K06669|1|2e-27|120|xtr:100145671|structural maintenance of chromosome 3 (chondroitin sulfate proteoglycan 6)	GO:0005694//chromosome	GO:0005524//ATP binding	GO:0051276//chromosome organization	gi|348524996|ref|XP_003450008,1|/1,93201e-27/PREDICTED: structural maintenance of chromosomes protein 3-like [Oreochromis niloticus]
Unigene34765_Atlantic_salmon	315	-2.49674	-1.32004	0.0157144	0.469962	-	-	-	-	-
Unigene19112_Atlantic_salmon	274	-2.49721	-1.32032	0.0152018	0.461376	-	-	-	-	-
Unigene35313_Atlantic_salmon	261	-2.49726	-1.32035	0.0110081	0.392584	-	-	-	-	-
Unigene17263_Atlantic_salmon	389	-2.50098	-1.32249	0.0118831	0.411246	-	-	-	-	gi|326664264|ref|XP_003197772,1|/3,42172e-45/PREDICTED: f-box only protein 48-like isoform 1 [Danio rerio]
CL6243,Contig1_Atlantic_salmon	326	-2.50487	-1.32473	0.0119714	0.412865	-	-	-	-	gi|213515132|ref|NP_001133514,1|/4,3501e-11/Insulin-induced gene 2 protein [Salmo salar]
CL1050,Contig2_Atlantic_salmon	500	-2.50777	-1.3264	0.00452819	0.26237	-	GO:0016021//integral to membrane	GO:0005515//protein binding	GO:0007049//cell cycle;GO:0006915//apoptotic process	gi|209731662|gb|ACI66700,1|/1,10638e-32/Bladder cancer-associated protein [Salmo salar]
Unigene38246_Atlantic_salmon	258	-2.50821	-1.32666	0.00573551	0.29231	-	-	GO:0017124//SH3 domain binding;GO:0003779//actin binding;GO:0008093//cytoskeletal adaptor activity	GO:0007165//signal transduction;GO:0046847//filopodium assembly	gi|118404940|ref|NP_001072800,1|/5,0594e-36/metastasis suppressor 1, gene 1 [Xenopus (Silurana) tropicalis]
Unigene17701_Atlantic_salmon	356	-2.50956	-1.32743	0.0124758	0.422384	K15121|1|6e-53|205|dre:492478|solute carrier family 25, member 44	GO:0016021//integral to membrane;GO:0005739//mitochondrion	-	GO:0055085//transmembrane transport	gi|348520092|ref|XP_003447563,1|/2,88872e-52/PREDICTED: solute carrier family 25 member 44-like [Oreochromis niloticus]
Unigene30526_Atlantic_salmon	644	-2.51426	-1.33013	0.00233629	0.178603	-	-	-	-	-
Unigene17849_Atlantic_salmon	651	-2.51644	-1.33138	2.83e-05	0.00924908	K06643|1|4e-50|197|dre:30637|E3 ubiquitin-protein ligase Mdm2 [EC:6,3,2,19]	GO:0044424//intracellular part	-	GO:0010165//response to X-ray;GO:0071157//negative regulation of cell cycle arrest;GO:0043066//negative regulation of apoptotic process	gi|348521316|ref|XP_003448172,1|/2,80361e-51/PREDICTED: E3 ubiquitin-protein ligase Mdm2-like [Oreochromis niloticus]
Unigene11356_Atlantic_salmon	320	-2.51791	-1.33223	0.00326212	0.217095	K04437|1|2e-42|171|bta:613533|filamin	GO:0005737//cytoplasm;GO:0005886//plasma membrane;GO:0005925//focal adhesion;GO:0001725//stress fiber	GO:0042802//identical protein binding;GO:0003779//actin binding	GO:0007519//skeletal muscle tissue development	gi|326672033|ref|XP_001919520,3|/1,75353e-49/PREDICTED: filamin-B, partial [Danio rerio]
Unigene32733_Atlantic_salmon	247	-2.51926	-1.333	0.00645066	0.310199	-	-	-	-	-
Unigene26232_Atlantic_salmon	868	-2.51949	-1.33313	0.00980427	0.375237	K06103|1|2e-07|56,6|acs:100563790|calcium/calmodulin-dependent serine protein kinase [EC:2,7,11,1]	-	-	-	gi|292619751|ref|XP_002664076,1|/2,01233e-30/PREDICTED: general transcription factor II-I repeat domain-containing protein 2-like [Danio rerio]
CL7501,Contig1_Atlantic_salmon	343	-2.5279	-1.33794	0.00918352	0.364775	-	-	-	-	-
Unigene20125_Atlantic_salmon	541	-2.52812	-1.33807	0.00990085	0.376285	K15370|1|3e-34|144|gga:420645|inactive phospholipase C-like protein 2;K15375|3|1e-32|139|mgp:100548191|inactive phospholipase C-like protein 1	-	GO:0004871//signal transducer activity;GO:0005543//phospholipid binding;GO:0004435//phosphatidylinositol phospholipase C activity;GO:0005509//calcium ion binding	GO:0006629//lipid metabolic process;GO:0035556//intracellular signal transduction;GO:0007610//behavior	gi|348509340|ref|XP_003442207,1|/3,2624e-61/PREDICTED: inactive phospholipase C-like protein 2-like [Oreochromis niloticus]
CL9627,Contig1_Atlantic_salmon	426	-2.53076	-1.33957	0.00700431	0.322686	K15183|1|2e-30|130|dre:325221|RNA polymerase II elongation factor ELL	-	-	GO:0001570//vasculogenesis	gi|157888710|emb|CAP09540,1|/1,58214e-29/novel protein similar to vertebrate elongation factor RNA polymerase II (ELL) (zgc:63836) [Danio rerio]
Unigene29112_Atlantic_salmon	348	-2.53086	-1.33963	0.00195572	0.161744	-	-	-	-	-
Unigene13142_Atlantic_salmon	292	-2.5361	-1.34261	0.0010057	0.106102	-	-	-	-	-
Unigene20256_Atlantic_salmon	438	-2.53789	-1.34363	0.00797278	0.341507	-	-	-	-	-
Unigene4213_Atlantic_salmon	231	-2.54004	-1.34485	0.013196	0.43282	K13736|1|3e-19|93,6|ptr:471318|Rho GTPase-activating protein 10	-	-	-	gi|348525398|ref|XP_003450209,1|/3,35209e-40/PREDICTED: rho GTPase-activating protein 42 [Oreochromis niloticus]
Unigene22883_Atlantic_salmon	390	-2.54101	-1.3454	0.000253288	0.0449244	-	-	-	-	gi|348521134|ref|XP_003448081,1|/5,12829e-07/PREDICTED: testis-expressed sequence 2 protein-like [Oreochromis niloticus]
CL10312,Contig1_Atlantic_salmon	377	-2.54108	-1.34544	0.00637605	0.308469	-	-	-	-	-
Unigene38963_Atlantic_salmon	355	-2.54135	-1.3456	0.00183878	0.155622	-	-	-	-	-
CL1951,Contig1_Atlantic_salmon	674	-2.54612	-1.3483	0.0136255	0.437755	K12182|1|2e-16|85,9|cin:778843|hepatocyte growth factor-regulated tyrosine kinase substrate	-	-	-	gi|47223769|emb|CAF98539,1|/8,21898e-41/unnamed protein product [Tetraodon nigroviridis]
CL6269,Contig1_Atlantic_salmon	217	-2.54723	-1.34893	1.18e-05	0.0046532	-	-	-	-	-
Unigene13247_Atlantic_salmon	945	-2.54771	-1.3492	0.00134252	0.126592	K10955|1|3e-16|86,3|hsa:4583|intestinal mucin-2	-	-	-	gi|292622272|ref|XP_697292,4|/5,39967e-62/PREDICTED: zinc finger protein 696-like [Danio rerio]
Unigene649_Atlantic_salmon	299	-2.54957	-1.35025	0.0035234	0.225651	-	-	-	-	-
CL85,Contig2_Atlantic_salmon	3313	-2.54973	-1.35034	0.000186395	0.0355098	K00511|1|0,0|855|dre:799528|squalene monooxygenase [EC:1,14,13,132]	GO:0016021//integral to membrane;GO:0005789//endoplasmic reticulum membrane	GO:0003857//3-hydroxyacyl-CoA dehydrogenase activity;GO:0050660//flavin adenine dinucleotide binding;GO:0004506//squalene monooxygenase activity	GO:0006631//fatty acid metabolic process;GO:0055114//oxidation-reduction process;GO:0006695//cholesterol biosynthetic process	gi|348532127|ref|XP_003453558,1|/0/PREDICTED: squalene monooxygenase [Oreochromis niloticus]
Unigene23029_Atlantic_salmon	568	-2.55252	-1.35192	0.000910658	0.100559	K01529|1|2e-46|185|mmu:66387|[EC:3,6,1,-]	GO:0005739//mitochondrion	GO:0016787//hydrolase activity	-	gi|348523658|ref|XP_003449340,1|/2,3114e-79/PREDICTED: nucleoside diphosphate-linked moiety X motif 8, mitochondrial-like [Oreochromis niloticus]
Unigene31811_Atlantic_salmon	838	-2.56109	-1.35676	5.1e-05	0.0137005	-	-	-	-	-
CL4763,Contig2_Atlantic_salmon	762	-2.56419	-1.3585	0.0105316	0.383622	-	-	-	-	-
CL10579,Contig1_Atlantic_salmon	388	-2.56648	-1.35979	0.00199355	0.162862	-	-	-	-	gi|187608335|ref|NP_001119867,1|/6,42322e-60/ankyrin repeat and LEM domain-containing protein 2 [Danio rerio]
Unigene1081_Atlantic_salmon	1304	-2.5691	-1.36126	0.00704624	0.322952	-	-	-	-	-
Unigene15290_Atlantic_salmon	288	-2.57147	-1.36259	0.000426427	0.0629391	K06643|1|8e-18|89,0|dre:30637|E3 ubiquitin-protein ligase Mdm2 [EC:6,3,2,19]	GO:0005654//nucleoplasm;GO:0005737//cytoplasm;GO:0005730//nucleolus	GO:0005515//protein binding;GO:0008270//zinc ion binding;GO:0016874//ligase activity	GO:0000122//negative regulation of transcription from RNA polymerase II promoter;GO:0042221//response to chemical stimulus;GO:0010165//response to X-ray;GO:0043066//negative regulation of apoptotic process;GO:0071157//negative regulation of cell cycle arrest;GO:0006511//ubiquitin-dependent protein catabolic process;GO:0016567//protein ubiquitination;GO:0008104//protein localization;GO:0048522//po…	gi|169146086|emb|CAQ13405,1|/6,94617e-17/murine double minute 2 homolog [Danio rerio]
Unigene30867_Atlantic_salmon	747	-2.57319	-1.36356	0.000819869	0.0934569	K15280|1|1e-103|375|dre:323482|solute carrier family 35, member C2	GO:0016021//integral to membrane;GO:0005793//endoplasmic reticulum-Golgi intermediate compartment;GO:0005801//cis-Golgi network	-	GO:0055085//transmembrane transport;GO:0036066//protein O-linked fucosylation;GO:0045747//positive regulation of Notch signaling pathway;GO:0010629//negative regulation of gene expression	gi|46362531|gb|AAH68979,1|/9,30897e-103/Slc35c2 protein [Danio rerio]
Unigene17922_Atlantic_salmon	358	-2.5744	-1.36424	0.00974304	0.373891	-	-	-	-	-
Unigene38743_Atlantic_salmon	279	-2.57476	-1.36444	0.0123924	0.42086	-	-	-	-	-
Unigene687_Atlantic_salmon	982	-2.57951	-1.3671	0.00410537	0.247522	-	-	-	-	-
Unigene13088_Atlantic_salmon	219	-2.58014	-1.36745	0.00952365	0.369717	-	-	-	-	gi|348501031|ref|XP_003438074,1|/9,31515e-06/PREDICTED: serine/threonine-protein kinase N2-like [Oreochromis niloticus]
Unigene24273_Atlantic_salmon	567	-2.5856	-1.3705	0.0106891	0.386427	K06240|1|3e-09|62,0|rno:140433|laminin, alpha 3/5;K05637|2|3e-09|61,6|cbr:CBG24338|laminin, alpha 1/2;K05636|5|4e-09|61,2|tsp:Tsp_02564|laminin, beta 1	GO:0016020//membrane;GO:0005634//nucleus	GO:0005509//calcium ion binding;GO:0005515//protein binding;GO:0005198//structural molecule activity	GO:1900164//nodal signaling pathway involved in determination of lateral mesoderm left/right asymmetry;GO:0071907//determination of digestive tract left/right asymmetry;GO:0060287//epithelial cilium movement involved in determination of left/right asymmetry;GO:0061371//determination of heart left/right asymmetry	gi|348542742|ref|XP_003458843,1|/4,1188e-105/PREDICTED: multiple epidermal growth factor-like domains protein 8-like [Oreochromis niloticus]
CL68,Contig8_Atlantic_salmon	2784	-2.58906	-1.37243	0.00576519	0.293572	-	-	-	-	-
Unigene9934_Atlantic_salmon	375	-2.59001	-1.37296	0.0142907	0.450628	K07604|1|6e-10|62,8|mdo:497044|type I keratin, acidic	-	-	-	gi|348534361|ref|XP_003454670,1|/3,72258e-39/PREDICTED: keratin, type I cytoskeletal 18-like [Oreochromis niloticus]
Unigene172_Atlantic_salmon	340	-2.59331	-1.37479	0.0141607	0.448903	-	-	-	-	-
Unigene32503_Atlantic_salmon	866	-2.59492	-1.37569	0.000659971	0.0825019	-	-	-	-	-
Unigene30139_Atlantic_salmon	1126	-2.59493	-1.37569	0.00339247	0.221788	-	-	-	-	-
Unigene8360_Atlantic_salmon	317	-2.59817	-1.3775	0.010576	0.384536	K05722|1|4e-15|80,1|mgp:100545127|FYVE, RhoGEF and PH domain containing 3	-	-	-	gi|348502647|ref|XP_003438879,1|/8,22679e-23/PREDICTED: FYVE, RhoGEF and PH domain-containing protein 3-like [Oreochromis niloticus]
Unigene20099_Atlantic_salmon	407	-2.59897	-1.37794	0.00191223	0.159698	-	-	-	-	-
Unigene17055_Atlantic_salmon	300	-2.59963	-1.3783	0.00924051	0.365144	-	-	-	-	-
Unigene24086_Atlantic_salmon	645	-2.60043	-1.37875	0.014678	0.453987	-	GO:0016021//integral to membrane	-	GO:0006915//apoptotic process	gi|259155164|ref|NP_001158824,1|/9,14689e-39/Cleft lip and palate transmembrane protein 1 [Salmo salar]
Unigene6597_Atlantic_salmon	697	-2.60152	-1.37935	2.95e-05	0.00951589	-	-	-	-	-
Unigene34245_Atlantic_salmon	216	-2.60298	-1.38017	0.0144894	0.452216	-	-	-	-	-
Unigene33890_Atlantic_salmon	270	-2.60481	-1.38118	0.00729723	0.328646	K01104|1|2e-12|70,9|dre:561613|protein-tyrosine phosphatase [EC:3,1,3,48]	-	GO:0016791//phosphatase activity	-	gi|94732191|emb|CAK10888,1|/1,9196e-11/protein tyrosine phosphatase, non-receptor type 2, like [Danio rerio]
Unigene21910_Atlantic_salmon	1637	-2.61153	-1.38489	0.00147015	0.134067	-	-	-	-	gi|326669328|ref|XP_684086,4|/5,8436e-178/PREDICTED: interferon-induced very large GTPase 1-like [Danio rerio]
Unigene7534_Atlantic_salmon	556	-2.61407	-1.3863	0.00485233	0.270664	-	-	-	-	-
CL4059,Contig1_Atlantic_salmon	1681	-2.6141	-1.38631	0.00619722	0.304927	K10955|1|4e-14|80,5|hsa:4583|intestinal mucin-2	-	-	-	gi|47230247|emb|CAG10661,1|/6,96398e-158/unnamed protein product [Tetraodon nigroviridis]
Unigene17821_Atlantic_salmon	385	-2.62023	-1.38969	0.0170018	0.48484	-	-	-	-	-
Unigene830_Atlantic_salmon	555	-2.62105	-1.39015	0.0152252	0.461463	K10352|1|2e-09|62,4|bmy:Bm1_00655|myosin heavy chain;K09228|5|9e-09|60,1|ptr:742263|KRAB domain-containing zinc finger protein	GO:0005730//nucleolus;GO:0032580//Golgi cisterna membrane;GO:0005793//endoplasmic reticulum-Golgi intermediate compartment;GO:0017119//Golgi transport complex	GO:0005215//transporter activity	GO:0006891//intra-Golgi vesicle-mediated transport	gi|348516360|ref|XP_003445707,1|/2,60211e-85/PREDICTED: golgin subfamily A member 3 [Oreochromis niloticus]
Unigene524_Atlantic_salmon	738	-2.62586	-1.39279	0.00910628	0.364184	-	-	-	-	-
Unigene17038_Atlantic_salmon	391	-2.63234	-1.39635	0.0127046	0.424105	K04354|1|1e-68|258|dre:405816|protein phosphatase 2 (formerly 2A), regulatory subunit B	GO:0005737//cytoplasm;GO:0000159//protein phosphatase type 2A complex	GO:0008601//protein phosphatase type 2A regulator activity	GO:0010458//exit from mitosis;GO:0007067//mitosis;GO:0007165//signal transduction;GO:0051301//cell division	gi|348501534|ref|XP_003438324,1|/1,68641e-68/PREDICTED: serine/threonine-protein phosphatase 2A 55 kDa regulatory subunit B delta isoform-like [Oreochromis niloticus]
CL1253,Contig1_Atlantic_salmon	372	-2.63536	-1.398	0.00697755	0.322355	-	-	-	-	-
CL10681,Contig1_Atlantic_salmon	373	-2.63542	-1.39804	0.004583	0.263918	K12023|1|3e-17|87,0|dre:338307|tripartite motif-containing protein 47;K10652|3|5e-10|63,2|cfa:491103|tripartite motif-containing protein 25;K12006|4|3e-09|60,5|ecb:100146229|tripartite motif-containing protein 16	-	-	-	gi|326674386|ref|XP_001338900,4|/3,61399e-26/PREDICTED: hypothetical protein LOC798456 [Danio rerio]
Unigene19852_Atlantic_salmon	1141	-2.63886	-1.39991	0.0138771	0.443449	-	-	-	-	-
Unigene25802_Atlantic_salmon	280	-2.63955	-1.40029	0.00275475	0.196722	-	GO:0002102//podosome;GO:0005737//cytoplasm	GO:0010314//phosphatidylinositol-5-phosphate binding;GO:0042169//SH2 domain binding;GO:0070273//phosphatidylinositol-4-phosphate binding;GO:0032266//phosphatidylinositol-3-phosphate binding;GO:0080025//phosphatidylinositol-3,5-bisphosphate binding	GO:0001654//eye development;GO:0045600//positive regulation of fat cell differentiation;GO:0071800//podosome assembly;GO:0007507//heart development;GO:0060612//adipose tissue development;GO:0060348//bone development	gi|326677967|ref|XP_003200955,1|/2,0135e-37/PREDICTED: SH3 and PX domain-containing protein 2B [Danio rerio]
Unigene1396_Atlantic_salmon	458	-2.63957	-1.4003	0.000264678	0.046283	K08957|1|3e-34|144|dre:192307|casein kinase 1, alpha [EC:2,7,11,1]	GO:0005829//cytosol;GO:0005730//nucleolus;GO:0016607//nuclear speck;GO:0005813//centrosome;GO:0030529//ribonucleoprotein complex;GO:0000777//condensed chromosome kinetochore;GO:0005847//mRNA cleavage and polyadenylation specificity factor complex	GO:0042277//peptide binding;GO:0004674//protein serine/threonine kinase activity;GO:0001948//glycoprotein binding;GO:0005524//ATP binding;GO:0000287//magnesium ion binding;GO:0051219//phosphoprotein binding	GO:0018105//peptidyl-serine phosphorylation;GO:0016055//Wnt receptor signaling pathway;GO:0000902//cell morphogenesis;GO:0007507//heart development;GO:0051301//cell division;GO:0007067//mitosis	gi|35210504|dbj|BAC87882,1|/2,13094e-34/casein kinase I alpha [Carassius auratus]
CL1446,Contig2_Atlantic_salmon	311	-2.64064	-1.40089	0.00876277	0.358334	-	-	-	-	-
Unigene17706_Atlantic_salmon	644	-2.6436	-1.4025	0.000585599	0.0770831	-	-	-	-	-
Unigene14593_Atlantic_salmon	437	-2.64646	-1.40406	0.0179343	0.493603	-	-	-	-	-
CL1300,Contig1_Atlantic_salmon	409	-2.64681	-1.40425	0.00800728	0.342025	-	-	-	-	-
CL10943,Contig1_Atlantic_salmon	582	-2.64691	-1.40431	0.00788744	0.34038	-	-	-	-	-
CL10091,Contig1_Atlantic_salmon	217	-2.65503	-1.40873	0.00867747	0.356631	-	-	-	-	gi|348518077|ref|XP_003446558,1|/4,61235e-13/PREDICTED: myotubularin-related protein 14-like [Oreochromis niloticus]
Unigene23885_Atlantic_salmon	709	-2.65555	-1.40901	0.00600261	0.300025	K09674|1|9e-112|402|dre:445322|carbohydrate 3-sulfotransferase 10 [EC:2,8,2,-]	GO:0000139//Golgi membrane;GO:0016021//integral to membrane	GO:0016232//HNK-1 sulfotransferase activity	GO:0007616//long-term memory;GO:0007155//cell adhesion;GO:0007612//learning;GO:0016051//carbohydrate biosynthetic process	gi|213514848|ref|NP_001133429,1|/1,40278e-134/Carbohydrate sulfotransferase 10 [Salmo salar]
Unigene1368_Atlantic_salmon	641	-2.65732	-1.40997	0.0016718	0.145743	-	-	-	-	-
Unigene27684_Atlantic_salmon	1229	-2.66163	-1.41231	4.3e-06	0.00213587	-	-	-	-	-
Unigene33270_Atlantic_salmon	295	-2.66281	-1.41295	0.00690208	0.320283	-	-	-	-	-
Unigene8557_Atlantic_salmon	308	-2.6649	-1.41408	0.0131636	0.43282	-	-	-	-	-
Unigene20334_Atlantic_salmon	408	-2.66515	-1.41422	0.00299697	0.205633	-	GO:0016021//integral to membrane	-	-	gi|226443147|ref|NP_001140057,1|/1,83702e-54/Transmembrane protein 187 precursor [Salmo salar]
Unigene6610_Atlantic_salmon	802	-2.66863	-1.4161	0.0017954	0.153427	-	-	-	-	gi|317418918|emb|CBN80956,1|/6,5187e-08/Transposase [Dicentrarchus labrax]
CL5827,Contig1_Atlantic_salmon	1838	-2.67153	-1.41767	2.75e-06	0.00147789	-	-	-	-	-
Unigene12286_Atlantic_salmon	571	-2.67245	-1.41816	0.00187062	0.157755	K14568|1|1e-89|328|dre:678588|essential for mitotic growth 1	GO:0005737//cytoplasm;GO:0005730//nucleolus	GO:0070037//rRNA (pseudouridine) methyltransferase activity;GO:0019843//rRNA binding	GO:0006364//rRNA processing;GO:0032259//methylation;GO:0042274//ribosomal small subunit biogenesis	gi|348526217|ref|XP_003450617,1|/3,15734e-92/PREDICTED: ribosomal RNA small subunit methyltransferase NEP1-like isoform 1 [Oreochromis niloticus]
Unigene2299_Atlantic_salmon	237	-2.6751	-1.4196	0.00220127	0.173025	K10582|1|2e-38|157|oaa:100075523|ubiquitin-conjugating enzyme E2 Q [EC:6,3,2,19]	-	GO:0004842//ubiquitin-protein ligase activity	GO:0070936//protein K48-linked ubiquitination	gi|348512769|ref|XP_003443915,1|/6,95105e-38/PREDICTED: ubiquitin-conjugating enzyme E2 Q2-like isoform 2 [Oreochromis niloticus]
Unigene21900_Atlantic_salmon	626	-2.67893	-1.42165	0.00785692	0.339986	K04369|1|3e-45|181|dre:563181|mitogen-activated protein kinase kinase 2 [EC:2,7,12,2];K04368|3|1e-32|139|aml:100478039|mitogen-activated protein kinase kinase 1 [EC:2,7,12,2]	GO:0005737//cytoplasm;GO:0005886//plasma membrane	GO:0004728//receptor signaling protein tyrosine phosphatase activity;GO:0004708//MAP kinase kinase activity;GO:0004674//protein serine/threonine kinase activity;GO:0005524//ATP binding;GO:0043539//protein serine/threonine kinase activator activity	GO:0060674//placenta blood vessel development;GO:0045597//positive regulation of cell differentiation;GO:0090398//cellular senescence;GO:0023014//signal transduction by phosphorylation;GO:0060711//labyrinthine layer development;GO:0008285//negative regulation of cell proliferation;GO:0048870//cell motility;GO:0007050//cell cycle arrest;GO:0030216//keratinocyte differentiation;GO:0000187//activati…	gi|213514612|ref|NP_001133281,1|/8,77935e-52/Dual specificity mitogen-activated protein kinase kinase 2 [Salmo salar]
Unigene24003_Atlantic_salmon	1172	-2.68142	-1.423	0.00793487	0.340885	K08239|1|0,0|664|dre:553365|UDP-N-acetylglucosamine-lysosomal-enzyme [EC:2,7,8,17]	GO:0000139//Golgi membrane;GO:0016021//integral to membrane;GO:0005634//nucleus	GO:0003976//UDP-N-acetylglucosamine-lysosomal-enzyme N-acetylglucosaminephosphotransferase activity;GO:0005509//calcium ion binding;GO:0008134//transcription factor binding	GO:0002063//chondrocyte development;GO:0048701//embryonic cranial skeleton morphogenesis	gi|348529112|ref|XP_003452058,1|/0/PREDICTED: LOW QUALITY PROTEIN: N-acetylglucosamine-1-phosphotransferase subunits alpha/beta-like [Oreochromis niloticus]
Unigene1195_Atlantic_salmon	421	-2.68397	-1.42437	0.00354036	0.226268	K13104|1|6e-51|199|gga:420966|zinc finger protein 830	GO:0005730//nucleolus;GO:0016607//nuclear speck;GO:0005737//cytoplasm	GO:0008270//zinc ion binding	GO:0001832//blastocyst growth;GO:0051301//cell division;GO:0045750//positive regulation of S phase of mitotic cell cycle;GO:0060729//intestinal epithelial structure maintenance;GO:0007067//mitosis;GO:0000077//DNA damage checkpoint	gi|213515340|ref|NP_001134653,1|/7,30365e-72/Coiled-coil domain-containing protein 16 [Salmo salar]
Unigene19395_Atlantic_salmon	388	-2.69628	-1.43097	0.00828611	0.348466	K04673|1|2e-67|253|dre:447846|bone morphogenetic protein receptor type-1A [EC:2,7,11,30]	GO:0005901//caveola;GO:0070724//BMP receptor complex	GO:0005024//transforming growth factor beta-activated receptor activity;GO:0042803//protein homodimerization activity;GO:0005524//ATP binding;GO:0000981//sequence-specific DNA binding RNA polymerase II transcription factor activity;GO:0046332//SMAD binding	GO:0030501//positive regulation of bone mineralization;GO:0003272//endocardial cushion formation;GO:0050768//negative regulation of neurogenesis;GO:0007398//ectoderm development;GO:0002053//positive regulation of mesenchymal cell proliferation;GO:0001701//in utero embryonic development;GO:0006955//immune response;GO:0045669//positive regulation of osteoblast differentiation;GO:0009950//dorsal/ven…	gi|52219016|ref|NP_001004585,1|/1,57843e-66/bone morphogenetic protein receptor, type 1ab precursor [Danio rerio]
Unigene15584_Atlantic_salmon	560	-2.69883	-1.43233	0.0120741	0.415404	K05433|1|5e-15|80,9|dre:654826|interleukin 15	GO:0005615//extracellular space	GO:0005126//cytokine receptor binding;GO:0005125//cytokine activity	GO:0006955//immune response	gi|378342831|gb|AFB81536,1|/9,54123e-91/interleukin-15 [Salmo salar]
CL1537,Contig2_Atlantic_salmon	2378	-2.70197	-1.43401	0.00453006	0.26237	-	GO:0044421//extracellular region part	-	-	gi|322359371|ref|NP_001139178,1|/5,24746e-56/multimerin 2a precursor [Danio rerio]
Unigene23939_Atlantic_salmon	335	-2.70243	-1.43426	0.00488204	0.271812	-	GO:0005622//intracellular	GO:0008270//zinc ion binding;GO:0003676//nucleic acid binding	-	gi|259155090|ref|NP_001158787,1|/2,33287e-57/Zinc finger CCCH domain-containing protein 7A [Salmo salar]
Unigene24300_Atlantic_salmon	654	-2.7036	-1.43488	0.0141051	0.447855	-	-	-	-	-
Unigene6153_Atlantic_salmon	585	-2.70493	-1.43559	0.0152625	0.462209	-	-	-	-	-
Unigene40181_Atlantic_salmon	351	-2.70973	-1.43815	0.00608354	0.302173	-	-	-	-	-
Unigene38136_Atlantic_salmon	313	-2.71247	-1.43961	0.0122481	0.418055	-	-	-	-	-
Unigene965_Atlantic_salmon	949	-2.71511	-1.44101	1.99e-05	0.00713249	K13166|1|2e-07|57,0|oaa:100077082|splicing factor, arginine/serine-rich 14;K12841|2|3e-07|56,6|tad:TRIADDRAFT_64054|calcium homeostasis endoplasmic reticulum protein;K13094|3|4e-07|56,2|cbr:CBG12565|RNA-binding protein 5/10	-	GO:0003725//double-stranded RNA binding	-	gi|259155154|ref|NP_001158819,1|/8,19038e-159/NF-kappa B repressing factor [Salmo salar]
CL8204,Contig1_Atlantic_salmon	1315	-2.71554	-1.44124	0.00625597	0.305329	K07779|1|5e-103|375|dre:565671|chondroitin 4-sulfotransferase 13 [EC:2,8,2,5];K01017|3|5e-91|335|tgu:100228818|chondroitin 4-sulfotransferase 11 [EC:2,8,2,5]	GO:0016021//integral to membrane;GO:0005794//Golgi apparatus	GO:0047756//chondroitin 4-sulfotransferase activity;GO:0050659//N-acetylgalactosamine 4-sulfate 6-O-sulfotransferase activity;GO:0001537//N-acetylgalactosamine 4-O-sulfotransferase activity	GO:0007585//respiratory gaseous exchange;GO:0042733//embryonic digit morphogenesis;GO:0042127//regulation of cell proliferation;GO:0048589//developmental growth;GO:0030512//negative regulation of transforming growth factor beta receptor signaling pathway;GO:0002063//chondrocyte development;GO:0043066//negative regulation of apoptotic process;GO:0009791//post-embryonic development;GO:0048703//embr…	gi|317418560|emb|CBN80598,1|/4,31332e-109/Carbohydrate sulfotransferase 11 [Dicentrarchus labrax]
Unigene21014_Atlantic_salmon	260	-2.72321	-1.44531	0.00221867	0.173607	K10582|1|5e-35|145|mgp:100550708|ubiquitin-conjugating enzyme E2 Q [EC:6,3,2,19]	-	GO:0016881//acid-amino acid ligase activity	-	gi|348499992|ref|XP_003437557,1|/3,06232e-41/PREDICTED: ubiquitin-conjugating enzyme E2 Q2-like isoform 2 [Oreochromis niloticus]
Unigene11866_Atlantic_salmon	266	-2.72478	-1.44614	0.00544811	0.285642	K10660|1|2e-46|183|acs:100562240|E3 ubiquitin-protein ligase MARCH5 [EC:6,3,2,19]	GO:0016021//integral to membrane;GO:0005741//mitochondrial outer membrane;GO:0005789//endoplasmic reticulum membrane	GO:0008270//zinc ion binding;GO:0004842//ubiquitin-protein ligase activity;GO:0051020//GTPase binding	GO:0070585//protein localization to mitochondrion;GO:0090141//positive regulation of mitochondrial fission;GO:0090344//negative regulation of cell aging;GO:0000209//protein polyubiquitination;GO:0051865//protein autoubiquitination	gi|213513732|ref|NP_001133506,1|/1,96916e-48/E3 ubiquitin-protein ligase MARCH5 [Salmo salar]
Unigene9272_Atlantic_salmon	234	-2.73018	-1.449	0.00284084	0.200945	-	-	-	-	-
Unigene12030_Atlantic_salmon	444	-2.73109	-1.44948	0.000381793	0.0588451	-	-	-	-	-
Unigene26362_Atlantic_salmon	849	-2.73374	-1.45088	4.36e-05	0.0121777	K08017|1|1e-06|54,3|hmg:100197999|advillin	-	-	-	gi|301607131|ref|XP_002933173,1|/2,39646e-57/PREDICTED: hypothetical protein LOC100488659 [Xenopus (Silurana) tropicalis]
CL10145,Contig2_Atlantic_salmon	337	-2.7377	-1.45297	0.00152279	0.137411	-	-	-	-	-
CL10714,Contig1_Atlantic_salmon	2258	-2.74017	-1.45427	0.000166343	0.0337425	-	-	-	-	gi|301607131|ref|XP_002933173,1|/3,3885e-26/PREDICTED: hypothetical protein LOC100488659 [Xenopus (Silurana) tropicalis]
CL4942,Contig1_Atlantic_salmon	2608	-2.74168	-1.45506	0.000193456	0.036621	K06087|1|6e-91|336|dre:562525|claudin	GO:0016020//membrane;GO:0044464//cell part	-	-	gi|348532018|ref|XP_003453504,1|/9,81972e-104/PREDICTED: claudin-14-like [Oreochromis niloticus]
Unigene9788_Atlantic_salmon	339	-2.74298	-1.45575	0.00863595	0.356418	-	-	GO:0004866//endopeptidase inhibitor activity	GO:0001955//blood vessel maturation;GO:0030198//extracellular matrix organization;GO:0007566//embryo implantation	gi|348540172|ref|XP_003457562,1|/1,27622e-55/PREDICTED: reversion-inducing cysteine-rich protein with Kazal motifs [Oreochromis niloticus]
Unigene13425_Atlantic_salmon	203	-2.74401	-1.45629	0.00109248	0.111739	-	-	-	-	-
Unigene8558_Atlantic_salmon	247	-2.74412	-1.45634	0.00858121	0.356033	-	-	-	-	-
Unigene25958_Atlantic_salmon	940	-2.7501	-1.45949	0.00502864	0.277773	-	-	-	GO:0007165//signal transduction	gi|317419750|emb|CBN81786,1|/1,58351e-130/Rho GTPase-activating protein 29 [Dicentrarchus labrax]
CL10538,Contig1_Atlantic_salmon	1920	-2.75232	-1.46065	0.00828389	0.348466	-	-	-	-	gi|76153153|gb|AAX24812,2|/2,85807e-09/SJCHGC04011 protein [Schistosoma japonicum]
CL7565,Contig1_Atlantic_salmon	677	-2.75273	-1.46086	6.84e-05	0.0171464	K10134|1|6e-41|167|dre:550597|etoposide-induced 2,4 mRNA	GO:0016021//integral to membrane	-	GO:0006917//induction of apoptosis;GO:0042493//response to drug;GO:0030308//negative regulation of cell growth	gi|62955767|ref|NP_001017898,1|/4,12109e-40/etoposide induced 2,4 [Danio rerio]
Unigene5779_Atlantic_salmon	529	-2.75285	-1.46092	0.00112798	0.113808	-	-	-	-	-
Unigene27680_Atlantic_salmon	243	-2.75307	-1.46104	6.14e-05	0.0158531	-	-	-	-	-
CL7126,Contig1_Atlantic_salmon	1288	-2.75522	-1.46217	0.0100588	0.377469	-	-	-	-	-
Unigene26256_Atlantic_salmon	754	-2.76194	-1.46568	0.00953382	0.369871	K05051|1|2e-52|206|dre:100149675|trace amine associated receptor	-	-	-	gi|189524664|ref|XP_001921516,1|/1,28187e-51/PREDICTED: trace amine-associated receptor 6-like [Danio rerio]
Unigene34141_Atlantic_salmon	417	-2.7644	-1.46696	0.000144023	0.0301332	-	-	-	-	-
Unigene5388_Atlantic_salmon	479	-2.76539	-1.46748	0.00737792	0.329688	-	-	-	-	-
Unigene4889_Atlantic_salmon	619	-2.76723	-1.46844	0.0062886	0.305859	-	-	-	-	-
CL7012,Contig2_Atlantic_salmon	475	-2.76843	-1.46907	0.00934468	0.366538	-	-	-	-	-
Unigene31392_Atlantic_salmon	332	-2.77166	-1.47075	0.0050698	0.279397	-	-	-	-	-
Unigene11375_Atlantic_salmon	367	-2.7733	-1.4716	0.00615028	0.30384	-	GO:0016020//membrane	-	-	gi|348519552|ref|XP_003447294,1|/1,25378e-26/PREDICTED: XK-related protein 8-like [Oreochromis niloticus]
Unigene36556_Atlantic_salmon	325	-2.7782	-1.47415	0.000712801	0.0865708	-	GO:0005887//integral to plasma membrane	GO:0015114//phosphate ion transmembrane transporter activity;GO:0030504//inorganic diphosphate transmembrane transporter activity;GO:0005315//inorganic phosphate transmembrane transporter activity	GO:0030500//regulation of bone mineralization;GO:0030505//inorganic diphosphate transport;GO:0035435//phosphate ion transmembrane transport	gi|317420061|emb|CBN82097,1|/1,52936e-48/Progressive ankylosis protein [Dicentrarchus labrax]
CL10421,Contig1_Atlantic_salmon	375	-2.77832	-1.47421	0.00676597	0.316213	K08283|1|1e-53|207|acs:100555452|Goodpasture-antigen-binding protein kinase [EC:2,7,11,9]	GO:0005829//cytosol;GO:0005739//mitochondrion;GO:0005794//Golgi apparatus;GO:0005783//endoplasmic reticulum	GO:0035620//ceramide transporter activity;GO:0070273//phosphatidylinositol-4-phosphate binding;GO:0016301//kinase activity;GO:0097001//ceramide binding	GO:0034976//response to endoplasmic reticulum stress;GO:0007029//endoplasmic reticulum organization;GO:0000902//cell morphogenesis;GO:0070584//mitochondrion morphogenesis;GO:0003007//heart morphogenesis;GO:0016310//phosphorylation;GO:0007165//signal transduction;GO:0006672//ceramide metabolic process;GO:0055088//lipid homeostasis;GO:0008283//cell proliferation;GO:0035621//ER to Golgi ceramide tra…	gi|47226715|emb|CAG07874,1|/3,58061e-58/unnamed protein product [Tetraodon nigroviridis]
CL3441,Contig1_Atlantic_salmon	1633	-2.78126	-1.47574	3.37e-06	0.00172026	K09109|1|2e-30|134|dre:252851|N-myc proto-oncogene protein;K04377|2|5e-30|133|mcc:694626|Myc proto-oncogene protein	GO:0005634//nucleus	GO:0046983//protein dimerization activity;GO:0003700//sequence-specific DNA binding transcription factor activity	GO:0006355//regulation of transcription, DNA-dependent;GO:0014032//neural crest cell development	gi|291190544|ref|NP_001167287,1|/0/Viral myc transforming protein [Salmo salar]
Unigene35783_Atlantic_salmon	627	-2.78478	-1.47757	0.00461389	0.264795	K09170|1|3e-51|201|gga:396208|nuclear factor I/C	GO:0005634//nucleus	GO:0003677//DNA binding;GO:0003700//sequence-specific DNA binding transcription factor activity	GO:0045944//positive regulation of transcription from RNA polymerase II promoter;GO:0006260//DNA replication;GO:0000122//negative regulation of transcription from RNA polymerase II promoter	gi|345329236|ref|XP_001511355,2|/1,97969e-51/PREDICTED: nuclear factor 1 C-type-like [Ornithorhynchus anatinus]
Unigene23569_Atlantic_salmon	401	-2.79227	-1.48144	0.00835115	0.350437	K10349|1|3e-18|90,1|nvi:100118328|Fem-1 homolog b	GO:0005737//cytoplasm	-	GO:0016567//protein ubiquitination	gi|348517174|ref|XP_003446110,1|/2,66361e-61/PREDICTED: protein fem-1 homolog C-like [Oreochromis niloticus]
Unigene20148_Atlantic_salmon	316	-2.79864	-1.48473	0.0049366	0.274171	-	-	-	-	-
Unigene26776_Atlantic_salmon	1099	-2.79887	-1.48484	4.57e-05	0.0125577	-	-	-	-	-
Unigene14016_Atlantic_salmon	234	-2.80085	-1.48586	0.0019922	0.162862	-	-	-	-	-
Unigene5933_Atlantic_salmon	400	-2.8027	-1.48681	0.00336913	0.221326	-	-	-	-	-
Unigene29479_Atlantic_salmon	203	-2.81463	-1.49295	0.0175085	0.490221	K05747|1|2e-07|54,3|dpe:Dper_GL13686|Wiskott-Aldrich syndrome protein	-	-	-	gi|170594471|ref|XP_001901987,1|/1,19164e-08/Ground-like domain containing protein [Brugia malayi]
Unigene42401_Atlantic_salmon	291	-2.81576	-1.49353	0.014156	0.448903	K10477|1|3e-46|183|dre:565970|BTB/POZ domain-containing protein 1/2	GO:0000932//cytoplasmic mRNA processing body	GO:0005515//protein binding	-	gi|348500926|ref|XP_003438022,1|/8,36412e-47/PREDICTED: BTB/POZ domain-containing protein 2-like [Oreochromis niloticus]
CL684,Contig18_Atlantic_salmon	473	-2.81818	-1.49476	0.0097134	0.373677	-	-	-	-	-
Unigene16943_Atlantic_salmon	510	-2.82152	-1.49647	0.0003312	0.0544053	-	-	-	-	-
Unigene4072_Atlantic_salmon	254	-2.82287	-1.49716	0.0112276	0.396518	-	-	-	-	-
Unigene18430_Atlantic_salmon	295	-2.82837	-1.49997	0.00846484	0.353962	-	-	-	-	gi|348524743|ref|XP_003449882,1|/8,13897e-26/PREDICTED: nuclear receptor-interacting protein 1-like [Oreochromis niloticus]
Unigene10482_Atlantic_salmon	392	-2.8293	-1.50044	0.00731598	0.329001	K04716|1|5e-55|212|dre:100003745|sphingosine-1-phosphate phosphatase 1 [EC:3,1,3,-]	GO:0016020//membrane;GO:0005783//endoplasmic reticulum	GO:0042392//sphingosine-1-phosphate phosphatase activity	GO:0006668//sphinganine-1-phosphate metabolic process;GO:0006670//sphingosine metabolic process;GO:0006915//apoptotic process	gi|348527474|ref|XP_003451244,1|/1,09437e-54/PREDICTED: sphingosine-1-phosphate phosphatase 1-like [Oreochromis niloticus]
CL10972,Contig1_Atlantic_salmon	2816	-2.83114	-1.50138	0.00222993	0.173607	K12473|1|3e-69|264|xla:397757|low-density lipoprotein receptor	GO:0055038//recycling endosome membrane;GO:0005901//caveola	GO:0005041//low-density lipoprotein receptor activity;GO:0005515//protein binding;GO:0030229//very-low-density lipoprotein particle receptor activity;GO:0030169//low-density lipoprotein particle binding	GO:0070508//cholesterol import;GO:0042159//lipoprotein catabolic process;GO:0010899//regulation of phosphatidylcholine catabolic process;GO:0034383//low-density lipoprotein particle clearance;GO:0033762//response to glucagon stimulus;GO:0007568//aging;GO:0008203//cholesterol metabolic process;GO:0015914//phospholipid transport;GO:0010867//positive regulation of triglyceride biosynthetic process;G…	gi|348511376|ref|XP_003443220,1|/2,47758e-84/PREDICTED: low-density lipoprotein receptor-like [Oreochromis niloticus]
Unigene31972_Atlantic_salmon	399	-2.83765	-1.5047	0.000317092	0.0529632	-	-	-	-	-
Unigene34703_Atlantic_salmon	236	-2.84572	-1.50879	0.00116914	0.116362	-	-	-	-	-
CL1578,Contig1_Atlantic_salmon	729	-2.84791	-1.50991	0.000481195	0.0678326	-	-	-	GO:0072113//head kidney development	gi|113951745|ref|NP_001039313,1|/4,84137e-24/protein TSSC4 [Danio rerio]
Unigene8025_Atlantic_salmon	321	-2.85146	-1.5117	0.00208927	0.166775	-	-	-	-	-
Unigene12383_Atlantic_salmon	248	-2.85626	-1.51413	0.0054117	0.285494	-	-	-	-	-
CL6633,Contig2_Atlantic_salmon	2069	-2.86035	-1.51619	0.00572461	0.292273	K05746|1|4e-14|80,9|dre:563805|enabled;K03260|3|5e-11|70,5|mdo:100031723|translation initiation factor 4G;K10955|5|9e-11|69,7|hsa:4583|intestinal mucin-2	GO:0016607//nuclear speck;GO:0005681//spliceosomal complex	GO:0000993//RNA polymerase II core binding;GO:0003682//chromatin binding	GO:0071894//histone H2B conserved C-terminal lysine ubiquitination;GO:0010390//histone monoubiquitination;GO:0000075//cell cycle checkpoint;GO:0006974//response to DNA damage stimulus;GO:0016239//positive regulation of macroautophagy;GO:0032435//negative regulation of proteasomal ubiquitin-dependent protein catabolic process;GO:0045893//positive regulation of transcription, DNA-dependent	gi|395539885|ref|XP_003771894,1|/6,25803e-171/PREDICTED: WW domain-containing adapter protein with coiled-coil [Sarcophilus harrisii]
Unigene22280_Atlantic_salmon	464	-2.86413	-1.5181	0.0122467	0.418055	-	-	-	-	-
Unigene15251_Atlantic_salmon	662	-2.8681	-1.5201	2.71e-05	0.00906549	-	-	-	-	gi|189525228|ref|XP_001922185,1|/1,54146e-28/PREDICTED: vacuolar fusion protein MON1 homolog B [Danio rerio]
CL13,Contig5_Atlantic_salmon	206	-2.86928	-1.52069	0.00733561	0.329131	-	-	-	-	-
CL2353,Contig1_Atlantic_salmon	463	-2.87068	-1.52139	3e-05	0.0096246	-	-	-	-	-
CL2039,Contig1_Atlantic_salmon	471	-2.87247	-1.52229	0.00685493	0.319089	-	-	-	-	-
Unigene1472_Atlantic_salmon	244	-2.87712	-1.52463	0.00299108	0.205478	-	-	-	-	-
Unigene24675_Atlantic_salmon	1949	-2.87828	-1.5252	0.0143041	0.450815	K13707|1|8e-61|235|bta:528755|abhydrolase domain-containing protein 15	-	-	-	gi|329755333|ref|NP_001193327,1|/6,14188e-60/abhydrolase domain-containing protein 15 precursor [Bos taurus]
Unigene32937_Atlantic_salmon	264	-2.87841	-1.52527	0.00546519	0.285852	-	-	-	-	-
Unigene22585_Atlantic_salmon	1279	-2.88024	-1.52619	0.00903079	0.363738	-	-	-	-	-
Unigene32545_Atlantic_salmon	459	-2.88763	-1.52988	0.0156389	0.46922	K01672|1|3e-13|74,3|oaa:100075583|carbonic anhydrase [EC:4,2,1,1]	-	GO:0016772//transferase activity, transferring phosphorus-containing groups	-	gi|344239443|gb|EGV95546,1|/1,9208e-35/Serum response factor-binding protein 1 [Cricetulus griseus]
Unigene25381_Atlantic_salmon	879	-2.89023	-1.53118	0.0104133	0.381917	K08342|1|2e-67|256|dre:795933|autophagy-related protein 4 [EC:3,4,22,-]	GO:0005737//cytoplasm	GO:0004197//cysteine-type endopeptidase activity	GO:0008152//metabolic process	gi|348520913|ref|XP_003447971,1|/1,8122e-69/PREDICTED: cysteine protease ATG4D-like [Oreochromis niloticus]
CL6316,Contig1_Atlantic_salmon	708	-2.89419	-1.53316	0.000209263	0.0388315	-	-	-	-	-
Unigene17308_Atlantic_salmon	263	-2.89546	-1.53379	0.00719629	0.326317	-	-	-	-	-
Unigene20481_Atlantic_salmon	681	-2.89648	-1.5343	0.00281179	0.1996	K15430|1|1e-106|385|dre:393185|tRNA (guanine10-N2)-methyltransferase [EC:2,1,1,214]	-	GO:0016740//transferase activity	GO:0008152//metabolic process	gi|41529824|ref|NP_956510,2|/7,44756e-106/tRNA guanosine-2'-O-methyltransferase TRM11 homolog [Danio rerio]
Unigene35763_Atlantic_salmon	415	-2.89926	-1.53568	0.0165384	0.481764	-	-	-	-	-
Unigene19488_Atlantic_salmon	639	-2.90087	-1.53649	0.00543142	0.285642	K15323|1|6e-43|174|dre:565995|tRNA-splicing endonuclease subunit Sen34 [EC:3,1,27,9]	-	-	-	gi|225707162|gb|ACO09427,1|/6,4656e-45/tRNA-splicing endonuclease subunit Sen34 [Osmerus mordax]
CL2107,Contig3_Atlantic_salmon	1651	-2.90116	-1.53663	0.00363052	0.229794	-	-	-	-	gi|190338450|gb|AAI63545,1|/3,6217e-135/Family with sequence similarity 65, member A [Danio rerio]
CL10745,Contig1_Atlantic_salmon	304	-2.90122	-1.53666	0.0160588	0.474751	K11666|1|1e-41|167|dre:768122|INO80 complex subunit B	GO:0031011//Ino80 complex;GO:0005737//cytoplasm;GO:0005886//plasma membrane	GO:0005515//protein binding	GO:0006259//DNA metabolic process;GO:0006351//transcription, DNA-dependent;GO:0006974//response to DNA damage stimulus	gi|213511144|ref|NP_001133800,1|/7,73761e-45/Zinc finger HIT domain-containing protein 4 [Salmo salar]
Unigene30241_Atlantic_salmon	373	-2.90166	-1.53688	0.0129921	0.429066	K05956|1|5e-65|245|dre:406386|geranylgeranyl transferase type-2 subunit beta [EC:2,5,1,60]	-	GO:0004663//Rab geranylgeranyltransferase activity;GO:0046872//metal ion binding;GO:0005515//protein binding	GO:0018344//protein geranylgeranylation;GO:0007601//visual perception	gi|213512843|ref|NP_001133643,1|/7,69038e-69/Geranylgeranyl transferase type-2 subunit beta [Salmo salar]
Unigene18719_Atlantic_salmon	772	-2.90426	-1.53817	0.00289067	0.202785	K07865|1|3e-47|189|dre:492802|Ras homolog gene family, member U	GO:0005925//focal adhesion;GO:0000139//Golgi membrane;GO:0042995//cell projection;GO:0005886//plasma membrane;GO:0002102//podosome	GO:0005525//GTP binding;GO:0046872//metal ion binding;GO:0003924//GTPase activity	GO:0008360//regulation of cell shape;GO:0006184//GTP catabolic process;GO:0030036//actin cytoskeleton organization;GO:0016601//Rac protein signal transduction;GO:0000082//G1/S transition of mitotic cell cycle	gi|55925375|ref|NP_001007444,1|/1,71537e-46/rho-related GTP-binding protein RhoU [Danio rerio]
Unigene5754_Atlantic_salmon	673	-2.9046	-1.53834	0.00716333	0.325566	-	-	-	-	-
Unigene12948_Atlantic_salmon	401	-2.90689	-1.53948	0.00399445	0.244543	-	-	-	-	-
CL68,Contig2_Atlantic_salmon	1560	-2.90752	-1.53979	0.00989987	0.376285	K01613|1|0,0|744|dre:553433|phosphatidylserine decarboxylase [EC:4,1,1,65]	GO:0005634//nucleus;GO:0005739//mitochondrion	GO:0004609//phosphatidylserine decarboxylase activity	GO:0006646//phosphatidylethanolamine biosynthetic process	gi|291190058|ref|NP_001167077,1|/0/phosphatidylserine decarboxylase proenzyme [Salmo salar]
Unigene37645_Atlantic_salmon	292	-2.90896	-1.5405	0.01703	0.485155	-	GO:0016021//integral to membrane	-	-	gi|348532670|ref|XP_003453829,1|/3,28909e-43/PREDICTED: outcome predictor in acute leukemia 1-like [Oreochromis niloticus]
CL6288,Contig1_Atlantic_salmon	856	-2.91064	-1.54134	0.00572988	0.292273	-	-	-	-	-
Unigene20119_Atlantic_salmon	235	-2.91526	-1.54362	0.00285768	0.201203	-	-	-	-	-
CL3321,Contig1_Atlantic_salmon	628	-2.91913	-1.54554	0.00379035	0.235338	K10457|1|2e-120|431|dre:406274|kelch-like protein 20	GO:0005730//nucleolus;GO:0031463//Cul3-RING ubiquitin ligase complex;GO:0009986//cell surface;GO:0016605//PML body;GO:0015629//actin cytoskeleton;GO:0048471//perinuclear region of cytoplasm;GO:0005794//Golgi apparatus	GO:0019964//interferon-gamma binding;GO:0004842//ubiquitin-protein ligase activity;GO:0003779//actin binding	GO:0043161//proteasomal ubiquitin-dependent protein catabolic process;GO:0007010//cytoskeleton organization;GO:0016567//protein ubiquitination;GO:0035455//response to interferon-alpha;GO:0043066//negative regulation of apoptotic process	gi|348531430|ref|XP_003453212,1|/4,46965e-120/PREDICTED: kelch-like protein 20-like isoform 2 [Oreochromis niloticus]
Unigene40818_Atlantic_salmon	430	-2.92024	-1.54609	0.000797485	0.0921584	K14309|1|5e-69|259|dre:30172|nuclear pore complex protein Nup93	GO:0005643//nuclear pore;GO:0031965//nuclear membrane;GO:0034399//nuclear periphery	GO:0017056//structural constituent of nuclear pore	GO:0051292//nuclear pore complex assembly;GO:0051028//mRNA transport;GO:0015031//protein transport	gi|213514918|ref|NP_001133820,1|/1,45555e-75/Nuclear pore complex protein Nup93 [Salmo salar]
Unigene8138_Atlantic_salmon	314	-2.92378	-1.54783	0.0171208	0.486374	-	-	-	-	-
Unigene33087_Atlantic_salmon	938	-2.92932	-1.55057	0.00104886	0.108581	K03350|1|2e-22|107|nvi:100123129|anaphase-promoting complex subunit 3	-	-	-	gi|348526956|ref|XP_003450985,1|/9,50983e-144/PREDICTED: protein virilizer homolog [Oreochromis niloticus]
CL8158,Contig2_Atlantic_salmon	1261	-2.93102	-1.5514	0.00094086	0.102369	K11135|1|4e-07|56,6|dre:368253|Pin2-interacting protein X1;K14565|2|7e-07|55,8|nvi:100117102|nucleolar protein 58;K10750|3|6e-06|52,8|cbr:CBG12437|chromatin assembly factor 1 subunit A	GO:0043232;GO:0005634//nucleus	-	-	gi|348537910|ref|XP_003456435,1|/9,5062e-50/PREDICTED: DNA-directed RNA polymerase I subunit RPA34-like [Oreochromis niloticus]
Unigene31207_Atlantic_salmon	332	-2.93466	-1.5532	0.000987545	0.104967	-	-	-	-	-
CL2547,Contig1_Atlantic_salmon	377	-2.93762	-1.55465	0.000130385	0.0284789	-	-	-	-	-
Unigene11592_Atlantic_salmon	358	-2.93793	-1.5548	0.00676663	0.316213	-	-	-	-	gi|348543433|ref|XP_003459188,1|/1,54932e-08/PREDICTED: protein deltex-4-like [Oreochromis niloticus]
CL5380,Contig1_Atlantic_salmon	430	-2.93845	-1.55506	0.00860392	0.356033	-	-	-	-	-
Unigene35321_Atlantic_salmon	583	-2.93914	-1.55539	0.00129018	0.124084	-	-	-	-	-
Unigene8312_Atlantic_salmon	514	-2.93955	-1.55559	0.0151799	0.461347	-	-	-	-	-
Unigene10672_Atlantic_salmon	477	-2.95284	-1.56211	0.000485873	0.0680096	-	-	-	-	-
Unigene34019_Atlantic_salmon	348	-2.95743	-1.56434	0.00246295	0.184501	-	-	-	-	-
Unigene14376_Atlantic_salmon	382	-2.95794	-1.56459	0.016486	0.481268	-	-	-	-	-
CL8924,Contig1_Atlantic_salmon	1809	-2.9649	-1.56798	0.0146769	0.453987	K12662|1|0,0|936|dre:100334455|U4/U6 small nuclear ribonucleoprotein PRP4	GO:0015030//Cajal body;GO:0005681//spliceosomal complex;GO:0005730//nucleolus;GO:0016607//nuclear speck;GO:0071001//U4/U6 snRNP;GO:0046540//U4/U6 x U5 tri-snRNP complex	GO:0003676//nucleic acid binding;GO:0005515//protein binding	GO:0000398//mRNA splicing, via spliceosome;GO:0060041//retina development in camera-type eye	gi|213513596|ref|NP_001133336,1|/0/U4/U6 small nuclear ribonucleoprotein Prp4 [Salmo salar]
Unigene34850_Atlantic_salmon	356	-2.96983	-1.57038	0.0109078	0.390977	K13123|1|5e-12|69,7|gga:415772|G patch domain-containing protein 1	-	-	-	gi|118096390|ref|XP_001231573,1|/4,21996e-11/PREDICTED: G patch domain-containing protein 1 [Gallus gallus]
CL10531,Contig1_Atlantic_salmon	1491	-2.97152	-1.5712	0.00062225	0.0799658	-	-	-	-	-
Unigene17496_Atlantic_salmon	553	-2.97751	-1.57411	0.000425576	0.0629391	-	-	-	-	-
CL422,Contig1_Atlantic_salmon	352	-2.9837	-1.5771	0.00442396	0.25961	-	-	-	-	-
Unigene19574_Atlantic_salmon	278	-2.98414	-1.57731	0.00480846	0.268869	-	-	-	-	-
Unigene19441_Atlantic_salmon	445	-2.98763	-1.579	0.0128027	0.4253	-	-	-	-	-
CL4839,Contig1_Atlantic_salmon	555	-2.9936	-1.58188	0.00315615	0.212894	K13100|1|6e-15|80,5|dsi:Dsim_GD21833|pre-mRNA-splicing factor CWC22	-	GO:0003676//nucleic acid binding;GO:0008270//zinc ion binding	GO:0006397//mRNA processing;GO:0008380//RNA splicing	gi|221219492|gb|ACM08407,1|/4,15433e-83/SFRS12IP1 [Salmo salar]
CL10404,Contig2_Atlantic_salmon	1443	-3.00216	-1.586	0.00464675	0.265291	-	GO:0016020//membrane	GO:0003824//catalytic activity	GO:0008152//metabolic process	gi|213511158|ref|NP_001135249,1|/7,99113e-19/ectonucleotide pyrophosphatase/phosphodiesterase family member 4 precursor [Salmo salar]
Unigene4055_Atlantic_salmon	325	-3.01407	-1.59171	0.00858132	0.356033	K06820|1|4e-55|213|dre:567422|plexin A	GO:0016021//integral to membrane;GO:0005622//intracellular;GO:0005886//plasma membrane	GO:0004872//receptor activity	GO:0048675//axon extension;GO:0060272//embryonic skeletal joint morphogenesis;GO:0008045//motor neuron axon guidance;GO:0007165//signal transduction;GO:0048755//branching morphogenesis of a nerve	gi|342165388|sp|B0S5N4,2|PLXA3_DANRE/3,18152e-54/RecName: Full=Plexin A3; Flags: Precursor
Unigene32544_Atlantic_salmon	309	-3.02065	-1.59486	0.00847511	0.354143	-	-	-	-	gi|47197534|emb|CAF87380,1|/3,16139e-14/unnamed protein product [Tetraodon nigroviridis]
CL8427,Contig2_Atlantic_salmon	344	-3.02592	-1.59738	0.000380993	0.0588451	-	-	-	-	gi|317418973|emb|CBN81011,1|/2,58574e-16/Activity-dependent neuroprotector homeobox protein [Dicentrarchus labrax]
Unigene22452_Atlantic_salmon	246	-3.02691	-1.59785	0.010858	0.390031	-	-	-	-	-
Unigene22531_Atlantic_salmon	415	-3.02838	-1.59855	0.0033102	0.219025	-	-	-	-	-
Unigene18333_Atlantic_salmon	1951	-3.03473	-1.60157	0.00692438	0.320844	K02842|1|0,0|907|dre:58023|frizzled 9/10	GO:0016021//integral to membrane;GO:0009986//cell surface;GO:0031527//filopodium membrane;GO:0048471//perinuclear region of cytoplasm	GO:0030165//PDZ domain binding;GO:0004930//G-protein coupled receptor activity;GO:0046982//protein heterodimerization activity;GO:0042813//Wnt-activated receptor activity;GO:0042803//protein homodimerization activity;GO:0017147//Wnt-protein binding	GO:0060070//canonical Wnt receptor signaling pathway;GO:0007186//G-protein coupled receptor signaling pathway;GO:0007611//learning or memory;GO:0006357//regulation of transcription from RNA polymerase II promoter;GO:0001944//vasculature development;GO:0030183//B cell differentiation;GO:0007405//neuroblast proliferation;GO:0008406//gonad development;GO:0007420//brain development;GO:0009790//embryo…	gi|190340253|gb|AAI63365,1|/0/Fzd9 protein [Danio rerio]
Unigene9596_Atlantic_salmon	309	-3.03933	-1.60376	0.01796	0.493603	K14007|1|6e-08|56,2|dvi:Dvir_GJ20078|protein transport protein SEC24;K14972|2|6e-08|56,2|dme:Dmel_CG32133|PAX-interacting protein 1;K09200|5|7e-08|55,8|der:Dere_GG18322|transcription factor Sp, invertebrate	-	-	-	gi|347971677|ref|XP_313584,5|/2,59219e-08/AGAP004310-PA [Anopheles gambiae str, PEST]
Unigene20144_Atlantic_salmon	535	-3.04925	-1.60845	0.00614678	0.30384	K10302|1|2e-51|201|dre:556909|F-box protein 22	GO:0044424//intracellular part	GO:0004842//ubiquitin-protein ligase activity	GO:0006511//ubiquitin-dependent protein catabolic process;GO:0006464//cellular protein modification process;GO:0050794//regulation of cellular process	gi|348500112|ref|XP_003437617,1|/1,66917e-62/PREDICTED: F-box only protein 22-like [Oreochromis niloticus]
Unigene1341_Atlantic_salmon	356	-3.04979	-1.60871	0.00207052	0.165945	-	-	-	-	gi|213515536|ref|NP_001135361,1|/8,48323e-20/nuclear nucleic acid-binding protein C1D [Salmo salar]
Unigene24745_Atlantic_salmon	561	-3.05105	-1.60931	0.000133726	0.028891	-	-	-	-	-
Unigene9126_Atlantic_salmon	256	-3.0515	-1.60952	0.0116315	0.404888	K11322|1|3e-14|77,0|tca:660832|enhancer of polycomb-like protein	GO:0005737//cytoplasm;GO:0005813//centrosome;GO:0005886//plasma membrane;GO:0005634//nucleus	GO:0008022//protein C-terminus binding;GO:0035091//phosphatidylinositol binding;GO:0004672//protein kinase activity;GO:0003779//actin binding;GO:0005524//ATP binding	GO:0006468//protein phosphorylation;GO:0006954//inflammatory response;GO:0050804//regulation of synaptic transmission;GO:0032780//negative regulation of ATPase activity;GO:0043271//negative regulation of ion transport	gi|317418629|emb|CBN80667,1|/1,1303e-35/PX domain-containing protein kinase-like protein, partial [Dicentrarchus labrax]
Unigene10105_Atlantic_salmon	215	-3.05776	-1.61247	0.0144575	0.452216	K08837|1|2e-15|81,3|dre:394108|serine/threonine kinase 10 [EC:2,7,11,1]	GO:0016020//membrane	GO:0004672//protein kinase activity;GO:0000166//nucleotide binding	GO:0016310//phosphorylation	gi|348519030|ref|XP_003447034,1|/5,83697e-16/PREDICTED: LOW QUALITY PROTEIN: serine/threonine-protein kinase 10-like [Oreochromis niloticus]
Unigene4268_Atlantic_salmon	289	-3.05776	-1.61247	0.00276672	0.197105	-	GO:0030176//integral to endoplasmic reticulum membrane	GO:0008601//protein phosphatase type 2A regulator activity;GO:0051721//protein phosphatase 2A binding	GO:0042326//negative regulation of phosphorylation;GO:0035307//positive regulation of protein dephosphorylation;GO:0050790//regulation of catalytic activity;GO:0007084//mitotic nuclear envelope reassembly	gi|348516358|ref|XP_003445706,1|/1,25639e-34/PREDICTED: ankyrin repeat and LEM domain-containing protein 2 [Oreochromis niloticus]
Unigene31317_Atlantic_salmon	357	-3.06049	-1.61376	0.0072787	0.328307	-	-	-	-	-
Unigene12473_Atlantic_salmon	316	-3.06675	-1.61671	0.000595953	0.0777541	-	-	-	-	-
Unigene42130_Atlantic_salmon	246	-3.07356	-1.61991	0.00687365	0.319461	K10867|1|1e-29|128|dre:544655|nijmegen breakage syndrome protein 1	GO:0005654//nucleoplasm;GO:0000784//nuclear chromosome, telomeric region;GO:0042405//nuclear inclusion body;GO:0030870//Mre11 complex;GO:0005730//nucleolus;GO:0005657//replication fork	GO:0003684//damaged DNA binding;GO:0047485//protein N-terminus binding;GO:0004003//ATP-dependent DNA helicase activity;GO:0008134//transcription factor binding	GO:0033674//positive regulation of kinase activity;GO:0000724//double-strand break repair via homologous recombination;GO:0006915//apoptotic process;GO:0031954//positive regulation of protein autophosphorylation;GO:0007126//meiosis;GO:0000723//telomere maintenance;GO:0050885//neuromuscular process controlling balance;GO:0001832//blastocyst growth;GO:0007095//mitotic G2 DNA damage checkpoint;GO:00…	gi|209572657|sp|Q5I2W8,2|NBN_DANRE/3,42907e-29/RecName: Full=Nibrin; AltName: Full=Nijmegen breakage syndrome protein 1 homolog
Unigene36973_Atlantic_salmon	339	-3.08202	-1.62388	0.00139082	0.12918	K06071|1|7e-61|231|ecb:100052266|protein kinase N [EC:2,7,11,13]	GO:0005622//intracellular	GO:0005524//ATP binding;GO:0004674//protein serine/threonine kinase activity	GO:0006468//protein phosphorylation;GO:0007165//signal transduction	gi|403305519|ref|XP_003943311,1|/6,5195e-60/PREDICTED: serine/threonine-protein kinase N2 isoform 3 [Saimiri boliviensis boliviensis]
Unigene1815_Atlantic_salmon	503	-3.08623	-1.62585	0.00513853	0.282141	-	-	-	-	gi|348509414|ref|XP_003442244,1|/8,54408e-81/PREDICTED: nitrogen permease regulator 3-like protein-like [Oreochromis niloticus]
Unigene33480_Atlantic_salmon	447	-3.09027	-1.62774	0.00954658	0.370125	-	-	-	-	-
CL6301,Contig2_Atlantic_salmon	305	-3.09248	-1.62877	0.0137596	0.440641	-	-	-	-	-
Unigene25788_Atlantic_salmon	804	-3.09398	-1.62946	0.012548	0.422384	K09228|1|8e-71|267|dre:100536072|KRAB domain-containing zinc finger protein	-	-	-	gi|348529192|ref|XP_003452098,1|/2,64041e-109/PREDICTED: hypothetical protein LOC100704179 [Oreochromis niloticus]
Unigene30931_Atlantic_salmon	397	-3.11037	-1.63709	0.0160965	0.475104	-	-	-	-	-
Unigene734_Atlantic_salmon	405	-3.11058	-1.63718	0.00346189	0.224349	-	-	-	-	gi|189537519|ref|XP_001332131,2|/6,18668e-10/PREDICTED: zinc finger protein 319 [Danio rerio]
CL7986,Contig1_Atlantic_salmon	347	-3.11078	-1.63728	0.017536	0.490221	K11446|1|9e-32|135|dre:327168|histone demethylase JARID1 [EC:1,14,11,-]	GO:0005634//nucleus	GO:0008270//zinc ion binding;GO:0034647//histone demethylase activity (H3-trimethyl-K4 specific);GO:0016706//oxidoreductase activity, acting on paired donors, with incorporation or reduction of molecular oxygen, 2-oxoglutarate as one donor, and incorporation of one atom each of oxygen into both donors;GO:0016702//oxidoreductase activity, acting on single donors with incorporation of molecular oxy…	GO:0055114//oxidation-reduction process;GO:0034720//histone H3-K4 demethylation;GO:0006355//regulation of transcription, DNA-dependent;GO:0032259//methylation	gi|348507705|ref|XP_003441396,1|/2,17219e-31/PREDICTED: lysine-specific demethylase 5B-like [Oreochromis niloticus]
CL8800,Contig1_Atlantic_salmon	655	-3.11112	-1.63743	0.0078862	0.34038	-	-	-	-	-
CL6714,Contig2_Atlantic_salmon	385	-3.1119	-1.6378	0.0114475	0.400588	-	-	-	-	-
Unigene20290_Atlantic_salmon	375	-3.11728	-1.64029	0.0176357	0.490322	K12884|1|1e-31|134|dre:393968|heterogeneous nuclear ribonucleoprotein C1/C2	-	GO:0097159//organic cyclic compound binding	-	gi|209155910|gb|ACI34187,1|/9,07694e-62/Heterogeneous nuclear ribonucleoprotein C [Salmo salar]
Unigene33199_Atlantic_salmon	426	-3.11889	-1.64103	6.37e-05	0.0162315	K05638|1|4e-11|67,0|xtr:100216204|nuclear factor erythroid 2-related factor 2	GO:0044424//intracellular part	GO:0005488//binding	-	gi|348161999|gb|AEP68055,1|/4,77939e-26/Nf-E2 related factor 2 [Oncorhynchus mykiss]
CL2547,Contig2_Atlantic_salmon	389	-3.12407	-1.64343	4.49e-05	0.0123851	-	-	-	-	-
CL10457,Contig1_Atlantic_salmon	354	-3.12724	-1.64489	0.00057959	0.0766305	-	-	-	-	-
CL1176,Contig5_Atlantic_salmon	416	-3.14577	-1.65341	0.000743359	0.0886516	-	-	-	-	-
Unigene34036_Atlantic_salmon	272	-3.14767	-1.65429	0.0125098	0.422384	K10647|1|2e-42|171|dre:799891|midline 2	GO:0005622//intracellular	GO:0008270//zinc ion binding;GO:0016874//ligase activity	-	gi|348514219|ref|XP_003444638,1|/2,24022e-44/PREDICTED: probable E3 ubiquitin-protein ligase MID2-like [Oreochromis niloticus]
Unigene21965_Atlantic_salmon	702	-3.15073	-1.65569	0.00926594	0.365181	-	GO:0005634//nucleus	GO:0003714//transcription corepressor activity;GO:0003700//sequence-specific DNA binding transcription factor activity;GO:0046982//protein heterodimerization activity	GO:0000122//negative regulation of transcription from RNA polymerase II promoter	gi|260182188|gb|ACX35615,1|/1,36486e-81/zinc finger and homeobox protein 1 isoform [Salmo salar]
Unigene12355_Atlantic_salmon	554	-3.1521	-1.65631	0.0174841	0.490221	-	-	-	-	-
Unigene2252_Atlantic_salmon	1777	-3.16079	-1.66029	0.00203243	0.163773	K15538|1|5e-164|578|tgu:100227255|glycoprotein endo-alpha-1,2-mannosidase [EC:3,2,1,130]	GO:0000139//Golgi membrane	GO:0016787//hydrolase activity	GO:0018279//protein N-linked glycosylation via asparagine;GO:0043687//post-translational protein modification	gi|348510699|ref|XP_003442882,1|/0/PREDICTED: glycoprotein endo-alpha-1,2-mannosidase-like [Oreochromis niloticus]
Unigene42407_Atlantic_salmon	212	-3.17821	-1.66821	0.00666328	0.314339	-	-	-	-	-
Unigene22489_Atlantic_salmon	692	-3.1808	-1.66939	0.000438816	0.0644486	K00746|1|5e-88|323|dre:560826|N-acetylgalactosaminyltransferase I [EC:2,4,1,174]	GO:0032580//Golgi cisterna membrane;GO:0030173//integral to Golgi membrane	GO:0046872//metal ion binding;GO:0047237//glucuronylgalactosylproteoglycan 4-beta-N-acetylgalactosaminyltransferase activity	GO:0050653//chondroitin sulfate proteoglycan biosynthetic process, polysaccharide chain biosynthetic process;GO:0050652//dermatan sulfate proteoglycan biosynthetic process, polysaccharide chain biosynthetic process;GO:0030206//chondroitin sulfate biosynthetic process	gi|348507457|ref|XP_003441272,1|/4,5637e-90/PREDICTED: chondroitin sulfate N-acetylgalactosaminyltransferase 2 [Oreochromis niloticus]
CL3610,Contig1_Atlantic_salmon	253	-3.18248	-1.67015	0.005297	0.282753	K04508|1|7e-41|165|mdo:100619476|transducin (beta)-like 1	GO:0017053//transcriptional repressor complex;GO:0000118//histone deacetylase complex;GO:0005876//spindle microtubule	GO:0042393//histone binding;GO:0003714//transcription corepressor activity;GO:0047485//protein N-terminus binding;GO:0044212//transcription regulatory region DNA binding;GO:0008013//beta-catenin binding	GO:0060070//canonical Wnt receptor signaling pathway;GO:0000122//negative regulation of transcription from RNA polymerase II promoter;GO:0043161//proteasomal ubiquitin-dependent protein catabolic process;GO:0045944//positive regulation of transcription from RNA polymerase II promoter	gi|348513625|ref|XP_003444342,1|/2,78539e-42/PREDICTED: F-box-like/WD repeat-containing protein TBL1XR1-like [Oreochromis niloticus]
CL5259,Contig1_Atlantic_salmon	470	-3.18311	-1.67044	0.00424167	0.252927	-	-	-	-	-
Unigene21324_Atlantic_salmon	503	-3.18855	-1.6729	0.00876769	0.358334	K07526|1|6e-82|302|xtr:100485190|SLIT-ROBO Rho GTPase activating protein	GO:0005829//cytosol	GO:0005100//Rho GTPase activator activity;GO:0017048//Rho GTPase binding	GO:0007411//axon guidance;GO:0032321//positive regulation of Rho GTPase activity;GO:0016477//cell migration	gi|348519312|ref|XP_003447175,1|/1,07832e-83/PREDICTED: SLIT-ROBO Rho GTPase-activating protein 1 [Oreochromis niloticus]
Unigene11097_Atlantic_salmon	264	-3.19425	-1.67548	0.0169443	0.484688	-	-	-	-	-
Unigene17400_Atlantic_salmon	318	-3.19489	-1.67576	0.000976765	0.104379	K12817|1|8e-15|79,0|ssc:100513617|pre-mRNA-splicing factor 18	-	-	-	gi|348502559|ref|XP_003438835,1|/4,47994e-37/PREDICTED: FERM domain-containing protein 4B [Oreochromis niloticus]
Unigene10732_Atlantic_salmon	415	-3.19564	-1.6761	0.0172061	0.486874	-	-	-	-	-
CL8427,Contig3_Atlantic_salmon	243	-3.20306	-1.67945	0.00154304	0.138737	-	-	-	-	-
Unigene37466_Atlantic_salmon	375	-3.20644	-1.68097	0.0144927	0.452216	-	GO:0010008//endosome membrane	GO:0035091//phosphatidylinositol binding	GO:0038032//termination of G-protein coupled receptor signaling pathway;GO:0015031//protein transport	gi|254028221|ref|NP_001156765,1|/1,31071e-60/sorting nexin-25 [Danio rerio]
CL1522,Contig3_Atlantic_salmon	1709	-3.20912	-1.68218	0.00115713	0.115769	K09183|1|2e-167|589|dre:58076|GATA-binding protein 4/5/6	GO:0005654//nucleoplasm	GO:0008134//transcription factor binding;GO:0044212//transcription regulatory region DNA binding;GO:0008270//zinc ion binding;GO:0019901//protein kinase binding;GO:0043565//sequence-specific DNA binding;GO:0000981//sequence-specific DNA binding RNA polymerase II transcription factor activity	GO:0060487//lung epithelial cell differentiation;GO:0003148//outflow tract septum morphogenesis;GO:0032911//negative regulation of transforming growth factor beta1 production;GO:0071158//positive regulation of cell cycle arrest;GO:0009790//embryo development;GO:0045766//positive regulation of angiogenesis;GO:0071456//cellular response to hypoxia;GO:0007596//blood coagulation;GO:0048738//cardiac m…	gi|348501136|ref|XP_003438126,1|/0/PREDICTED: transcription factor GATA-6-like [Oreochromis niloticus]
Unigene13018_Atlantic_salmon	247	-3.21301	-1.68393	0.00994102	0.376341	-	-	-	-	-
CL7728,Contig1_Atlantic_salmon	430	-3.21442	-1.68456	0.00816403	0.345013	-	-	-	-	gi|209156110|gb|ACI34287,1|/2,4828e-75/Inhibitor of growth protein 1 [Salmo salar]
Unigene4551_Atlantic_salmon	225	-3.21608	-1.6853	0.0120669	0.415404	-	-	-	-	-
Unigene30956_Atlantic_salmon	789	-3.21826	-1.68628	0.00650069	0.310714	-	-	-	GO:0051260//protein homooligomerization	gi|213512367|ref|NP_001134693,1|/4,46994e-98/BTB/POZ domain-containing protein KCTD6 [Salmo salar]
Unigene14154_Atlantic_salmon	332	-3.21964	-1.6869	0.00373631	0.233046	-	GO:0016021//integral to membrane	GO:0004965//G-protein coupled GABA receptor activity	GO:0007186//G-protein coupled receptor signaling pathway	gi|339243929|ref|XP_003377890,1|/8,6523e-36/7 transmembrane receptor [Trichinella spiralis]
Unigene29946_Atlantic_salmon	1474	-3.22157	-1.68777	9.11e-07	0.000577767	-	GO:0005887//integral to plasma membrane	GO:0015114//phosphate ion transmembrane transporter activity;GO:0030504//inorganic diphosphate transmembrane transporter activity;GO:0005315//inorganic phosphate transmembrane transporter activity	GO:0030500//regulation of bone mineralization;GO:0035435//phosphate ion transmembrane transport	gi|317420061|emb|CBN82097,1|/0/Progressive ankylosis protein [Dicentrarchus labrax]
Unigene19294_Atlantic_salmon	206	-3.22476	-1.68919	0.0026235	0.190312	-	-	-	-	gi|348516358|ref|XP_003445706,1|/6,5061e-15/PREDICTED: ankyrin repeat and LEM domain-containing protein 2 [Oreochromis niloticus]
Unigene2799_Atlantic_salmon	276	-3.22768	-1.6905	0.00726791	0.328068	-	GO:0005960//glycine cleavage complex	-	GO:0006546//glycine catabolic process	gi|213510992|ref|NP_001134602,1|/5,49908e-35/F54F2,7 [Salmo salar]
Unigene10409_Atlantic_salmon	503	-3.23283	-1.6928	0.00161331	0.142234	K09448|1|7e-38|156|cfa:481758|TEA domain family member 1/3/4;K10955|3|1e-06|42,0|hsa:4583|intestinal mucin-2	GO:0035085//cilium axoneme;GO:0072372//primary cilium;GO:0005576//extracellular region;GO:0005634//nucleus;GO:0005886//plasma membrane	GO:0035091//phosphatidylinositol binding	GO:0008277//regulation of G-protein coupled receptor protein signaling pathway;GO:0031076//embryonic camera-type eye development;GO:0007420//brain development;GO:0060831//smoothened signaling pathway involved in dorsal/ventral neural tube patterning;GO:0021914//negative regulation of smoothened signaling pathway involved in ventral spinal cord patterning;GO:0060434//bronchus morphogenesis;GO:0021…	gi|348529142|ref|XP_003452073,1|/7,30041e-48/PREDICTED: tubby-related protein 3-like [Oreochromis niloticus]
CL8706,Contig1_Atlantic_salmon	243	-3.23596	-1.69419	0.013183	0.43282	-	-	-	-	-
Unigene34407_Atlantic_salmon	310	-3.24119	-1.69652	0.00605189	0.30117	K05638|1|1e-13|75,1|dre:360149|nuclear factor erythroid 2-related factor 2	GO:0005667//transcription factor complex;GO:0005737//cytoplasm	GO:0003677//DNA binding;GO:0003700//sequence-specific DNA binding transcription factor activity;GO:0046982//protein heterodimerization activity	GO:0006979//response to oxidative stress;GO:0042221//response to chemical stimulus;GO:0045893//positive regulation of transcription, DNA-dependent	gi|223647924|gb|ACN10720,1|/1,4149e-14/Nuclear factor erythroid 2-related factor 2 [Salmo salar]
Unigene17692_Atlantic_salmon	229	-3.24687	-1.69905	0.00440321	0.25919	-	-	-	-	gi|348526636|ref|XP_003450825,1|/1,90343e-35/PREDICTED: tetratricopeptide repeat protein 17 [Oreochromis niloticus]
Unigene32177_Atlantic_salmon	391	-3.24972	-1.70031	0.0168802	0.484688	-	-	-	-	-
Unigene45729_Atlantic_salmon	205	-3.25767	-1.70384	0.00864629	0.356418	K04671|1|9e-30|128|dre:555655|bone morphogenetic protein receptor type-2 [EC:2,7,11,30]	GO:0009986//cell surface;GO:0005901//caveola;GO:0005887//integral to plasma membrane	GO:0005024//transforming growth factor beta-activated receptor activity;GO:0005524//ATP binding	GO:0060841//venous blood vessel development;GO:0060836//lymphatic endothelial cell differentiation;GO:0030501//positive regulation of bone mineralization;GO:2000279//negative regulation of DNA biosynthetic process;GO:0045906//negative regulation of vasoconstriction;GO:0010595//positive regulation of endothelial cell migration;GO:0045669//positive regulation of osteoblast differentiation;GO:004801…	gi|47218656|emb|CAG04985,1|/4,19762e-30/unnamed protein product [Tetraodon nigroviridis]
Unigene35124_Atlantic_salmon	572	-3.26879	-1.70876	0.0131329	0.432413	-	-	-	-	-
CL7742,Contig1_Atlantic_salmon	242	-3.27213	-1.71023	0.0110054	0.392584	-	-	-	-	-
Unigene557_Atlantic_salmon	206	-3.27476	-1.71139	0.0140093	0.445439	-	-	-	-	-
Unigene16777_Atlantic_salmon	696	-3.28525	-1.716	0.000385461	0.0590866	-	-	-	-	-
Unigene13666_Atlantic_salmon	431	-3.28833	-1.71736	0.000936724	0.102369	K07202|1|8e-14|75,9|gga:422815|peroxisome proliferative activated receptor, gamma, coactivator 1, alpha	GO:0005730//nucleolus	-	-	gi|326672945|ref|XP_001338236,3|/3,29571e-19/PREDICTED: hypothetical protein LOC100002463 [Danio rerio]
Unigene24609_Atlantic_salmon	484	-3.29676	-1.72105	9.78e-06	0.00404895	-	-	-	-	-
Unigene32936_Atlantic_salmon	744	-3.30729	-1.72565	0.0112314	0.396518	K14530|1|7e-90|330|dre:415238|ribonucleases P/MRP protein subunit RPP40 [EC:3,1,26,5]	GO:0005730//nucleolus	GO:0016787//hydrolase activity	GO:0008033//tRNA processing	gi|213511294|ref|NP_001134431,1|/2,96694e-133/ribonuclease P protein subunit p40 [Salmo salar]
CL10742,Contig1_Atlantic_salmon	478	-3.32872	-1.73497	0.00584068	0.295792	-	GO:0005634//nucleus	GO:0019901//protein kinase binding;GO:0008270//zinc ion binding	GO:0043066//negative regulation of apoptotic process	gi|348515057|ref|XP_003445056,1|/1,15856e-70/PREDICTED: nuclear-interacting partner of ALK-like [Oreochromis niloticus]
Unigene45669_Atlantic_salmon	200	-3.33226	-1.7365	0.00709005	0.323716	-	-	-	-	gi|327260558|ref|XP_003215101,1|/4,35641e-16/PREDICTED: pleckstrin homology domain-containing family G member 3-like [Anolis carolinensis]
Unigene29667_Atlantic_salmon	500	-3.33439	-1.73742	0.000165723	0.0337425	-	-	-	-	-
Unigene19996_Atlantic_salmon	402	-3.34914	-1.74379	0.000241936	0.0434529	K08861|1|4e-57|219|dre:100148413|polo-like kinase 2 [EC:2,7,11,21]	GO:0005814//centriole;GO:0030425//dendrite	GO:0004871//signal transducer activity;GO:0005515//protein binding;GO:0004674//protein serine/threonine kinase activity;GO:0005524//ATP binding	GO:0032486//Rap protein signal transduction;GO:0007613//memory;GO:0043066//negative regulation of apoptotic process;GO:0007052//mitotic spindle organization;GO:0046599//regulation of centriole replication;GO:0060292//long term synaptic depression;GO:0060291//long-term synaptic potentiation;GO:0043123//positive regulation of I-kappaB kinase/NF-kappaB cascade;GO:0006468//protein phosphorylation;GO:…	gi|348517320|ref|XP_003446182,1|/1,90887e-59/PREDICTED: serine/threonine-protein kinase PLK2 [Oreochromis niloticus]
Unigene577_Atlantic_salmon	523	-3.35915	-1.7481	0.00245621	0.184228	-	-	-	-	gi|209151463|gb|ACI33077,1|/7,94916e-59/Immunoglobulin G-binding protein A precursor [Salmo salar]
Unigene14497_Atlantic_salmon	271	-3.35981	-1.74838	0.0104563	0.382433	-	-	-	-	-
Unigene12811_Atlantic_salmon	224	-3.37554	-1.75512	0.00273381	0.196586	-	-	-	-	-
Unigene2558_Atlantic_salmon	246	-3.39494	-1.76339	0.0045421	0.262697	-	-	-	-	-
Unigene38054_Atlantic_salmon	329	-3.40044	-1.76572	0.0143762	0.451891	-	-	-	-	-
Unigene16799_Atlantic_salmon	252	-3.40772	-1.76881	0.00187337	0.157755	-	-	-	-	-
CL159,Contig1_Atlantic_salmon	1050	-3.41764	-1.773	0.00341098	0.222045	-	-	-	-	gi|213511140|ref|NP_001134772,1|/1,30724e-107/CJ011 protein [Salmo salar]
Unigene23338_Atlantic_salmon	664	-3.41967	-1.77386	0.0129952	0.429066	-	-	-	-	-
CL2351,Contig1_Atlantic_salmon	493	-3.42217	-1.77491	0.0103803	0.381917	-	-	-	-	-
Unigene12893_Atlantic_salmon	669	-3.4348	-1.78023	0.00147104	0.134067	K03138|1|2e-06|52,8|cqu:CpipJ_CPIJ009645|transcription initiation factor TFIIF subunit alpha	-	-	-	gi|156402257|ref|XP_001639507,1|/2,72677e-12/predicted protein [Nematostella vectensis]
Unigene17279_Atlantic_salmon	373	-3.44565	-1.78478	0.000417371	0.0620633	K04292|1|3e-39|160|dre:170457|sphingosine 1-phosphate receptor 2	GO:0016021//integral to membrane;GO:0005886//plasma membrane	GO:0038036//sphingosine-1-phosphate receptor activity	GO:0008078//mesodermal cell migration;GO:0030336//negative regulation of cell migration;GO:0003376//sphingosine-1-phosphate signaling pathway;GO:0003007//heart morphogenesis;GO:0001944//vasculature development;GO:0061035//regulation of cartilage development;GO:0007610//behavior;GO:0060027//convergent extension involved in gastrulation	gi|229577190|ref|NP_001153442,1|/2,42046e-38/sphingosine 1-phosphate receptor 2 [Danio rerio]
CL10560,Contig1_Atlantic_salmon	527	-3.44963	-1.78644	0.00404923	0.245877	-	-	-	-	-
Unigene22451_Atlantic_salmon	270	-3.46633	-1.79341	0.00340578	0.221949	-	-	-	-	-
Unigene25414_Atlantic_salmon	382	-3.47005	-1.79496	0.0104977	0.382855	K14165|1|2e-56|216|mcc:715846|dual specificity phosphatase [EC:3,1,3,16 3,1,3,48];K14574|2|3e-26|117|spu:588956|ribosome maturation protein SDO1	GO:0016021//integral to membrane	-	-	gi|213513019|ref|NP_001134727,1|/4,61104e-74/Transmembrane protein 120A [Salmo salar]
CL535,Contig2_Atlantic_salmon	343	-3.47357	-1.79642	0.000441039	0.0645362	-	-	-	-	-
CL1522,Contig1_Atlantic_salmon	293	-3.47754	-1.79807	0.000381912	0.0588451	K09183|1|4e-15|80,1|dre:58076|GATA-binding protein 4/5/6	GO:0005634//nucleus	GO:0003700//sequence-specific DNA binding transcription factor activity;GO:0046872//metal ion binding;GO:0043565//sequence-specific DNA binding	GO:2000026//regulation of multicellular organismal development;GO:0051094//positive regulation of developmental process;GO:0048738//cardiac muscle tissue development;GO:0001889//liver development;GO:0035051//cardiocyte differentiation;GO:0030099//myeloid cell differentiation;GO:0045944//positive regulation of transcription from RNA polymerase II promoter;GO:0010033//response to organic substance;…	gi|348501136|ref|XP_003438126,1|/1,13834e-19/PREDICTED: transcription factor GATA-6-like [Oreochromis niloticus]
CL7823,Contig1_Atlantic_salmon	301	-3.48167	-1.79978	0.00469613	0.266358	-	-	-	-	-
CL7047,Contig1_Atlantic_salmon	851	-3.48194	-1.79989	4.27e-09	8.78e-06	K09313|1|1e-11|70,9|dya:Dyak_GE15727|homeobox protein cut-like;K11319|3|1e-10|67,4|dmo:Dmoj_GI15078|inhibitor of growth protein 3	GO:0005634//nucleus	-	GO:0006355//regulation of transcription, DNA-dependent	gi|209155792|gb|ACI34128,1|/2,69808e-123/Cbp/p300-interacting transactivator 2 [Salmo salar]
CL8475,Contig1_Atlantic_salmon	372	-3.48495	-1.80114	0.018125	0.494475	K11589|1|4e-10|63,5|dre:334386|methyl-CpG-binding domain protein 1;K11590|4|3e-07|53,9|spu:587853|methyl-CpG-binding domain protein 2	-	-	-	gi|146187002|gb|AAI39876,1|/3,08327e-09/Mbd1 protein [Danio rerio]
Unigene30782_Atlantic_salmon	541	-3.50413	-1.80906	0.0086809	0.356631	K02370|1|2e-93|341|dre:493783|alpha-1,4-N-acetylglucosaminyltransferase EXTL3 [EC:2,4,1,223 2,4,1,224]	GO:0016021//integral to membrane;GO:0031227//intrinsic to endoplasmic reticulum membrane	GO:0001888//glucuronyl-galactosyl-proteoglycan 4-alpha-N-acetylglucosaminyltransferase activity;GO:0046872//metal ion binding	GO:0030307//positive regulation of cell growth;GO:0035118//embryonic pectoral fin morphogenesis;GO:0045743//positive regulation of fibroblast growth factor receptor signaling pathway;GO:0033564//anterior/posterior axon guidance;GO:0015012//heparan sulfate proteoglycan biosynthetic process;GO:0031290//retinal ganglion cell axon guidance;GO:0030516//regulation of axon extension;GO:0050650//chondroi…	gi|348517618|ref|XP_003446330,1|/8,50599e-94/PREDICTED: exostosin-like 3 [Oreochromis niloticus]
CL1744,Contig1_Atlantic_salmon	343	-3.51289	-1.81266	0.00641645	0.309052	-	-	GO:0035091//phosphatidylinositol binding	GO:0007154//cell communication	gi|213515548|ref|NP_001133490,1|/2,31711e-49/sorting nexin 9 [Salmo salar]
Unigene28177_Atlantic_salmon	580	-3.52143	-1.81616	0.00244427	0.183564	-	-	-	-	gi|209962463|gb|ACJ02099,1|/2,1505e-11/FGF2 [Salmo salar]
Unigene2504_Atlantic_salmon	245	-3.52391	-1.81718	0.000323633	0.0536053	-	-	-	-	gi|348521836|ref|XP_003448432,1|/2,53715e-32/PREDICTED: vacuolar fusion protein MON1 homolog B-like [Oreochromis niloticus]
Unigene18027_Atlantic_salmon	612	-3.52438	-1.81737	0.0111291	0.395247	-	-	-	-	-
Unigene10785_Atlantic_salmon	457	-3.53203	-1.8205	0.00151063	0.136895	-	-	-	-	gi|348509414|ref|XP_003442244,1|/2,98038e-28/PREDICTED: nitrogen permease regulator 3-like protein-like [Oreochromis niloticus]
Unigene29272_Atlantic_salmon	590	-3.53244	-1.82066	0.0125277	0.422384	-	-	-	-	-
CL368,Contig2_Atlantic_salmon	415	-3.53987	-1.8237	0.0152041	0.461376	K12898|1|5e-07|53,1|tca:660514|heterogeneous nuclear ribonucleoprotein F/H	-	GO:0003676//nucleic acid binding;GO:0000166//nucleotide binding	-	gi|51467948|ref|NP_001003856,1|/4,96564e-44/RNA-binding protein 12 [Danio rerio]
Unigene34450_Atlantic_salmon	203	-3.54827	-1.82712	0.000321338	0.0534368	-	-	-	-	-
Unigene22484_Atlantic_salmon	489	-3.54982	-1.82775	1.87e-07	0.000176636	-	-	-	-	gi|348521836|ref|XP_003448432,1|/8,63664e-80/PREDICTED: vacuolar fusion protein MON1 homolog B-like [Oreochromis niloticus]
CL7426,Contig1_Atlantic_salmon	280	-3.56701	-1.83472	0.000400244	0.060574	-	-	-	-	-
CL8189,Contig1_Atlantic_salmon	819	-3.57199	-1.83673	1.88e-09	4.48e-06	-	GO:0005737//cytoplasm;GO:0005634//nucleus	GO:0003713//transcription coactivator activity	GO:0043627//response to estrogen stimulus;GO:0045893//positive regulation of transcription, DNA-dependent	gi|209155792|gb|ACI34128,1|/3,60114e-21/Cbp/p300-interacting transactivator 2 [Salmo salar]
Unigene28193_Atlantic_salmon	371	-3.57539	-1.8381	0.00717147	0.325688	-	-	-	-	-
Unigene19606_Atlantic_salmon	251	-3.57548	-1.83814	0.000369698	0.0579885	-	-	-	-	-
Unigene11175_Atlantic_salmon	237	-3.59222	-1.84487	0.00548023	0.286148	-	-	-	-	-
CL9253,Contig1_Atlantic_salmon	357	-3.59795	-1.84717	0.00914797	0.364775	-	-	-	-	-
Unigene15722_Atlantic_salmon	507	-3.60086	-1.84834	0.00807213	0.343074	-	-	-	-	-
Unigene36140_Atlantic_salmon	255	-3.6057	-1.85028	0.0102129	0.37933	K09448|1|4e-22|103|cfa:481758|TEA domain family member 1/3/4	GO:0035085//cilium axoneme;GO:0072372//primary cilium;GO:0005576//extracellular region;GO:0005634//nucleus;GO:0005886//plasma membrane	GO:0035091//phosphatidylinositol binding	GO:0008277//regulation of G-protein coupled receptor protein signaling pathway;GO:0031076//embryonic camera-type eye development;GO:0007420//brain development;GO:0060831//smoothened signaling pathway involved in dorsal/ventral neural tube patterning;GO:0021914//negative regulation of smoothened signaling pathway involved in ventral spinal cord patterning;GO:0060434//bronchus morphogenesis;GO:0021…	gi|348529142|ref|XP_003452073,1|/1,09532e-38/PREDICTED: tubby-related protein 3-like [Oreochromis niloticus]
Unigene19092_Atlantic_salmon	347	-3.6142	-1.85368	0.000399198	0.0605695	-	-	-	-	-
Unigene3635_Atlantic_salmon	423	-3.63851	-1.86335	0.00106172	0.109532	-	-	-	-	-
CL1486,Contig1_Atlantic_salmon	2569	-3.64273	-1.86502	0.00113134	0.113954	-	-	-	-	-
Unigene32850_Atlantic_salmon	371	-3.64802	-1.86711	0.000553394	0.0746887	-	-	-	-	-
Unigene28788_Atlantic_salmon	667	-3.66283	-1.87296	1.92e-05	0.00696114	-	-	-	-	gi|317419272|emb|CBN81309,1|/1,74903e-11/Transposable element Tcb1 transposase [Dicentrarchus labrax]
CL4029,Contig1_Atlantic_salmon	1765	-3.66383	-1.87335	0.0142324	0.450458	-	-	GO:0070064//proline-rich region binding	GO:0070374//positive regulation of ERK1 and ERK2 cascade;GO:0008284//positive regulation of cell proliferation;GO:0007173//epidermal growth factor receptor signaling pathway;GO:0071364//cellular response to epidermal growth factor stimulus	gi|317419747|emb|CBN81783,1|/4,54094e-107/Protein FAM59A [Dicentrarchus labrax]
CL1681,Contig1_Atlantic_salmon	319	-3.66569	-1.87408	2.57e-07	0.000225262	-	-	-	-	gi|348521836|ref|XP_003448432,1|/5,84127e-53/PREDICTED: vacuolar fusion protein MON1 homolog B-like [Oreochromis niloticus]
Unigene1519_Atlantic_salmon	409	-3.66688	-1.87455	0.00648154	0.310495	-	-	-	-	-
CL6372,Contig1_Atlantic_salmon	685	-3.69038	-1.88377	0.000342047	0.0549755	-	GO:0005789//endoplasmic reticulum membrane;GO:0016021//integral to membrane;GO:0005634//nucleus;GO:0005739//mitochondrion	GO:0004659//prenyltransferase activity	GO:0009234//menaquinone biosynthetic process;GO:0042371//vitamin K biosynthetic process	gi|348535745|ref|XP_003455359,1|/1,33497e-118/PREDICTED: ubiA prenyltransferase domain-containing protein 1-like [Oreochromis niloticus]
Unigene7060_Atlantic_salmon	521	-3.69621	-1.88605	0.00589447	0.296109	-	-	-	-	-
Unigene17766_Atlantic_salmon	881	-3.69805	-1.88677	0.00474165	0.266914	K13909|1|4e-08|59,3|mcc:707153|mucin-7;K09299|2|5e-08|57,0|dre:114425|zinc finger homeobox protein 1/2;K09229|4|6e-08|58,5|ecb:100066288|KRAB and SCAN domains-containing zinc finger protein;K09228|5|8e-08|58,2|cfa:486142|KRAB domain-containing zinc finger protein	-	-	-	gi|348526301|ref|XP_003450658,1|/2,56871e-132/PREDICTED: hypothetical protein LOC100697888 [Oreochromis niloticus]
Unigene22975_Atlantic_salmon	305	-3.70042	-1.88769	0.00914191	0.364775	-	-	-	-	-
Unigene35644_Atlantic_salmon	267	-3.72285	-1.89641	0.00973347	0.373891	-	-	-	-	-
Unigene12506_Atlantic_salmon	325	-3.73246	-1.90013	0.00962878	0.371862	-	-	-	-	-
Unigene27460_Atlantic_salmon	1596	-3.7408	-1.90335	3.64e-05	0.0110328	K09059|1|2e-23|111|xla:447503|nuclear factor, interleukin 3 regulated	-	-	-	gi|348532724|ref|XP_003453856,1|/3,18454e-88/PREDICTED: nuclear factor interleukin-3-regulated protein-like [Oreochromis niloticus]
Unigene15940_Atlantic_salmon	344	-3.74605	-1.90537	0.00621178	0.305329	K08462|1|7e-45|178|xtr:100492178|G protein-coupled receptor 125	GO:0009897//external side of plasma membrane;GO:0016021//integral to membrane	GO:0004930//G-protein coupled receptor activity	GO:0007218//neuropeptide signaling pathway	gi|348525713|ref|XP_003450366,1|/2,56186e-48/PREDICTED: probable G-protein coupled receptor 125-like [Oreochromis niloticus]
Unigene10748_Atlantic_salmon	263	-3.75485	-1.90876	0.00498577	0.276298	-	-	-	-	-
Unigene24804_Atlantic_salmon	317	-3.75871	-1.91024	0.00487119	0.271462	-	-	-	-	-
Unigene27820_Atlantic_salmon	1780	-3.7588	-1.91027	0.000171929	0.0341733	K15731|1|4e-58|226|dre:553744|carboxy-terminal domain RNA polymerase II polypeptide A small phosphatase [EC:3,1,3,16]	-	GO:0004721//phosphoprotein phosphatase activity	GO:0016311//dephosphorylation	gi|308321688|gb|ADO27995,1|/2,55468e-57/carboxy-terminal domain RNA polymerase II polypeptide A small phosphatase 1 [Ictalurus furcatus]
Unigene19998_Atlantic_salmon	462	-3.7592	-1.91042	0.00436066	0.257208	-	-	-	-	-
Unigene13522_Atlantic_salmon	270	-3.76029	-1.91084	0.00199655	0.162862	-	-	-	-	-
Unigene19144_Atlantic_salmon	737	-3.76275	-1.91179	0.00625648	0.305329	-	-	-	-	-
CL10600,Contig2_Atlantic_salmon	974	-3.76444	-1.91244	0.00461131	0.264795	-	-	-	-	-
Unigene14401_Atlantic_salmon	250	-3.78748	-1.92124	0.000128117	0.0281899	-	GO:0030176//integral to endoplasmic reticulum membrane	GO:0051721//protein phosphatase 2A binding	GO:0042326//negative regulation of phosphorylation;GO:0035307//positive regulation of protein dephosphorylation;GO:0007084//mitotic nuclear envelope reassembly	gi|187608335|ref|NP_001119867,1|/2,79969e-34/ankyrin repeat and LEM domain-containing protein 2 [Danio rerio]
Unigene13480_Atlantic_salmon	245	-3.79589	-1.92444	0.0135603	0.437755	-	-	-	-	-
CL9399,Contig2_Atlantic_salmon	323	-3.80058	-1.92622	0.0154702	0.467012	-	-	-	-	-
Unigene3058_Atlantic_salmon	421	-3.80239	-1.92691	0.00296708	0.204536	K10520|1|2e-63|240|dre:100536189|ankyrin repeat and BTB/POZ domain-containing protein 1	GO:0005737//cytoplasm;GO:0005730//nucleolus;GO:0005886//plasma membrane	GO:0003746//translation elongation factor activity	GO:0006414//translational elongation	gi|348503019|ref|XP_003439064,1|/1,63086e-63/PREDICTED: ankyrin repeat and BTB/POZ domain-containing protein 1-like [Oreochromis niloticus]
CL4883,Contig2_Atlantic_salmon	1721	-3.80256	-1.92697	0.00584914	0.295792	K06236|1|3e-10|67,4|dre:325675|collagen, type I/II/III/V/XI, alpha;K03129|4|2e-09|64,7|hsa:6874|transcription initiation factor TFIID subunit 4;K03626|5|5e-09|63,5|gga:396544|nascent polypeptide-associated complex subunit alpha	GO:0044424//intracellular part;GO:0005886//plasma membrane	-	GO:0048869//cellular developmental process;GO:0009653//anatomical structure morphogenesis;GO:0016043//cellular component organization	gi|47219242|emb|CAG11704,1|/3,20146e-65/unnamed protein product [Tetraodon nigroviridis]
Unigene29726_Atlantic_salmon	1665	-3.80455	-1.92772	9.45e-08	0.000108329	-	-	-	-	-
Unigene26323_Atlantic_salmon	422	-3.81639	-1.93221	0.00553569	0.287033	-	-	-	-	-
Unigene16594_Atlantic_salmon	879	-3.81739	-1.93258	0.00175817	0.151616	-	-	-	-	-
CL8246,Contig2_Atlantic_salmon	206	-3.81938	-1.93334	0.0131773	0.43282	-	-	-	-	-
Unigene17563_Atlantic_salmon	255	-3.82081	-1.93388	0.0130786	0.431474	-	-	-	-	-
Unigene10497_Atlantic_salmon	287	-3.825	-1.93546	3.81e-05	0.0112465	-	-	-	-	-
Unigene21704_Atlantic_salmon	565	-3.82601	-1.93584	0.00293295	0.203728	-	-	-	-	-
CL4976,Contig1_Atlantic_salmon	2288	-3.82924	-1.93706	0.00236394	0.17933	K04890|1|7e-171|601|xtr:100492941|potassium voltage-gated channel Shaw-related subfamily C member 4	GO:0016021//integral to membrane	GO:0005251//delayed rectifier potassium channel activity	GO:0006813//potassium ion transport;GO:0034220//ion transmembrane transport	gi|301606867|ref|XP_002933043,1|/5,1776e-170/PREDICTED: potassium voltage-gated channel subfamily C member 4-like [Xenopus (Silurana) tropicalis]
Unigene29753_Atlantic_salmon	355	-3.84093	-1.94146	8.33e-05	0.0199612	-	-	-	-	-
Unigene15616_Atlantic_salmon	208	-3.84455	-1.94282	0.00703502	0.322686	-	-	-	-	-
Unigene33813_Atlantic_salmon	237	-3.8591	-1.94827	0.00223018	0.173607	-	-	-	-	-
CL470,Contig1_Atlantic_salmon	1289	-3.86551	-1.95066	0.00102311	0.106934	K14437|1|2e-06|54,3|aga:AgaP_AGAP008482|chromodomain-helicase-DNA-binding protein 7 [EC:3,6,4,12];K04498|2|3e-06|53,9|aga:AgaP_AGAP000029|E1A/CREB-binding protein [EC:2,3,1,48]	-	-	GO:0009987//cellular process	gi|220672790|emb|CAX13857,1|/3,42371e-111/novel protein similar to vertebrate B-cell CLL/lymphoma 9 (BCL9) [Danio rerio]
Unigene19242_Atlantic_salmon	866	-3.86551	-1.95066	0.0108565	0.390031	-	-	-	-	-
Unigene26408_Atlantic_salmon	582	-3.87435	-1.95396	0.00905988	0.363738	K05022|1|2e-90|331|dre:436834|chloride intracellular channel 2	GO:0005622//intracellular;GO:0016020//membrane	GO:0005247//voltage-gated chloride channel activity	GO:0006821//chloride transport	gi|225709414|gb|ACO10553,1|/2,26741e-109/Chloride intracellular channel protein 2 [Caligus rogercresseyi]
Unigene18821_Atlantic_salmon	267	-3.87487	-1.95415	0.0109476	0.391599	K10848|1|3e-18|90,1|nvi:100115669|DNA excision repair protein ERCC-4 [EC:3,1,-,-];K10454|2|3e-12|70,5|tca:662966|kelch-like protein 17 (actinfilin);K14353|3|2e-10|64,7|tsp:Tsp_06890|solute carrier organic anion transporter family, member 3A	GO:0005576//extracellular region	-	-	gi|348533355|ref|XP_003454171,1|/3,2441e-43/PREDICTED: UPF0669 protein C6orf120 homolog [Oreochromis niloticus]
CL9225,Contig2_Atlantic_salmon	463	-3.89342	-1.96104	2.59e-05	0.0087729	K08861|1|7e-76|282|xla:379315|polo-like kinase 2 [EC:2,7,11,21]	-	GO:0005524//ATP binding;GO:0004674//protein serine/threonine kinase activity	GO:0006468//protein phosphorylation	gi|348517320|ref|XP_003446182,1|/1,77297e-81/PREDICTED: serine/threonine-protein kinase PLK2 [Oreochromis niloticus]
Unigene39219_Atlantic_salmon	270	-3.89881	-1.96303	0.00602127	0.300203	-	-	-	-	-
Unigene24108_Atlantic_salmon	741	-3.91848	-1.97029	0.000442659	0.0645362	-	GO:0030014//CCR4-NOT complex	-	-	gi|348524068|ref|XP_003449545,1|/2,95152e-93/PREDICTED: UPF0760 protein C2orf29 homolog [Oreochromis niloticus]
Unigene32349_Atlantic_salmon	552	-3.91957	-1.9707	0.000178018	0.034925	-	-	-	-	-
Unigene18102_Atlantic_salmon	219	-3.92253	-1.97178	0.00232604	0.178048	-	-	-	-	-
CL447,Contig1_Atlantic_salmon	307	-3.92293	-1.97193	0.0175763	0.490221	-	-	-	-	-
Unigene37244_Atlantic_salmon	201	-3.9342	-1.97607	0.0128712	0.425913	-	-	-	-	-
Unigene24394_Atlantic_salmon	461	-3.99072	-1.99665	6.88e-05	0.0171605	-	-	-	-	-
CL8647,Contig1_Atlantic_salmon	317	-4.00801	-2.00288	8.74e-05	0.0206704	-	-	-	-	-
Unigene5513_Atlantic_salmon	214	-4.01529	-2.0055	3.86e-07	0.00031529	-	-	-	-	-
CL4423,Contig1_Atlantic_salmon	358	-4.04313	-2.01547	0.014403	0.452118	-	-	-	-	-
Unigene34105_Atlantic_salmon	653	-4.04521	-2.01621	4.53e-07	0.000346422	K04292|1|7e-60|230|dre:170457|sphingosine 1-phosphate receptor 2;K04288|4|5e-35|147|xla:444659|sphingosine 1-phosphate receptor 1	GO:0016021//integral to membrane;GO:0005886//plasma membrane	GO:0038036//sphingosine-1-phosphate receptor activity	GO:0008078//mesodermal cell migration;GO:0030336//negative regulation of cell migration;GO:0003376//sphingosine-1-phosphate signaling pathway;GO:0003007//heart morphogenesis;GO:0001944//vasculature development;GO:0061035//regulation of cartilage development;GO:0060027//convergent extension involved in gastrulation	gi|229577190|ref|NP_001153442,1|/4,75443e-59/sphingosine 1-phosphate receptor 2 [Danio rerio]
Unigene23603_Atlantic_salmon	590	-4.05073	-2.01818	0.0173701	0.488423	-	-	-	-	-
Unigene40594_Atlantic_salmon	490	-4.05387	-2.0193	0.0170199	0.485124	-	-	-	-	-
Unigene27337_Atlantic_salmon	215	-4.05656	-2.02026	4.06e-05	0.0115748	-	-	-	-	-
Unigene30131_Atlantic_salmon	383	-4.05693	-2.02039	0.00194084	0.160737	-	-	-	-	-
Unigene288_Atlantic_salmon	201	-4.06822	-2.0244	0.0036507	0.230177	-	-	-	-	gi|357617382|gb|EHJ70759,1|/6,97126e-06/hypothetical protein KGM_03388 [Danaus plexippus]
Unigene17774_Atlantic_salmon	815	-4.07389	-2.02641	0.00450046	0.262015	K05163|1|7e-19|94,7|mgp:100550140|tumor necrosis factor receptor superfamily member 27	-	-	-	gi|326924187|ref|XP_003208313,1|/4,83281e-18/PREDICTED: tumor necrosis factor receptor superfamily member 27-like [Meleagris gallopavo]
Unigene27336_Atlantic_salmon	241	-4.07637	-2.02729	0.00277241	0.197246	-	-	-	-	-
Unigene27277_Atlantic_salmon	395	-4.07784	-2.02781	0.00104062	0.108292	-	-	-	-	-
Unigene17280_Atlantic_salmon	366	-4.07933	-2.02833	8.1e-05	0.0196369	-	-	-	-	-
Unigene26437_Atlantic_salmon	1252	-4.08656	-2.03089	0.00949714	0.369169	-	-	-	-	-
Unigene35440_Atlantic_salmon	254	-4.12082	-2.04293	0.00274296	0.196586	-	-	-	-	-
Unigene31738_Atlantic_salmon	295	-4.1215	-2.04317	0.00373354	0.233046	-	-	-	-	-
CL8034,Contig2_Atlantic_salmon	491	-4.12466	-2.04428	0.0113603	0.398533	K08214|1|3e-06|51,2|dre:559752|MFS transporter, OCT family, solute carrier family 22 (organic cation transporter), member 18	GO:0016021//integral to membrane;GO:0005886//plasma membrane	GO:0005215//transporter activity	GO:0055085//transmembrane transport	gi|291190226|ref|NP_001167439,1|/5,10602e-19/Solute carrier family 22 member 18 [Salmo salar]
CL2562,Contig1_Atlantic_salmon	575	-4.13621	-2.04831	0.000913506	0.100687	-	-	-	-	gi|348524068|ref|XP_003449545,1|/3,58507e-51/PREDICTED: UPF0760 protein C2orf29 homolog [Oreochromis niloticus]
Unigene32347_Atlantic_salmon	263	-4.14628	-2.05182	0.000181563	0.035037	-	-	-	-	-
Unigene23354_Atlantic_salmon	908	-4.15323	-2.05423	0.000163873	0.0335793	-	-	-	-	-
CL2066,Contig1_Atlantic_salmon	266	-4.18465	-2.06511	0.00351957	0.225651	-	-	-	-	-
CL6605,Contig1_Atlantic_salmon	467	-4.18752	-2.0661	0.013966	0.445099	-	-	-	-	-
CL3987,Contig1_Atlantic_salmon	492	-4.1892	-2.06667	0.00805222	0.342472	K10908|1|4e-47|187|dre:557066|DNA-directed RNA polymerase, mitochondrial [EC:2,7,7,6]	-	GO:0016740//transferase activity	-	gi|348504337|ref|XP_003439718,1|/3,24412e-53/PREDICTED: DNA-directed RNA polymerase, mitochondrial-like [Oreochromis niloticus]
Unigene5812_Atlantic_salmon	532	-4.19394	-2.06831	0.0180065	0.493603	-	GO:0044424//intracellular part	-	-	gi|50603827|gb|AAH78390,1|/1,30973e-80/Harbinger transposase derived 1 [Danio rerio]
CL5264,Contig1_Atlantic_salmon	287	-4.20487	-2.07206	0.00986338	0.376051	-	-	-	-	-
Unigene14668_Atlantic_salmon	207	-4.20576	-2.07237	0.00160783	0.142234	-	-	-	-	-
Unigene35869_Atlantic_salmon	279	-4.22265	-2.07815	0.00622073	0.305329	-	-	-	-	-
Unigene17278_Atlantic_salmon	370	-4.23195	-2.08132	0.000423826	0.0628664	K04292|1|4e-57|219|dre:170457|sphingosine 1-phosphate receptor 2	GO:0016021//integral to membrane;GO:0005886//plasma membrane	GO:0038036//sphingosine-1-phosphate receptor activity;GO:0008289//lipid binding	GO:0003007//heart morphogenesis;GO:0060027//convergent extension involved in gastrulation;GO:0030336//negative regulation of cell migration;GO:0001944//vasculature development;GO:0003376//sphingosine-1-phosphate signaling pathway;GO:0061035//regulation of cartilage development;GO:0007610//behavior;GO:0008284//positive regulation of cell proliferation;GO:0008078//mesodermal cell migration;GO:00001…	gi|348509433|ref|XP_003442253,1|/3,59183e-58/PREDICTED: sphingosine 1-phosphate receptor 2-like [Oreochromis niloticus]
Unigene29485_Atlantic_salmon	233	-4.24391	-2.08539	0.0114981	0.401416	-	-	-	-	-
Unigene33028_Atlantic_salmon	313	-4.25124	-2.08788	0.00888476	0.361286	-	-	-	-	-
Unigene1139_Atlantic_salmon	342	-4.2545	-2.08899	0.00281865	0.199849	-	-	-	-	-
Unigene32562_Atlantic_salmon	247	-4.26503	-2.09256	0.0052981	0.282753	-	-	-	-	-
Unigene23413_Atlantic_salmon	1165	-4.27633	-2.09637	0.00122906	0.120341	-	-	-	-	gi|348526301|ref|XP_003450658,1|/7,43161e-54/PREDICTED: hypothetical protein LOC100697888 [Oreochromis niloticus]
Unigene7293_Atlantic_salmon	1106	-4.27746	-2.09676	5.64e-07	0.00040638	-	-	-	-	-
Unigene1432_Atlantic_salmon	468	-4.28491	-2.09926	0.011229	0.396518	-	-	-	-	gi|291190088|ref|NP_001167178,1|/7,199e-59/amyloid beta (A4) precursor protein-binding, family A, member 1 (X11) [Salmo salar]
Unigene1933_Atlantic_salmon	1017	-4.28516	-2.09935	0.00164024	0.144044	-	-	-	-	gi|348545136|ref|XP_003460036,1|/5,94852e-09/PREDICTED: hypothetical protein LOC100706714 [Oreochromis niloticus]
Unigene26494_Atlantic_salmon	387	-4.29026	-2.10107	0.00613536	0.30384	-	-	-	-	-
Unigene21705_Atlantic_salmon	447	-4.29045	-2.10113	0.000253895	0.0449244	-	-	-	-	-
Unigene32309_Atlantic_salmon	223	-4.315	-2.10936	0.00882765	0.359997	-	-	-	-	gi|348526636|ref|XP_003450825,1|/3,50418e-21/PREDICTED: tetratricopeptide repeat protein 17 [Oreochromis niloticus]
CL8982,Contig1_Atlantic_salmon	365	-4.31518	-2.10942	0.014965	0.45785	K15516|1|2e-09|60,8|dre:259191|fragile X mental retardation protein	GO:0005634//nucleus	-	GO:0021905//forebrain-midbrain boundary formation;GO:0051216//cartilage development;GO:0007420//brain development;GO:0014036//neural crest cell fate specification;GO:0048812//neuron projection morphogenesis;GO:0048755//branching morphogenesis of a nerve	gi|32451856|gb|AAH54657,1|/2,37552e-09/Fmr1 protein [Danio rerio]
CL3811,Contig1_Atlantic_salmon	1015	-4.32159	-2.11156	0.00711045	0.324383	-	GO:0005829//cytosol;GO:0005730//nucleolus;GO:0030121//AP-1 adaptor complex	GO:0030276//clathrin binding	-	gi|126303772|ref|XP_001374789,1|/6,67935e-53/PREDICTED: aftiphilin isoform 2 [Monodelphis domestica]
Unigene39771_Atlantic_salmon	243	-4.32543	-2.11284	2.66e-05	0.0089597	-	-	-	-	-
Unigene32210_Atlantic_salmon	349	-4.32619	-2.1131	0.0056825	0.291323	-	-	-	-	-
CL8232,Contig1_Atlantic_salmon	522	-4.34062	-2.1179	0.000412696	0.0616543	K06845|1|2e-19|95,1|mgp:100547092|netrin 4	-	-	-	gi|47218338|emb|CAG04170,1|/1,16257e-25/unnamed protein product [Tetraodon nigroviridis]
Unigene20095_Atlantic_salmon	337	-4.34071	-2.11793	0.000494141	0.0687595	K08837|1|1e-49|194|mdo:100026499|serine/threonine kinase 10 [EC:2,7,11,1]	GO:0005886//plasma membrane	GO:0005524//ATP binding;GO:0042803//protein homodimerization activity;GO:0042801//polo kinase kinase activity	GO:0046777//protein autophosphorylation;GO:2000401//regulation of lymphocyte migration;GO:0007049//cell cycle;GO:0071593//lymphocyte aggregation	gi|47214309|emb|CAG06330,1|/3,59656e-50/unnamed protein product [Tetraodon nigroviridis]
CL676,Contig3_Atlantic_salmon	2007	-4.3463	-2.11979	0.0168145	0.484688	K12473|1|0,0|957|dre:387529|low-density lipoprotein receptor	GO:0005764//lysosome;GO:0009986//cell surface;GO:0005770//late endosome;GO:0005769//early endosome;GO:0044425//membrane part;GO:0005794//Golgi apparatus;GO:0005886//plasma membrane	GO:0005488//binding;GO:0030228//lipoprotein particle receptor activity	GO:0006869//lipid transport;GO:0065007//biological regulation;GO:0008202//steroid metabolic process	gi|348511376|ref|XP_003443220,1|/0/PREDICTED: low-density lipoprotein receptor-like [Oreochromis niloticus]
Unigene9933_Atlantic_salmon	378	-4.34769	-2.12025	0.0113503	0.398533	-	GO:0044424//intracellular part	GO:0005515//protein binding	GO:0033522//histone H2A ubiquitination;GO:0006281//DNA repair	gi|41054113|ref|NP_956149,1|/2,25993e-12/E3 ubiquitin-protein ligase RNF168 [Danio rerio]
CL397,Contig3_Atlantic_salmon	3256	-4.36615	-2.12636	0.0105507	0.384082	K01648|1|0,0|1159|dre:436922|ATP citrate (pro-S)-lyase [EC:2,3,3,8]	GO:0005739//mitochondrion;GO:0005730//nucleolus;GO:0005886//plasma membrane	GO:0016829//lyase activity;GO:0046872//metal ion binding;GO:0003878//ATP citrate synthase activity;GO:0004775//succinate-CoA ligase (ADP-forming) activity;GO:0005524//ATP binding;GO:0005515//protein binding;GO:0048037//cofactor binding	GO:0006085//acetyl-CoA biosynthetic process;GO:0006633//fatty acid biosynthetic process;GO:0044262//cellular carbohydrate metabolic process;GO:0006101//citrate metabolic process	gi|348509071|ref|XP_003442075,1|/0/PREDICTED: ATP-citrate synthase-like isoform 1 [Oreochromis niloticus]
Unigene574_Atlantic_salmon	575	-4.36628	-2.12641	9.61e-07	0.000603226	-	-	-	-	-
CL7992,Contig1_Atlantic_salmon	376	-4.39307	-2.13523	0.00554906	0.287476	-	GO:0005634//nucleus	GO:0003714//transcription corepressor activity;GO:0003713//transcription coactivator activity;GO:0030331//estrogen receptor binding;GO:0035259//glucocorticoid receptor binding	GO:0000122//negative regulation of transcription from RNA polymerase II promoter;GO:0045944//positive regulation of transcription from RNA polymerase II promoter	gi|348524743|ref|XP_003449882,1|/2,04098e-29/PREDICTED: nuclear receptor-interacting protein 1-like [Oreochromis niloticus]
CL6863,Contig2_Atlantic_salmon	303	-4.39695	-2.1365	0.00420638	0.251325	-	GO:0005634//nucleus	GO:0003725//double-stranded RNA binding;GO:0005515//protein binding	GO:0045892//negative regulation of transcription, DNA-dependent	gi|259155154|ref|NP_001158819,1|/2,0517e-29/NF-kappa B repressing factor [Salmo salar]
CL234,Contig1_Atlantic_salmon	2497	-4.39798	-2.13684	0.0127433	0.42451	K08182|1|0,0|679|dre:565514|MFS transporter, MCP family, solute carrier family 16 (monocarboxylic acid transporters), member 5	-	-	-	gi|317419692|emb|CBN81729,1|/0/Monocarboxylate transporter 6 [Dicentrarchus labrax]
Unigene33713_Atlantic_salmon	581	-4.41332	-2.14186	0.0165323	0.481764	-	-	-	-	-
Unigene10389_Atlantic_salmon	555	-4.42245	-2.14484	0.0181152	0.494475	-	-	-	-	-
CL9764,Contig1_Atlantic_salmon	631	-4.42411	-2.14539	0.000574035	0.0764043	-	-	-	-	-
Unigene45366_Atlantic_salmon	276	-4.42487	-2.14563	0.0134545	0.436971	-	-	-	-	-
CL8456,Contig2_Atlantic_salmon	344	-4.42807	-2.14668	7.6e-05	0.0185646	-	-	-	-	-
Unigene12299_Atlantic_salmon	271	-4.46901	-2.15996	0.00701478	0.322686	-	-	-	-	-
Unigene29144_Atlantic_salmon	3124	-4.50301	-2.17089	0.00290312	0.203181	K13094|1|0,0|903|dre:324302|RNA-binding protein 5/10	GO:0005681//spliceosomal complex;GO:0005730//nucleolus;GO:0005654//nucleoplasm	GO:0003729//mRNA binding;GO:0046872//metal ion binding;GO:0003677//DNA binding;GO:0005515//protein binding	GO:0000245//spliceosomal complex assembly;GO:0043065//positive regulation of apoptotic process;GO:0008285//negative regulation of cell proliferation;GO:0000381//regulation of alternative mRNA splicing, via spliceosome	gi|224587195|gb|ACN58619,1|/0/RNA-binding protein 5 [Salmo salar]
Unigene37160_Atlantic_salmon	259	-4.50552	-2.17169	0.000153856	0.0317449	K14938|1|7e-14|75,9|aag:AaeL_AAEL011203|cholesterol 7-dehydrogenase	-	GO:0051537//2 iron, 2 sulfur cluster binding;GO:0046872//metal ion binding;GO:0016491//oxidoreductase activity	GO:0055114//oxidation-reduction process	gi|50540290|ref|NP_001002612,1|/6,85728e-33/uncharacterized protein LOC436885 [Danio rerio]
Unigene10753_Atlantic_salmon	364	-4.5068	-2.1721	0.00381143	0.236249	K04920|1|1e-38|157|dre:563228|potassium channel subfamily K member 10	GO:0016021//integral to membrane	GO:0005267//potassium channel activity	GO:0071805//potassium ion transmembrane transport	gi|348537222|ref|XP_003456094,1|/1,05648e-41/PREDICTED: potassium channel subfamily K member 10-like [Oreochromis niloticus]
Unigene25120_Atlantic_salmon	682	-4.53927	-2.18246	3.21e-06	0.00166518	K13115|1|1e-35|149|dre:402887|coiled-coil domain-containing protein 130	-	-	-	gi|348533341|ref|XP_003454164,1|/5,65719e-53/PREDICTED: coiled-coil domain-containing protein 130 homolog [Oreochromis niloticus]
Unigene23094_Atlantic_salmon	256	-4.56939	-2.192	0.00545945	0.285813	-	-	-	-	-
Unigene16967_Atlantic_salmon	549	-4.58527	-2.19701	8.11e-06	0.0035045	-	-	-	-	-
Unigene33721_Atlantic_salmon	619	-4.60605	-2.20353	8.34e-05	0.0199612	-	GO:0000151//ubiquitin ligase complex;GO:0035861//site of double-strand break;GO:0005634//nucleus	GO:0042393//histone binding;GO:0031491//nucleosome binding;GO:0070530//K63-linked polyubiquitin binding;GO:0004842//ubiquitin-protein ligase activity	GO:0006302//double-strand break repair;GO:0006511//ubiquitin-dependent protein catabolic process;GO:0070535//histone H2A K63-linked ubiquitination;GO:0010212//response to ionizing radiation;GO:0045900//negative regulation of translational elongation;GO:0035518//histone H2A monoubiquitination;GO:0045190//isotype switching;GO:0045739//positive regulation of DNA repair	gi|41054113|ref|NP_956149,1|/2,33253e-49/E3 ubiquitin-protein ligase RNF168 [Danio rerio]
Unigene33146_Atlantic_salmon	358	-4.65232	-2.21795	0.0149604	0.45785	-	-	-	-	gi|326666005|ref|XP_698416,3|/1,07046e-17/PREDICTED: armadillo repeat-containing protein 5 [Danio rerio]
[truncated: 213 more rows]

## Sheet: Control vs CPF+Vit E
GeneID	Length	Fold change	log2FoldChange	P-value	P-adj	KEGG Orthology	GO Component	GO Function	GO Process	Blast nr
[truncated: 1,368 more rows]

## Sheet: CPF vs Vit E
GeneID	Length	Fold change	log2FoldChange	P-value	P-adj	KEGG Orthology	GO Component	GO Function	GO Process	Blast nr
Unigene8220_Atlantic_salmon	441	3473.11	11.762	5.74e-05	0.0198896	-	-	-	-	gi|47230247|emb|CAG10661,1|/2,16849e-47/unnamed protein product [Tetraodon nigroviridis]
Unigene30200_Atlantic_salmon	243	2775.72	11.4386	0.00273108	0.224684	-	-	-	-	-
[truncated: 1,468 more rows]
