# Supplementary material for: Modifying Effects of Vitamin E on Chlorpyrifos Toxicity in Atlantic Salmon
Source: PLoS One. 2015 Mar 16;10(3):e0119250. doi: 10.1371/journal.pone.0119250 (PMC4361336; doi:10.1371/journal.pone.0119250)
Supplement: S2 Dataset — (XLSX) [file pone.0119250.s003.xlsx]

## Sheet: Control vs CPF
#	Pathway	DEGs with pathway annotation (595)	All genes with pathway annotation (23356)	Pvalue	Qvalue	Pathway ID
1	Jak-STAT signaling pathway	25 (4.2%)	306 (1.31%)	3.555609e-07	0.0000391499	ko04630
3	Protein processing in endoplasmic reticulum	39 (6.55%)	652 (2.79%)	8.641546e-07	0.0000570342	ko04141
7	Pathways in cancer	50 (8.4%)	1082 (4.63%)	3.85726e-05	0.0010910535	ko05200
8	Osteoclast differentiation	23 (3.87%)	358 (1.53%)	5.247932e-05	0.0012988632	ko04380
9	Progesterone-mediated oocyte maturation	17 (2.86%)	227 (0.97%)	7.826239e-05	0.0017217726	ko04914
11	Antigen processing and presentation	14 (2.35%)	170 (0.73%)	0.0001217194	0.0021909492	ko04612
12	Glycosaminoglycan biosynthesis - heparan sulfate	7 (1.18%)	53 (0.23%)	0.0003750511	0.0057702306	ko00534
13	Transcriptional misregulation in cancer	26 (4.37%)	490 (2.1%)	0.0003855040	0.0057702306	ko05202
15	p53 signaling pathway	15 (2.52%)	219 (0.94%)	0.0005260714	0.0067351016	ko04115
17	Cytokine-cytokine receptor interaction	15 (2.52%)	221 (0.95%)	0.0005782663	0.0067351016	ko04060
18	Toll-like receptor signaling pathway	14 (2.35%)	207 (0.89%)	0.0009018705	0.0099205755	ko04620
20	TGF-beta signaling pathway	16 (2.69%)	275 (1.18%)	0.001961558	0.0194194242	ko04350
23	Carbohydrate digestion and absorption	8 (1.34%)	106 (0.45%)	0.005753146	0.0482999372	ko04973
25	Apoptosis	14 (2.35%)	256 (1.1%)	0.006261277	0.0482999372	ko04210
26	Cholinergic synapse	11 (1.85%)	179 (0.77%)	0.006342416	0.0482999372	ko04725
30	Hedgehog signaling pathway	10 (1.68%)	172 (0.74%)	0.01298709	0.0835986658	ko04340
31	Natural killer cell mediated cytotoxicity	12 (2.02%)	225 (0.96%)	0.01308868	0.0835986658	ko04650
32	Aldosterone-regulated sodium reabsorption	7 (1.18%)	100 (0.43%)	0.01404816	0.0869229900	ko04960
33	B cell receptor signaling pathway	13 (2.18%)	257 (1.1%)	0.01507765	0.0904659000	ko04662
35	Glycosaminoglycan biosynthesis - chondroitin sulfate	3 (0.5%)	24 (0.1%)	0.02236912	0.1209294646	ko00532
37	Chemokine signaling pathway	20 (3.36%)	481 (2.06%)	0.02284628	0.1209294646	ko04062
38	VEGF signaling pathway	12 (2.02%)	245 (1.05%)	0.02379042	0.1209294646	ko04370
39	Glioma	11 (1.85%)	217 (0.93%)	0.02381944	0.1209294646	ko05214
42	Leukocyte transendothelial migration	16 (2.69%)	381 (1.63%)	0.03600379	0.1697321529	ko04670
43	Renal cell carcinoma	12 (2.02%)	268 (1.15%)	0.04279506	0.1970563228	ko05211
44	Bacterial invasion of epithelial cells	16 (2.69%)	394 (1.69%)	0.04634234	0.2078832360	ko05100
45	T cell receptor signaling pathway	14 (2.35%)	333 (1.43%)	0.04724619	0.2078832360	ko04660

## Sheet: Control vs CPF+Vit E
#	Pathway	DEGs with pathway annotation (437)	All genes with pathway annotation (23356)	Pvalue	Qvalue	Pathway ID
2	Antigen processing and presentation	16 (3.66%)	170 (0.73%)	1.387442e-07	1.304195e-05	ko04612
3	Jak-STAT signaling pathway	19 (4.35%)	306 (1.31%)	5.759368e-06	3.609204e-04	ko04630
4	Pathways in cancer	40 (9.15%)	1082 (4.63%)	3.527358e-05	1.195735e-03	ko05200
6	Protein processing in endoplasmic reticulum	28 (6.41%)	652 (2.79%)	4.504012e-05	1.195735e-03	ko04141
8	Osteoclast differentiation	19 (4.35%)	358 (1.53%)	5.088233e-05	1.195735e-03	ko04380
11	Transcriptional misregulation in cancer	21 (4.81%)	490 (2.1%)	0.0004089482	6.989297e-03	ko05202
16	Progesterone-mediated oocyte maturation	12 (2.75%)	227 (0.97%)	0.001244277	1.462025e-02	ko04914
17	Toll-like receptor signaling pathway	11 (2.52%)	207 (0.89%)	0.001880566	2.079685e-02	ko04620
18	TGF-beta signaling pathway	13 (2.97%)	275 (1.18%)	0.002157736	2.253635e-02	ko04350
20	p53 signaling pathway	11 (2.52%)	219 (0.94%)	0.002911867	2.662131e-02	ko04115
21	Focal adhesion	27 (6.18%)	811 (3.47%)	0.002973657	2.662131e-02	ko04510
22	Cytokine-cytokine receptor interaction	11 (2.52%)	221 (0.95%)	0.003121231	2.667234e-02	ko04060
25	MAPK signaling pathway	21 (4.81%)	618 (2.65%)	0.00664721	4.998702e-02	ko04010
27	Apoptosis	11 (2.52%)	256 (1.1%)	0.0091731	6.240898e-02	ko04210
28	B cell receptor signaling pathway	11 (2.52%)	257 (1.1%)	0.009427849	6.240898e-02	ko04662
29	Chemokine signaling pathway	17 (3.89%)	481 (2.06%)	0.00965142	6.240898e-02	ko04062
32	Renal cell carcinoma	11 (2.52%)	268 (1.15%)	0.01260441	7.405091e-02	ko05211
33	Leukocyte transendothelial migration	14 (3.2%)	381 (1.63%)	0.01315568	7.494751e-02	ko04670
36	Bacterial invasion of epithelial cells	14 (3.2%)	394 (1.69%)	0.01710639	8.650023e-02	ko05100
37	Glycosaminoglycan biosynthesis - heparan sulfate	4 (0.92%)	53 (0.23%)	0.01721274	8.650023e-02	ko00534
38	Ubiquitin mediated proteolysis	17 (3.89%)	514 (2.2%)	0.01748409	8.650023e-02	ko04120
40	Cholinergic synapse	8 (1.83%)	179 (0.77%)	0.01978483	9.298870e-02	ko04725
41	Other types of O-glycan biosynthesis	6 (1.37%)	114 (0.49%)	0.02039077	9.349914e-02	ko00514
42	Glioma	9 (2.06%)	217 (0.93%)	0.02148595	9.617520e-02	ko05214
43	Natural killer cell mediated cytotoxicity	9 (2.06%)	225 (0.96%)	0.02635294	1.152175e-01	ko04650
44	D-Glutamine and D-glutamate metabolism	2 (0.46%)	14 (0.06%)	0.02739498	1.170513e-01	ko00471
45	Regulation of actin cytoskeleton	24 (5.49%)	862 (3.69%)	0.03522597	1.471663e-01	ko04810
47	Hedgehog signaling pathway	7 (1.6%)	172 (0.74%)	0.04349196	1.739678e-01	ko04340
49	ErbB signaling pathway	10 (2.29%)	289 (1.24%)	0.04638768	1.779772e-01	ko04012
50	T cell receptor signaling pathway	11 (2.52%)	333 (1.43%)	0.04992005	1.876994e-01	ko04660

## Sheet: CPF vs Vit E
#	Pathway	DEGs with pathway annotation (466)	All genes with pathway annotation (23356)	Pvalue	Qvalue	Pathway ID
1	Jak-STAT signaling pathway	26 (5.58%)	306 (1.31%)	6.501985e-10	1.202867e-07	ko04630
4	Osteoclast differentiation	22 (4.72%)	358 (1.53%)	3.583453e-06	1.657347e-04	ko04380
5	Transcriptional misregulation in cancer	26 (5.58%)	490 (2.1%)	6.953056e-06	2.572631e-04	ko05202
6	Protein processing in endoplasmic reticulum	30 (6.44%)	652 (2.79%)	2.22467e-05	6.859399e-04	ko04141
9	Glycosaminoglycan biosynthesis - heparan sulfate	7 (1.5%)	53 (0.23%)	8.393322e-05	1.725294e-03	ko00534
13	Toll-like receptor signaling pathway	13 (2.79%)	207 (0.89%)	0.0002835356	4.034930e-03	ko04620
14	TGF-beta signaling pathway	15 (3.22%)	275 (1.18%)	0.0004531555	5.988126e-03	ko04350
18	Pathways in cancer	37 (7.94%)	1082 (4.63%)	0.001074283	1.104124e-02	ko05200
19	p53 signaling pathway	12 (2.58%)	219 (0.94%)	0.001575927	1.534455e-02	ko04115
21	Cholinergic synapse	10 (2.15%)	179 (0.77%)	0.003284173	2.893200e-02	ko04725
22	Aldosterone-regulated sodium reabsorption	7 (1.5%)	100 (0.43%)	0.003916728	3.293612e-02	ko04960
23	Nicotinate and nicotinamide metabolism	7 (1.5%)	101 (0.43%)	0.004137929	3.328334e-02	ko00760
24	Cytokine-cytokine receptor interaction	11 (2.36%)	221 (0.95%)	0.005037719	3.883242e-02	ko04060
25	Carbohydrate digestion and absorption	7 (1.5%)	106 (0.45%)	0.005388771	3.969978e-02	ko04973
26	Apoptosis	12 (2.58%)	256 (1.1%)	0.005579429	3.969978e-02	ko04210
27	Riboflavin metabolism	3 (0.64%)	20 (0.09%)	0.00698872	4.788567e-02	ko00740
31	Insulin signaling pathway	18 (3.86%)	499 (2.14%)	0.01198148	7.150238e-02	ko04910
33	Natural killer cell mediated cytotoxicity	10 (2.15%)	225 (0.96%)	0.01534184	8.600728e-02	ko04650
34	Progesterone-mediated oocyte maturation	10 (2.15%)	227 (0.97%)	0.01622183	8.826584e-02	ko04914
37	Hedgehog signaling pathway	8 (1.72%)	172 (0.74%)	0.02246014	1.123007e-01	ko04340
38	Glioma	9 (1.93%)	217 (0.93%)	0.03072526	1.485615e-01	ko05214
39	ErbB signaling pathway	11 (2.36%)	289 (1.24%)	0.03131838	1.485615e-01	ko04012
41	B cell receptor signaling pathway	10 (2.15%)	257 (1.1%)	0.03431093	1.548176e-01	ko04662
43	Phosphatidylinositol signaling system	10 (2.15%)	261 (1.12%)	0.03749394	1.613111e-01	ko04070
44	Fc epsilon RI signaling pathway	8 (1.72%)	195 (0.83%)	0.04248184	1.786168e-01	ko04664
45	Renal cell carcinoma	10 (2.15%)	268 (1.15%)	0.04354543	1.790201e-01	ko05211
46	NF-kappa B signaling pathway	11 (2.36%)	307 (1.31%)	0.04514688	1.815690e-01	ko04064
