# Supplementary material for: Modifying Effects of Vitamin E on Chlorpyrifos Toxicity in Atlantic Salmon
Source: PLoS One. 2015 Mar 16;10(3):e0119250. doi: 10.1371/journal.pone.0119250 (PMC4361336; doi:10.1371/journal.pone.0119250)
Supplement: S3 Dataset — (XLSX) [file pone.0119250.s004.xlsx]

## Sheet: Amino acid
				Fold of Change						Statistical Values
				Welch's Two-Sample t-Test						Welch's Two-Sample t-Test												Mean Values
Pathway Sort Order	Super Pathway	Sub Pathway	Biochemical Name	Vit E Control	CPF Control	Vit E + CPF Control	CPF Vit E	Vit E + CPF Vit E	Vit E + CPF CPF	Vit E / Control		CPF / Control		Vit E + CPF / Control		CPF / Vit E		Vit E + CPF / Vit E		Vit E + CPF / CPF		Control	Vit E	CPF	Vit E + CPF
										p-value	q-value	p-value	q-value	p-value	q-value	p-value	q-value	p-value	q-value	p-value	q-value
1	Amino Acid	Glycine, Serine and Threonine Metabolism	glycine	1.19	3.93	2.7	3.31	2.27	0.69	0.3845	0.9994	0.0036	0.0072	0.01	0.0231	0.0071	0.0131	0.0256	0.0473	0.3515	0.5117	0.6785	0.8068	2.6677	1.8344
9			serine	1.06	2.32	1.66	2.19	1.57	0.72	0.7275	0.9994	0.0221	0.0212	0.0763	0.057	0.0297	0.0273	0.1132	0.0907	0.3479	0.5117	0.8571	0.9078	1.9857	1.4268
13			3-phosphoserine	1.36	0.4	0.13	0.29	0.09	0.32	0.8505	0.9994	0.4762	0.2165	0.0742	0.0558	0.6905	0.2855	0.2052	0.1212	0.1876	0.4682	2.9888	4.0756	1.1823	0.3788
14			threonine	0.99	1.64	1.28	1.65	1.29	0.78	0.9716	0.9994	0.0618	0.0462	0.2157	0.1055	0.0568	0.0424	0.1855	0.115	0.354	0.5117	0.8982	0.8897	1.4705	1.1473
15			N-acetylthreonine	1.11	1.2	1	1.08	0.9	0.83	0.6729	0.9994	0.3974	0.1873	0.9919	0.3097	0.6937	0.2855	0.6624	0.2718	0.3862	0.5262	0.9515	1.0595	1.1452	0.9547
24		Alanine and Aspartate Metabolism	alanine	1.01	1.56	1.31	1.54	1.29	0.84	0.8772	0.9994	0.1009	0.0669	0.2843	0.1288	0.1049	0.0676	0.3088	0.1639	0.5165	0.6011	0.8997	0.9116	1.4042	1.1783
27			aspartate	0.96	1.08	1.02	1.13	1.06	0.94	0.7713	0.9994	0.9399	0.3558	0.8542	0.2787	0.7812	0.3119	0.9767	0.349	0.833	0.7391	1.0479	1.0039	1.132	1.0637
29			asparagine	1.53	15.4	6.61	10.05	4.31	0.43	0.5391	0.9994	0.0029	0.0063	0.047	0.0418	0.0085	0.0141	0.1179	0.0921	0.2422	0.4682	0.6701	1.0275	10.3223	4.4311
36		Glutamate Metabolism	glutamate	1.01	1.18	1.29	1.17	1.28	1.09	0.9065	0.9994	0.0988	0.0665	0.0439	0.0412	0.1161	0.0722	0.051	0.0665	0.4349	0.5623	0.8979	0.9087	1.0623	1.1587
37			glutamine	0.95	1.06	1.16	1.12	1.23	1.1	0.7362	0.9994	0.7491	0.3055	0.4892	0.1918	0.5091	0.2258	0.32	0.1651	0.6834	0.6682	1.0131	0.9579	1.072	1.1765
44			4-methylglutamate	0.93	1.43	1.69	1.55	1.83	1.18	0.5174	0.9994	0.0186	0.0193	0.0042	0.0147	0.0618	0.0441	0.0242	0.0473	0.2808	0.4735	0.7876	0.7288	1.1291	1.3306
47			pyroglutamine*	0.96	1.39	1.31	1.44	1.36	0.94	0.7773	0.9994	0.4902	0.2199	0.4853	0.1918	0.3939	0.1865	0.3858	0.1842	0.9627	0.7593	0.9939	0.9543	1.3776	1.2979
50		Histidine Metabolism	histidine	1.05	2.96	2.62	2.81	2.49	0.89	0.7971	0.9994	0.0001	0.002	0.0002	0.0025	0.0002	0.004	0.0004	0.0073	0.5559	0.6215	0.5815	0.6121	1.72	1.5249
57			trans-urocanate	1.16	3.65	4.12	3.15	3.55	1.13	0.7368	0.9994	0.0183	0.0191	0.0094	0.0226	0.0243	0.0253	0.0119	0.0362	0.7331	0.6945	0.6567	0.7618	2.3974	2.7061
59			formiminoglutamate	1.01	0.65	0.67	0.64	0.66	1.03	0.9945	0.9994	0.3461	0.1697	0.363	0.1568	0.3491	0.1721	0.3657	0.1789	0.9759	0.7593	1.4167	1.4331	0.9223	0.9477
69		Lysine Metabolism	lysine	0.87	1.17	1.15	1.34	1.32	0.98	0.1981	0.9994	0.1815	0.1061	0.108	0.0685	0.0257	0.0256	0.0106	0.0341	0.9258	0.7593	0.9963	0.8695	1.1686	1.144
71			N6-acetyllysine	0.98	1.29	1.06	1.31	1.08	0.82	0.8262	0.9994	0.36	0.1744	0.8277	0.2727	0.3114	0.16	0.6844	0.2789	0.4857	0.5936	1.0022	0.9823	1.2906	1.0596
75			2-aminoadipate	1.05	0.88	0.76	0.83	0.72	0.86	0.7869	0.9994	0.6647	0.2748	0.298	0.1338	0.4533	0.208	0.1707	0.1101	0.4742	0.5913	1.0818	1.1406	0.9473	0.8176
87			cadaverine	1.11	1.12	1.3	1	1.17	1.16	0.8022	0.9994	0.6407	0.2667	0.5333	0.2019	0.8341	0.3238	0.6968	0.2819	0.833	0.7391	0.9155	1.0207	1.0252	1.1939
89			5-aminovalerate	0.78	0.97	1.37	1.25	1.76	1.41	0.7181	0.9994	0.9659	0.3625	0.7297	0.2485	0.7509	0.3018	0.489	0.2176	0.6989	0.6732	0.8716	0.6809	0.8478	1.1953
93		Phenylalanine and Tyrosine Metabolism	phenylalanine	0.92	3.07	1.91	3.36	2.09	0.62	0.6258	0.9994	0.0049	0.0084	0.0124	0.0269	0.0034	0.0117	0.0055	0.025	0.1836	0.4682	0.7555	0.6917	2.3228	1.4438
97			phenylpyruvate	0.81	10.4	4.45	12.8	5.48	0.43	0.3632	0.9994	0.0344	0.0295	0.2497	0.1171	0.0265	0.026	0.1747	0.1109	0.281	0.4735	0.1757	0.1428	1.8281	0.7826
104			phenylacetylglycine	1.03	2.99	1.89	2.89	1.83	0.63	0.777	0.9994	0.0073	0.011	0.023	0.0314	0.0092	0.0141	0.0287	0.0497	0.2143	0.4682	0.781	0.8074	2.3332	1.4758
106			tyrosine	0.96	2.24	1.09	2.34	1.13	0.48	0.7627	0.9994	0.2099	0.1184	0.8194	0.2709	0.1834	0.1036	0.908	0.3347	0.214	0.4682	0.9842	0.9419	2.2087	1.0686
115			4-hydroxyphenylpyruvate	1.14	43.92	9.66	38.62	8.5	0.22	0.7652	0.9994	0.0344	0.0295	0.16	0.0882	0.037	0.0318	0.1819	0.1136	0.3035	0.4914	0.8131	0.9245	35.7077	7.8573
116			3-(4-hydroxyphenyl)lactate	1.1	0.93	0.97	0.85	0.89	1.05	0.5879	0.9994	0.5952	0.2531	0.8617	0.2794	0.3191	0.1626	0.477	0.2156	0.7	0.6732	1.034	1.137	0.9627	1.0075
118			homogentisate	1.68	40.04	2.01	23.78	1.2	0.05	0.6023	0.9994	0.0203	0.0199	0.208	0.104	0.0333	0.0296	0.5247	0.2291	0.0576	0.365	0.4406	0.7418	17.6421	0.8876
176		Tryptophan Metabolism	tryptophan	0.94	2.17	1.52	2.31	1.62	0.7	0.5096	0.9994	0.0164	0.0183	0.0558	0.0461	0.0123	0.0162	0.0322	0.0535	0.2358	0.4682	0.8877	0.8333	1.9289	1.3466
186			kynurenine	1.07	1.09	1.02	1.02	0.95	0.94	0.6284	0.9994	0.8988	0.3458	0.8448	0.2766	0.7638	0.3059	0.7527	0.2904	0.9648	0.7593	0.9478	1.0158	1.0317	0.9653
214			C-glycosyltryptophan*	0.96	1.06	0.96	1.1	1	0.91	0.6263	0.9994	0.6225	0.2618	0.6531	0.2333	0.3615	0.1753	0.8819	0.3272	0.3534	0.5117	1.0293	0.985	1.0861	0.9893
217		Leucine, Isoleucine and Valine Metabolism	leucine	0.91	2.41	1.52	2.66	1.68	0.63	0.42	0.9994	0.0147	0.0168	0.0574	0.0466	0.0088	0.0141	0.0238	0.0473	0.1709	0.4682	0.8676	0.7868	2.0932	1.3225
220			4-methyl-2-oxopentanoate	1.19	5.17	3.86	4.34	3.24	0.75	0.3513	0.9994	5.9545e-05	0.002	0.0014	0.0066	0.0001	0.0033	0.0038	0.021	0.2779	0.4735	0.5125	0.6097	2.6488	1.978
246			isoleucine	0.99	2.8	1.84	2.83	1.86	0.66	0.9573	0.9994	0.0191	0.0193	0.0458	0.0414	0.0201	0.0222	0.0436	0.0632	0.323	0.5002	0.824	0.8171	2.3094	1.5161
249			3-methyl-2-oxovalerate	1.2	6.39	4.76	5.33	3.97	0.74	0.4338	0.9994	9.2653e-05	0.002	0.0006	0.0043	0.0001	0.0032	0.0011	0.0121	0.291	0.4837	0.4098	0.491	2.6188	1.9486
258			valine	0.99	2.47	1.64	2.5	1.66	0.67	0.861	0.9994	0.0147	0.0168	0.0237	0.0317	0.0128	0.0164	0.0214	0.0469	0.2281	0.4682	0.8762	0.8668	2.1633	1.4394
268		Methionine, Cysteine, SAM and Taurine Metabolism	methionine	0.95	2.74	1.67	2.89	1.77	0.61	0.6618	0.9994	0.0109	0.0141	0.0368	0.0388	0.0086	0.0141	0.0237	0.0473	0.1733	0.4682	0.8826	0.8363	2.4142	1.4763
269			N-acetylmethionine	0.92	0.47	0.37	0.51	0.41	0.79	0.6373	0.9994	0.0019	0.0052	0.0003	0.0031	0.014	0.0173	0.003	0.0186	0.1357	0.4347	1.8774	1.723	0.8856	0.6988
276			S-adenosylhomocysteine (SAH)	1.01	0.63	0.64	0.63	0.64	1.01	0.911	0.9994	0.0154	0.0174	0.0199	0.0307	0.0121	0.0161	0.016	0.0396	0.9855	0.7631	1.2575	1.2699	0.7983	0.8098
277			homocysteine	1.13	1.4	0.81	1.23	0.71	0.58	0.5382	0.9994	0.017	0.0188	0.2407	0.1136	0.1621	0.0947	0.1478	0.1027	0.0269	0.3494	0.9834	1.116	1.3746	0.7974
280			cystathionine	1.06	1.5	1.41	1.41	1.33	0.94	0.8907	0.9994	0.0672	0.0491	0.0461	0.0414	0.1258	0.0765	0.128	0.0948	0.8301	0.7391	0.8932	0.9484	1.3373	1.2591
283			2-aminobutyrate	1.14	0.5	0.61	0.43	0.53	1.22	0.6246	0.9994	0.0024	0.0058	0.0143	0.0272	0.0031	0.0115	0.0147	0.0389	0.348	0.5117	1.3734	1.5719	0.6818	0.8326
284			2-hydroxybutyrate (AHB)	0.71	0.34	0.29	0.48	0.41	0.86	0.5133	0.9994	0.0354	0.03	0.025	0.0324	0.0726	0.0503	0.0415	0.0632	0.5586	0.6218	1.2154	0.8688	0.4143	0.3551
285			cysteine	0.91	0.8	0.85	0.88	0.93	1.06	0.5797	0.9994	0.2887	0.1507	0.3882	0.1621	0.5644	0.2443	0.7194	0.2851	0.8295	0.7391	1.1971	1.0899	0.954	1.0155
287			cystine	0.83	3.58	2.83	4.3	3.41	0.79	0.4346	0.9994	0.4297	0.1987	0.4896	0.1918	0.2803	0.1473	0.3112	0.1639	0.8985	0.7509	0.7709	0.6418	2.7613	2.1854
294			hypotaurine	0.75	0.33	0.17	0.44	0.23	0.52	0.7143	0.9994	0.218	0.1217	0.0454	0.0414	0.3905	0.1856	0.0909	0.08	0.2777	0.4735	3.072	2.3076	1.0109	0.5207
301		Urea cycle; Arginine and Proline Metabolism	arginine	0.97	1.57	1.55	1.62	1.59	0.98	0.7541	0.9994	0.0044	0.0078	0.0198	0.0307	0.0082	0.0141	0.021	0.0469	0.8175	0.7391	0.8353	0.8132	1.3136	1.2935
302			urea	1.15	1.22	1.25	1.06	1.09	1.02	0.7714	0.9994	0.2991	0.1516	0.4997	0.1945	0.5957	0.2539	0.7509	0.2904	0.8581	0.7421	1.0038	1.1547	1.2285	1.2586
303			ornithine	0.87	1.4	1.22	1.61	1.4	0.87	0.4977	0.9994	0.2598	0.138	0.6024	0.2191	0.1006	0.0651	0.3003	0.1622	0.6012	0.641	0.9796	0.8529	1.3726	1.1971
304			proline	0.92	0.84	0.87	0.91	0.95	1.04	0.5265	0.9994	0.228	0.1261	0.2504	0.1171	0.4997	0.2233	0.706	0.2834	0.639	0.6503	1.1154	1.0301	0.9398	0.9757
306			argininosuccinate	1.21	0.91	0.79	0.76	0.65	0.86	0.7451	0.9994	0.947	0.3574	0.5265	0.2008	0.6788	0.2835	0.3806	0.1834	0.4999	0.5992	1.1117	1.3432	1.0144	0.8739
312			dimethylarginine (SDMA + ADMA)	0.91	0.51	0.59	0.56	0.65	1.15	0.8122	0.9994	0.0384	0.0321	0.0904	0.0615	0.0411	0.0342	0.1038	0.0859	0.629	0.6503	1.5525	1.4127	0.7979	0.9202
316			N-delta-acetylornithine*	0.98	1.72	1.23	1.76	1.26	0.72	0.7582	0.9994	0.1403	0.0854	0.4799	0.191	0.1347	0.0806	0.5307	0.2303	0.3593	0.5117	0.9736	0.9502	1.6704	1.2
328		Creatine Metabolism	creatine	1.09	1.3	1.29	1.2	1.19	0.99	0.6111	0.9994	0.1844	0.1064	0.1012	0.0667	0.3768	0.1805	0.2707	0.1483	0.9384	0.7593	0.8641	0.9379	1.1237	1.1174
335		Polyamine Metabolism	agmatine	2.27	2.04	1.64	0.9	0.73	0.8	0.2869	0.9994	0.0526	0.0401	0.3011	0.134	0.561	0.2443	0.872	0.3253	0.362	0.5117	0.6328	1.4333	1.2936	1.0396
338			putrescine	0.9	1.33	1.15	1.48	1.28	0.87	0.7454	0.9994	0.242	0.1313	0.5225	0.2008	0.1197	0.0732	0.3086	0.1639	0.5397	0.6155	1.0158	0.9119	1.3465	1.1676
340			spermidine	0.92	1.95	1.45	2.11	1.57	0.74	0.6544	0.9994	0.0671	0.0491	0.1111	0.0693	0.0416	0.0343	0.0534	0.0671	0.4814	0.5913	0.8872	0.8198	1.7309	1.2883
341			5-methylthioadenosine (MTA)	1.24	0.61	0.55	0.49	0.45	0.91	0.7358	0.9994	0.1299	0.0803	0.0798	0.0591	0.1164	0.0722	0.0776	0.0721	0.7651	0.7118	1.6331	2.0298	0.9936	0.9063
350		Guanidino and Acetamido Metabolism	4-guanidinobutanoate	1.02	1.8	1.71	1.76	1.67	0.95	0.9373	0.9994	0.1109	0.0703	0.126	0.0752	0.1143	0.0716	0.1299	0.0948	0.9095	0.7509	0.9702	0.9911	1.7446	1.6571
352		Glutathione Metabolism	glutathione, reduced (GSH)	0.95	0.25	0.3	0.27	0.31	1.17	0.8447	0.9994	0.0229	0.0219	0.0338	0.0381	0.0212	0.0227	0.0302	0.051	0.8408	0.7408	1.975	1.88	0.5006	0.5876
353			glutathione, oxidized (GSSG)	1	0.81	0.93	0.81	0.93	1.15	0.8556	0.9994	0.2781	0.1458	0.6856	0.2399	0.2032	0.1122	0.5314	0.2303	0.4544	0.581	1.1171	1.1192	0.9044	1.0419
355			cysteine-glutathione disulfide	0.86	1.03	1.07	1.19	1.25	1.04	0.7117	0.9994	0.8306	0.3309	0.9419	0.2996	0.9501	0.3545	0.8288	0.3135	0.901	0.7509	1.0908	0.9406	1.124	1.1715
360			5-oxoproline	1	2.86	1.75	2.87	1.76	0.61	0.9899	0.9994	0.0086	0.0128	0.0484	0.0427	0.009	0.0141	0.047	0.0658	0.178	0.4682	0.8162	0.8135	2.3326	1.4306
361			ophthalmate	1.21	0.55	0.53	0.46	0.44	0.96	0.4643	0.9994	0.0478	0.0384	0.0324	0.0381	0.0125	0.0162	0.008	0.0282	0.881	0.7473	1.4723	1.7777	0.8094	0.7737

## Sheet: Peptide
				Fold of Change						Statistical Values
				Welch's Two-Sample t-Test						Welch's Two-Sample t-Test												Mean Values
Pathway Sort Order	Super Pathway	Sub Pathway	Biochemical Name	Vit E Control	CPF Control	Vit E + CPF Control	CPF Vit E	Vit E + CPF Vit E	Vit E + CPF CPF	Vit E / Control		CPF / Control		Vit E + CPF / Control		CPF / Vit E		Vit E + CPF / Vit E		Vit E + CPF / CPF		Control	Vit E	CPF	Vit E + CPF
										p-value	q-value	p-value	q-value	p-value	q-value	p-value	q-value	p-value	q-value	p-value	q-value
368	Peptide	Gamma-glutamyl Amino Acid	gamma-glutamylglutamate	1.12	1.17	1.16	1.04	1.04	0.99	0.3675	0.9994	0.071	0.0515	0.1635	0.0892	0.5699	0.2455	0.7102	0.2834	0.8676	0.7425	0.9349	1.0466	1.0931	1.0874
377			gamma-glutamylthreonine*	1.14	0.63	0.66	0.55	0.58	1.04	0.8662	0.9994	0.4881	0.2198	0.5215	0.2008	0.4239	0.1975	0.4509	0.2062	0.9758	0.7593	1.5362	1.7539	0.9719	1.0088
387		Dipeptide	alanylalanine	1.02	2.58	1.81	2.54	1.78	0.7	0.9893	0.9994	0.0038	0.0074	0.0354	0.0388	0.0065	0.0131	0.0494	0.066	0.1475	0.4505	0.7215	0.7328	1.8595	1.3027
388			alanylarginine	1.36	2.84	1.42	2.09	1.04	0.5	0.3325	0.9994	0.012	0.0149	0.022	0.0314	0.0511	0.0392	0.5828	0.2497	0.0694	0.365	0.5584	0.7581	1.5855	0.7915
394			alanylhistidine	1.03	3.34	2.03	3.24	1.97	0.61	0.9764	0.9994	0.0003	0.0021	0.0336	0.0381	0.0008	0.0093	0.0436	0.0632	0.0644	0.365	0.552	0.5693	1.8426	1.1204
395			alanylisoleucine	1.56	3.26	1.67	2.09	1.07	0.51	0.367	0.9994	0.0003	0.0021	0.1094	0.0689	0.0252	0.0256	0.6485	0.267	0.0238	0.3494	0.5318	0.8287	1.7323	0.8861
396			alanylleucine	1.46	3.72	1.83	2.54	1.25	0.49	0.2802	0.9994	0.0043	0.0078	0.0333	0.0381	0.0279	0.0267	0.3585	0.1772	0.0765	0.365	0.6885	1.008	2.5602	1.2609
397			alanyllysine	1.35	4.61	2.23	3.42	1.65	0.48	0.5097	0.9994	0.001	0.0038	0.0131	0.0271	0.0048	0.0123	0.0717	0.0711	0.042	0.365	0.5687	0.7662	2.6212	1.2663
399			alanylphenylalanine	1.35	3.51	2.13	2.61	1.59	0.61	0.3282	0.9994	0.0002	0.0021	0.0013	0.0064	0.0033	0.0117	0.0489	0.066	0.0496	0.365	0.6389	0.86	2.243	1.3639
402			alanylthreonine	1.07	2.24	1.57	2.1	1.47	0.7	0.7847	0.9994	0.0321	0.0282	0.1186	0.0725	0.0454	0.036	0.1733	0.1109	0.3208	0.4999	0.857	0.9155	1.9223	1.3432
404			alanyltyrosine	1.27	3.13	1.92	2.46	1.51	0.61	0.4193	0.9994	0.0001	0.002	0.0064	0.0185	0.0019	0.0096	0.0615	0.0695	0.0117	0.3494	0.686	0.8725	2.1453	1.318
405			alanylvaline	1.18	2.34	1.55	1.99	1.32	0.66	0.7542	0.9994	0.0071	0.0109	0.0692	0.0538	0.0272	0.0265	0.1907	0.1172	0.0366	0.3626	0.6778	0.7981	1.5885	1.0536
414			alpha-glutamyltyrosine	1.19	2.44	1.49	2.05	1.25	0.61	0.451	0.9994	0.0013	0.0045	0.0294	0.036	0.0066	0.0131	0.181	0.1136	0.0273	0.3494	0.7919	0.943	1.9308	1.1775
432			asparagylisoleucine	1.02	1.18	0.89	1.15	0.87	0.75	0.9917	0.9994	0.2467	0.1322	0.5979	0.2182	0.3053	0.1576	0.6386	0.2649	0.0695	0.365	0.9665	0.9866	1.1359	0.8554
433			asparagylleucine	0.93	1.82	1.28	1.95	1.37	0.7	0.7501	0.9994	0.0163	0.0182	0.2005	0.1012	0.0165	0.0197	0.1438	0.1006	0.0324	0.3513	0.8005	0.7459	1.4581	1.0248
434			asparagylvaline	0.93	1.28	0.76	1.37	0.81	0.59	0.6178	0.9994	0.7768	0.3122	0.1564	0.0868	0.623	0.2646	0.22	0.1253	0.2147	0.4682	1.1167	1.0433	1.4296	0.8477
464			glutamine-isoleucine	1.14	2.39	1.22	2.09	1.07	0.51	0.7869	0.9994	0.0142	0.0168	0.6959	0.2412	0.036	0.0315	0.8969	0.3317	0.0592	0.365	0.6892	0.7884	1.647	0.8424
465			glutamine-leucine	1.04	3.41	1.97	3.28	1.89	0.58	0.9706	0.9994	0.0023	0.0057	0.0371	0.0388	0.0032	0.0115	0.0485	0.066	0.1048	0.4149	0.667	0.6932	2.2737	1.3133
475			glycylglycine	0.83	0.82	1	1	1.21	1.22	0.4308	0.9994	0.4039	0.1896	0.9753	0.3074	0.8897	0.3404	0.4169	0.1937	0.3916	0.5306	1.1927	0.9853	0.9822	1.1968
477			glycylisoleucine	0.9	1.17	0.51	1.3	0.57	0.44	0.6152	0.9994	0.3695	0.1762	0.0397	0.0399	0.2188	0.1191	0.1499	0.1036	0.0073	0.3494	1.1766	1.0571	1.3755	0.6037
478			glycylleucine	0.91	1.22	0.96	1.34	1.05	0.79	0.7232	0.9994	0.2647	0.14	0.9299	0.2967	0.1304	0.0789	0.7647	0.2931	0.1733	0.4682	1.0122	0.9195	1.2308	0.9687
479			glycyllysine	1.09	2.83	1.86	2.61	1.71	0.66	0.5713	0.9994	0.0137	0.0166	0.1069	0.0685	0.02	0.0222	0.1666	0.1087	0.2582	0.4735	0.5576	0.6058	1.579	1.0382
480			glycylmethionine	0.98	2.31	1.41	2.36	1.44	0.61	0.9811	0.9994	0.027	0.0246	0.1222	0.0742	0.0258	0.0256	0.1164	0.0921	0.1656	0.4682	0.8131	0.7958	1.8806	1.1441
481			glycylphenylalanine	0.93	1.66	1.28	1.78	1.37	0.77	0.7989	0.9994	0.0174	0.0189	0.1307	0.0771	0.0079	0.0141	0.0657	0.0695	0.0205	0.3494	0.748	0.6993	1.2452	0.9592
482			glycylproline	0.91	1.07	1.03	1.18	1.14	0.97	0.6426	0.9994	0.5978	0.2532	0.6659	0.2348	0.3022	0.1567	0.3322	0.1675	0.8493	0.7408	1.0105	0.9153	1.0778	1.0431
484			glycylthreonine	0.92	1.04	0.86	1.13	0.94	0.83	0.8121	0.9994	0.9767	0.3629	0.595	0.218	0.8056	0.3195	0.7375	0.2888	0.6086	0.6457	0.9469	0.8671	0.9812	0.8111
486			glycyltryptophan	1.06	1.91	1.45	1.8	1.38	0.76	0.5665	0.9994	0.0098	0.0137	0.0417	0.0403	0.007	0.0131	0.006	0.0252	0.1549	0.4598	0.7677	0.8108	1.4633	1.1167
487			glycyltyrosine	1.07	2.06	1.31	1.92	1.22	0.63	0.9145	0.9994	0.0004	0.0026	0.1691	0.0912	0.007	0.0131	0.3117	0.1639	0.0179	0.3494	0.7499	0.8047	1.547	0.9794
488			glycylvaline	0.94	1.09	0.84	1.16	0.9	0.78	0.6928	0.9994	0.6803	0.2793	0.3317	0.1451	0.4439	0.2053	0.6009	0.2556	0.1876	0.4682	1.1456	1.0735	1.243	0.9664
497			histidylleucine	1.05	3.5	2.13	3.33	2.03	0.61	0.9428	0.9994	0.0003	0.0022	0.0049	0.0156	0.0018	0.0096	0.0189	0.0439	0.0521	0.365	0.6114	0.6426	2.1409	1.3049
506			isoleucylalanine	1.05	2.81	1.83	2.68	1.74	0.65	0.8315	0.9994	0.0027	0.006	0.0276	0.0341	0.0018	0.0096	0.0249	0.0473	0.0378	0.3626	0.6637	0.697	1.865	1.2129
507			isoleucylarginine	1.2	4.3	2.57	3.58	2.14	0.6	0.7962	0.9994	0.0009	0.0036	0.0035	0.0129	0.0043	0.0122	0.0255	0.0473	0.1468	0.4505	0.5477	0.659	2.3575	1.4094
509			isoleucylaspartate	0.93	0.94	1.18	1.02	1.26	1.25	0.4882	0.9994	0.6583	0.2731	0.7411	0.2515	0.7853	0.3125	0.3871	0.1842	0.5121	0.6011	1.0372	0.9653	0.9799	1.2201
510			isoleucylglutamate	1.01	1.72	1.51	1.71	1.49	0.87	0.816	0.9994	0.2101	0.1184	0.2092	0.1041	0.1936	0.1074	0.2038	0.1212	0.8388	0.7408	0.8726	0.8793	1.5014	1.3133
511			isoleucylglutamine	1.31	4.99	2.76	3.81	2.1	0.55	0.5489	0.9994	0.0021	0.0056	0.0161	0.0272	0.0067	0.0131	0.0556	0.0679	0.1359	0.4347	0.5625	0.7366	2.8044	1.5504
512			isoleucylglycine	0.8	1.47	1.26	1.84	1.58	0.86	0.2393	0.9994	0.1756	0.1032	0.4416	0.1783	0.0374	0.0318	0.1113	0.0904	0.5904	0.6346	0.9959	0.7948	1.4618	1.2522
513			isoleucylhistidine	0.79	1.92	1.63	2.43	2.07	0.85	0.4871	0.9994	0.0174	0.0189	0.0408	0.0403	0.0023	0.01	0.0056	0.025	0.374	0.521	0.7561	0.5976	1.4538	1.2351
515			isoleucylisoleucine	1.14	3.8	2.35	3.33	2.06	0.62	0.7878	0.9994	0.0094	0.0134	0.0415	0.0403	0.0168	0.0197	0.0751	0.0721	0.2762	0.4735	0.5881	0.6712	2.2347	1.3822
516			isoleucylleucine	1.15	5.54	2.66	4.81	2.32	0.48	0.8531	0.9994	0.0007	0.0032	0.0135	0.0272	0.0016	0.0096	0.0346	0.0556	0.0646	0.365	0.6348	0.7301	3.5153	1.6908
518			isoleucylphenylalanine	1.15	3.81	2.05	3.33	1.79	0.54	0.8211	0.9994	0.0014	0.0045	0.0158	0.0272	0.0043	0.0122	0.0619	0.0695	0.0703	0.365	0.6296	0.7213	2.4012	1.2884
521			isoleucylthreonine	0.99	1.96	1.52	1.98	1.54	0.78	0.9183	0.9994	0.0621	0.0462	0.1072	0.0685	0.0576	0.0426	0.0999	0.084	0.5075	0.5997	0.7584	0.7475	1.4832	1.151
523			isoleucyltyrosine	1.13	3.76	2.07	3.33	1.83	0.55	0.79	0.9994	0.0002	0.002	0.0129	0.0271	0.0009	0.0093	0.0432	0.0632	0.0312	0.3513	0.6058	0.6839	2.2761	1.2521
524			isoleucylvaline	1.06	2.75	1.75	2.59	1.66	0.64	0.8756	0.9994	0.0312	0.0276	0.1232	0.0744	0.0411	0.0342	0.1437	0.1006	0.2944	0.4862	0.7237	0.7664	1.9884	1.2685
525			leucylalanine	1.28	4.45	2.2	3.48	1.72	0.49	0.4209	0.9994	0.0014	0.0045	0.0192	0.0307	0.0042	0.0122	0.0813	0.0738	0.0639	0.365	0.6161	0.7881	2.7412	1.3548
526			leucylarginine	1.55	6.82	2.61	4.39	1.68	0.38	0.4549	0.9994	0.0003	0.0022	0.0019	0.0079	0.0023	0.01	0.0773	0.0721	0.0187	0.3494	0.333	0.5165	2.2697	0.8698
528			leucylaspartate	1.15	2.47	1.97	2.15	1.71	0.8	0.6423	0.9994	0.0644	0.0476	0.1079	0.0685	0.1057	0.0677	0.1991	0.121	0.6203	0.647	0.6503	0.7488	1.608	1.2822
529			leucylglutamate	1.03	3	2.03	2.92	1.97	0.68	0.9149	0.9994	0.0299	0.0268	0.0867	0.0603	0.0367	0.0318	0.1042	0.0859	0.438	0.563	0.7667	0.7882	2.3022	1.5565
530			leucylglycine	0.99	3.03	2.17	3.05	2.19	0.72	0.9822	0.9994	0.0022	0.0056	0.0229	0.0314	0.0022	0.01	0.0225	0.0473	0.136	0.4347	0.6011	0.597	1.8231	1.3055
531			leucylhistidine	1.07	3.26	2.13	3.04	1.99	0.65	0.898	0.9994	0.0038	0.0074	0.1248	0.0749	0.0067	0.0131	0.1616	0.1083	0.2143	0.4682	0.7096	0.7606	2.313	1.512
533			leucylleucine	1.21	5.69	2.17	4.7	1.79	0.38	0.807	0.9994	0.0044	0.0078	0.0429	0.0411	0.0091	0.0141	0.1186	0.0921	0.0732	0.365	0.5517	0.6679	3.1378	1.1981
534			leucylmethionine	1.29	4.08	1.88	3.16	1.45	0.46	0.7177	0.9994	0.0023	0.0058	0.0584	0.0469	0.0118	0.0161	0.2037	0.1212	0.0413	0.365	0.708	0.9145	2.89	1.3283
537			leucylserine	1.02	3.25	1.91	3.17	1.86	0.59	0.6038	0.9994	0.0028	0.0062	0.0395	0.0399	0.0095	0.0141	0.0741	0.0721	0.1196	0.426	0.7297	0.7468	2.3683	1.3911
538			leucylthreonine	1.17	4.06	2.11	3.48	1.81	0.52	0.8768	0.9994	0.001	0.0038	0.0141	0.0272	0.0048	0.0123	0.0626	0.0695	0.0555	0.365	0.6646	0.776	2.7009	1.4051
540			leucyltyrosine	1.17	4.44	2.09	3.81	1.79	0.47	0.6435	0.9994	0.0031	0.0066	0.0205	0.0311	0.0052	0.0123	0.0632	0.0695	0.0775	0.365	0.6067	0.7071	2.6934	1.268
569			methionylmethionine	1.16	2.48	1.28	2.14	1.1	0.52	0.3983	0.9994	0.0058	0.0096	0.2396	0.1136	0.0121	0.0161	0.6758	0.2763	0.0248	0.3494	0.5034	0.5844	1.2502	0.6444
573			methionylthreonine	1.29	3.93	2.01	3.04	1.56	0.51	0.6688	0.9994	0.0215	0.0209	0.084	0.0596	0.0496	0.0385	0.2449	0.1361	0.2259	0.4682	0.5031	0.6502	1.9756	1.0132
580			phenylalanylaspartate	0.99	2.01	1.78	2.03	1.8	0.88	0.912	0.9994	0.0097	0.0137	0.0154	0.0272	0.0115	0.0159	0.0189	0.0439	0.6139	0.6463	0.7847	0.7762	1.5762	1.3941
581			phenylalanylglutamate	0.88	1.5	1.25	1.7	1.42	0.84	0.4567	0.9994	0.0985	0.0665	0.366	0.1574	0.042	0.0343	0.1615	0.1083	0.4753	0.5913	0.9857	0.867	1.4741	1.2342
584			phenylalanylisoleucine	1.27	2.41	1.04	1.89	0.81	0.43	0.4205	0.9994	0.1107	0.0703	0.8706	0.2814	0.2431	0.1306	0.502	0.2217	0.1233	0.4282	0.4608	0.5874	1.1118	0.4775
585			phenylalanylleucine	1.18	4.65	2.36	3.94	2	0.51	0.8319	0.9994	0.0014	0.0045	0.0194	0.0307	0.0039	0.0122	0.0467	0.0658	0.0631	0.365	0.51	0.6016	2.3702	1.2034
587			phenylalanylphenylalanine	0.73	2.46	1.56	3.35	2.13	0.64	0.305	0.9994	0.0067	0.0104	0.0732	0.0554	0.0005	0.007	0.0029	0.0186	0.0957	0.3976	0.6968	0.5109	1.7135	1.0899
589			phenylalanylserine	1.21	3.79	2.29	3.13	1.89	0.6	0.7874	0.9994	0.0016	0.0049	0.0252	0.0324	0.006	0.0126	0.0653	0.0695	0.0709	0.365	0.4117	0.4986	1.5616	0.9432
592			phenylalanylvaline	1.08	2.57	1.51	2.37	1.39	0.59	0.6368	0.9994	0.0067	0.0104	0.0151	0.0272	0.0096	0.0141	0.0549	0.0678	0.0806	0.3656	0.6001	0.6509	1.5416	0.9048
593			prolylalanine	0.95	1.11	1.11	1.16	1.16	1	0.9973	0.9994	0.8422	0.3344	0.9964	0.3102	0.8183	0.3235	0.9981	0.3545	0.8653	0.7425	0.9152	0.8709	1.0122	1.0138
621			serylisoleucine*	0.99	1.16	0.72	1.17	0.73	0.62	0.9766	0.9994	0.9695	0.3625	0.3466	0.151	0.9882	0.3642	0.3465	0.1729	0.4604	0.5857	1.0146	1.0041	1.1721	0.729
622			serylleucine	1.14	2.68	1.46	2.35	1.28	0.55	0.6848	0.9994	0.0108	0.0141	0.2196	0.1062	0.0201	0.0222	0.3934	0.1853	0.0738	0.365	0.7855	0.8955	2.1073	1.149
624			serylphenyalanine	1.26	3	1.63	2.39	1.3	0.55	0.6421	0.9994	0.0007	0.0032	0.0366	0.0388	0.0095	0.0141	0.2129	0.1232	0.0154	0.3494	0.6534	0.8204	1.958	1.0675
627			seryltyrosine	1.31	2.52	1.41	1.93	1.08	0.56	0.3784	0.9994	0.0024	0.0058	0.0708	0.054	0.0233	0.0247	0.5878	0.251	0.0301	0.3513	0.8208	1.0738	2.0682	1.1596
628			serylvaline	1.26	2.02	1.76	1.61	1.4	0.87	0.8878	0.9994	0.0476	0.0384	0.1705	0.0912	0.1539	0.0906	0.3302	0.1674	0.5802	0.6323	0.7338	0.9213	1.4807	1.2935
630			threonylalanine	0.91	2.21	1.55	2.43	1.7	0.7	0.7241	0.9994	0.0051	0.0086	0.0851	0.0596	0.003	0.0115	0.0441	0.0632	0.0523	0.365	0.8394	0.7651	1.8577	1.3031
636			threonylisoleucine	1.23	2.04	1.6	1.66	1.3	0.78	0.6274	0.9994	0.0811	0.0571	0.1116	0.0693	0.1923	0.1071	0.2975	0.1618	0.6344	0.6503	0.5924	0.7268	1.2094	0.945
637			threonylleucine	1.15	3.26	1.81	2.84	1.58	0.56	0.8877	0.9994	0.0016	0.0049	0.0589	0.0469	0.0084	0.0141	0.1423	0.1006	0.0489	0.365	0.6947	0.7975	2.2625	1.26
639			threonylphenylalanine	0.98	2.32	1.63	2.38	1.67	0.7	0.8938	0.9994	0.0019	0.0052	0.0592	0.0469	0.0023	0.01	0.0532	0.0671	0.0572	0.365	0.6517	0.6364	1.514	1.0613
642			threonylvaline	1.2	2.36	1.41	1.96	1.17	0.6	0.8306	0.9994	0.0105	0.0141	0.1494	0.0852	0.0375	0.0318	0.3147	0.1639	0.0156	0.3494	0.7194	0.8667	1.6993	1.0112
647			tryptophylglutamate	0.82	1.89	1.81	2.31	2.21	0.96	0.3987	0.9994	0.018	0.0191	0.0337	0.0381	0.0024	0.01	0.0055	0.025	0.7976	0.7311	0.849	0.6958	1.606	1.5361
661			tyrosylglutamate	0.98	1.44	1.5	1.47	1.53	1.04	0.957	0.9994	0.2957	0.1516	0.2124	0.1048	0.2937	0.1529	0.2063	0.1212	0.8527	0.7408	0.7537	0.7413	1.0889	1.134
666			tyrosylleucine	1.14	4.29	2.55	3.75	2.23	0.59	0.9108	0.9994	6.5276e-05	0.002	0.0024	0.0094	0.0011	0.0095	0.0152	0.0393	0.0455	0.365	0.4935	0.5643	2.1161	1.2566
672			valylalanine	1.14	2.52	1.73	2.21	1.52	0.69	0.6169	0.9994	0.0268	0.0246	0.1157	0.0712	0.0431	0.0348	0.2066	0.1212	0.3202	0.4999	0.7929	0.9033	1.9948	1.3698
673			valylarginine	1.39	5.18	2.26	3.72	1.62	0.44	0.6927	0.9994	0.0005	0.0028	0.009	0.0222	0.0056	0.0124	0.0867	0.0781	0.0268	0.3494	0.4751	0.6621	2.4629	1.0748
674			valylasparagine	1	2.14	1.7	2.13	1.69	0.8	0.9481	0.9994	0.2478	0.1322	0.4249	0.1732	0.2585	0.137	0.4454	0.2053	0.7304	0.6945	0.6291	0.6321	1.3442	1.0706
675			valylaspartate	1.23	1.86	1.27	1.51	1.03	0.68	0.4347	0.9994	0.137	0.0838	0.6946	0.2412	0.3322	0.1658	0.8315	0.3135	0.3142	0.4986	0.82	1.0123	1.524	1.041
677			valylglutamine	1.26	3.71	2.12	2.95	1.68	0.57	0.58	0.9994	0.0035	0.0072	0.0412	0.0403	0.0127	0.0164	0.1402	0.0999	0.1264	0.4282	0.6929	0.8717	2.5708	1.4657
678			valylglycine	0.97	1.74	1.48	1.79	1.52	0.85	0.9714	0.9994	0.0964	0.0664	0.1951	0.1	0.0787	0.0536	0.1657	0.1087	0.6429	0.6516	0.8479	0.8241	1.4748	1.2523
679			valylhistidine	0.94	3.08	2.22	3.27	2.35	0.72	0.8988	0.9994	0.0019	0.0052	0.0122	0.0269	0.0009	0.0093	0.0067	0.0252	0.2132	0.4682	0.655	0.6181	2.0204	1.4509
680			valylisoleucine	1.32	3.62	1.8	2.75	1.37	0.5	0.6114	0.9994	0.0191	0.0193	0.2162	0.1055	0.053	0.0402	0.4798	0.216	0.1486	0.4505	0.7632	1.0044	2.7611	1.3729
681			valylleucine	1.15	5.08	2.57	4.42	2.24	0.51	0.9805	0.9994	0.004	0.0076	0.0232	0.0314	0.0081	0.0141	0.0586	0.0695	0.15	0.4505	0.6685	0.7681	3.3928	1.7206
682			valyllysine	1.66	7.19	3.8	4.34	2.29	0.53	0.3332	0.9994	4.6622e-05	0.002	6.2903e-05	0.0013	0.0014	0.0096	0.0159	0.0396	0.0453	0.365	0.3931	0.6519	2.8262	1.4934
683			valylmethionine	1.26	4.68	2.27	3.72	1.8	0.48	0.8231	0.9994	0.0028	0.0062	0.0381	0.0395	0.0108	0.0154	0.1213	0.0933	0.0919	0.3885	0.6175	0.7781	2.892	1.4016
684			valylphenylalanine	1.13	4.21	2.21	3.73	1.96	0.53	0.9725	0.9994	0.0013	0.0045	0.0157	0.0272	0.0047	0.0123	0.0537	0.0671	0.076	0.365	0.5912	0.6664	2.4869	1.3064
686			valylserine	1.1	2.03	1.29	1.84	1.17	0.64	0.9157	0.9994	0.0346	0.0295	0.3941	0.1632	0.0692	0.0484	0.5132	0.2257	0.127	0.4282	0.7489	0.827	1.5194	0.9671
687			valylthreonine	1.04	2.46	1.79	2.36	1.72	0.73	0.9654	0.9994	0.026	0.0244	0.07	0.0538	0.034	0.0299	0.0931	0.0801	0.4326	0.5623	0.7195	0.7489	1.7671	1.2909
689			valyltyrosine	1.31	3.77	1.91	2.88	1.46	0.51	0.5345	0.9994	0.0005	0.0027	0.016	0.0272	0.005	0.0123	0.1549	0.1064	0.028	0.3494	0.6684	0.8768	2.5229	1.2773
690			valylvaline	1.1	3.33	1.79	3.02	1.62	0.54	0.8702	0.9994	0.0104	0.0141	0.2022	0.1016	0.0258	0.0256	0.2418	0.1357	0.1271	0.4282	0.7558	0.8349	2.5173	1.3512

## Sheet: Carbohydrate
				Fold of Change						Statistical Values
				Welch's Two-Sample t-Test						Welch's Two-Sample t-Test												Mean Values
Pathway Sort Order	Super Pathway	Sub Pathway	Biochemical Name	Vit E Control	CPF Control	Vit E + CPF Control	CPF Vit E	Vit E + CPF Vit E	Vit E + CPF CPF	Vit E / Control		CPF / Control		Vit E + CPF / Control		CPF / Vit E		Vit E + CPF / Vit E		Vit E + CPF / CPF		Control	Vit E	CPF	Vit E + CPF
										p-value	q-value	p-value	q-value	p-value	q-value	p-value	q-value	p-value	q-value	p-value	q-value
738	Carbohydrate	Glycolysis, Gluconeogenesis, and Pyruvate Metabolism	glucose	0.84	0.38	0.24	0.45	0.29	0.65	0.5814	0.9994	0.018	0.0191	0.0018	0.0076	0.053	0.0402	0.0062	0.0252	0.3055	0.4914	2.1858	1.8359	0.8275	0.5343
739			glucose-6-phosphate (G6P)	0.59	0.49	0.61	0.83	1.02	1.23	0.3931	0.9994	0.1822	0.1061	0.3728	0.1592	0.3283	0.1652	0.8739	0.3253	0.52	0.6011	1.583	0.9377	0.7766	0.9589
745			Isobar: fructose 1,6-diphosphate, glucose 1,6-diphosphate, myo-inositol 1,4 or 1,3-diphosphate	0.68	0.5	0.47	0.74	0.69	0.93	0.0651	0.9994	0.0116	0.0146	0.0028	0.0106	0.0926	0.061	0.014	0.0382	0.9489	0.7593	1.6102	1.0871	0.8082	0.7514
752			3-phosphoglycerate	1.03	0.55	0.51	0.53	0.49	0.93	0.8337	0.9994	0.0144	0.0168	0.0053	0.0164	0.0088	0.0141	0.003	0.0186	0.7421	0.6965	1.5464	1.5948	0.8527	0.7891
754			pyruvate	1.09	26.49	7.07	24.29	6.48	0.27	0.9239	0.9994	0.0526	0.0401	0.1632	0.0892	0.057	0.0424	0.1814	0.1136	0.3856	0.5262	0.579	0.6313	15.3363	4.0924
755			lactate	0.88	0.59	0.49	0.67	0.56	0.84	0.474	0.9994	0.0064	0.0102	0.0011	0.0058	0.0212	0.0227	0.003	0.0186	0.1845	0.4682	1.5302	1.3531	0.9017	0.7568
758			glycerate	1.27	6.43	7.16	5.06	5.64	1.11	0.5519	0.9994	0.0005	0.0028	0.0002	0.0031	0.0012	0.0096	0.0006	0.0092	0.5025	0.5994	0.245	0.3111	1.5749	1.7531
763		Pentose Phosphate Pathway	ribose 5-phosphate	0.75	0.98	0.73	1.3	0.98	0.75	0.7408	0.9994	0.7526	0.3059	0.7138	0.2451	0.9667	0.3584	0.9683	0.3471	0.9909	0.7649	0.7086	0.5322	0.6921	0.5197
768			Isobar: pentulose 5-phosphates	0.55	0.66	0.54	1.2	0.98	0.82	0.1411	0.9994	0.365	0.1755	0.1813	0.0945	0.4717	0.2148	0.7508	0.2904	0.6503	0.6538	1.73	0.9482	1.1371	0.9292
772		Pentose Metabolism	ribose	0.8	0.66	0.8	0.82	1	1.22	0.3532	0.9994	0.1275	0.0792	0.3794	0.1604	0.5924	0.2534	0.9142	0.3349	0.493	0.5963	1.4441	1.1557	0.9475	1.1513
794			adenosine-5'-diphosphoglucose	1.28	0.39	0.44	0.3	0.34	1.13	0.9788	0.9994	0.1083	0.0699	0.1535	0.086	0.1664	0.0967	0.2181	0.1253	0.6143	0.6463	0.9407	1.1997	0.3644	0.4106
795		Glycogen Metabolism	maltohexaose	0.7	0.49	0.49	0.7	0.7	1	0.414	0.9994	0.0846	0.059	0.0846	0.0596	0.119	0.0731	0.119	0.0921			0.9343	0.6534	0.4582	0.4582
797			maltopentaose	0.7	0.35	0.35	0.5	0.5	1	0.4655	0.9994	0.037	0.0311	0.037	0.0388	0.0763	0.0522	0.0763	0.0721			0.9739	0.678	0.3407	0.3407
798			maltotetraose	0.73	0.05	0.05	0.07	0.07	1	0.796	0.9994	0.0062	0.01	0.0062	0.0185	0.0054	0.0123	0.0054	0.025			1.0241	0.743	0.0487	0.0487
800			maltotriose	0.78	0.06	0.02	0.08	0.03	0.38	0.495	0.9994	0.0003	0.0021	3.3588e-06	0.0003	0.0016	0.0096	0.0006	0.0092	0.6228	0.647	1.4763	1.1481	0.0912	0.0351
803			maltose	1.01	0.44	0.11	0.44	0.11	0.26	0.892	0.9994	0.0193	0.0193	6.2716e-06	0.0003	0.0202	0.0222	7.2942e-05	0.0021	0.2446	0.4692	1.1382	1.1515	0.502	0.1296
807		Disaccharides and Oligosaccharides	lactose	0.96	5.65	2.77	5.91	2.89	0.49	0.9631	0.9994	0.0056	0.0093	0.0804	0.0591	0.0054	0.0123	0.0707	0.0711	0.1744	0.4682	0.7573	0.725	4.2812	2.0976
839		Fructose, Mannose and Galactose Metabolism	fructose	1.2	2.07	0.87	1.72	0.72	0.42	0.3307	0.9994	0.5551	0.2402	0.084	0.0596	0.8353	0.3238	0.0814	0.0738	0.3632	0.5117	0.816	0.9825	1.688	0.7061
845			mannose	0.98	0.33	0.28	0.34	0.29	0.84	0.8794	0.9994	0.0016	0.0049	0.0007	0.0043	0.005	0.0123	0.0023	0.018	0.2663	0.4735	2.387	2.3298	0.7882	0.666
854			galactose	1.05	3.72	2.09	3.53	1.98	0.56	0.8574	0.9994	0.0264	0.0246	0.1346	0.0781	0.0309	0.0277	0.1642	0.1083	0.2965	0.4864	0.8838	0.9317	3.2856	1.8451
865		Nucleotide Sugar	UDP-glucose	1.04	1.03	1.12	0.99	1.07	1.09	0.8121	0.9994	0.8167	0.3265	0.763	0.2581	0.9846	0.3639	0.9137	0.3349	0.8984	0.7509	1.0556	1.0977	1.0829	1.1776
869			UDP-galactose	1.26	0.89	1.29	0.71	1.03	1.46	0.4711	0.9994	0.5778	0.2482	0.8033	0.269	0.2495	0.1328	0.7714	0.2937	0.5071	0.5997	0.8948	1.1257	0.7947	1.1563

## Sheet: Energy
				Fold of Change						Statistical Values
				Welch's Two-Sample t-Test						Welch's Two-Sample t-Test												Mean Values
Pathway Sort Order	Super Pathway	Sub Pathway	Biochemical Name	Vit E Control	CPF Control	Vit E + CPF Control	CPF Vit E	Vit E + CPF Vit E	Vit E + CPF CPF	Vit E / Control		CPF / Control		Vit E + CPF / Control		CPF / Vit E		Vit E + CPF / Vit E		Vit E + CPF / CPF		Control	Vit E	CPF	Vit E + CPF
										p-value	q-value	p-value	q-value	p-value	q-value	p-value	q-value	p-value	q-value	p-value	q-value
915	Energy	TCA Cycle	citrate	2.04	9.07	7.46	4.45	3.66	0.82	0.5236	0.9994	0.0025	0.0058	0.0003	0.0031	0.0181	0.0207	0.0138	0.0382	0.8514	0.7408	0.3185	0.649	2.8903	2.3757
920			alpha-ketoglutarate	3.11	172.19	92.86	55.31	29.83	0.54	0.184	0.9994	0.0003	0.0021	0.0149	0.0272	0.001	0.0093	0.0481	0.066	0.2724	0.4735	0.31	0.965	53.3787	28.7867
923			succinate	2.15	4.58	1.85	2.13	0.86	0.4	0.855	0.9994	0.0103	0.0141	0.1656	0.0899	0.0599	0.0432	0.3754	0.1816	0.0791	0.365	0.3218	0.6914	1.4748	0.595
924			fumarate	1.15	1.62	1.33	1.41	1.16	0.82	0.6576	0.9994	0.1041	0.0678	0.4717	0.1885	0.2488	0.1328	0.7348	0.2888	0.4804	0.5913	0.9925	1.1392	1.6109	1.3222
925			malate	0.86	1.48	1.59	1.72	1.84	1.07	0.3461	0.9994	0.2429	0.1313	0.1418	0.0818	0.1084	0.0683	0.0652	0.0695	0.8172	0.7391	0.9945	0.8596	1.4755	1.5814
935		Oxidative Phosphorylation	pyrophosphate (PPi)	0.78	1.19	1.13	1.52	1.44	0.95	0.5008	0.9994	0.5272	0.2339	0.4453	0.1786	0.2166	0.1185	0.1697	0.1101	0.9643	0.7593	0.9314	0.7293	1.1098	1.0494
936			phosphate	0.9	1.57	1.06	1.75	1.18	0.68	0.4269	0.9994	0.0458	0.0375	0.7674	0.2587	0.0168	0.0197	0.3232	0.1654	0.0832	0.3692	0.9407	0.8436	1.473	0.9961

## Sheet: Lipid
				Fold of Change						Statistical Values
				Welch's Two-Sample t-Test						Welch's Two-Sample t-Test												Mean Values
Pathway Sort Order	Super Pathway	Sub Pathway	Biochemical Name	Vit E Control	CPF Control	Vit E + CPF Control	CPF Vit E	Vit E + CPF Vit E	Vit E + CPF CPF	Vit E / Control		CPF / Control		Vit E + CPF / Control		CPF / Vit E		Vit E + CPF / Vit E		Vit E + CPF / CPF		Control	Vit E	CPF	Vit E + CPF
										p-value	q-value	p-value	q-value	p-value	q-value	p-value	q-value	p-value	q-value	p-value	q-value
938	Lipid	Medium Chain Fatty Acid	caproate (6:0)	0.93	0.94	1.08	1.01	1.16	1.15	0.627	0.9994	0.6335	0.2655	0.6407	0.2314	0.9425	0.3539	0.3513	0.1744	0.3862	0.5262	0.9151	0.8519	0.8618	0.9871
948		Long Chain Fatty Acid	myristate (14:0)	0.91	1.21	0.94	1.33	1.04	0.78	0.4355	0.9994	0.0848	0.059	0.6466	0.2327	0.0182	0.0207	0.6962	0.2819	0.0209	0.3494	0.9968	0.9036	1.2039	0.9403
949			myristoleate (14:1n5)	0.94	0.99	0.77	1.06	0.82	0.78	0.8249	0.9994	0.9172	0.3497	0.2295	0.1104	0.9312	0.3507	0.212	0.1232	0.3159	0.4986	1.0439	0.9777	1.0333	0.8036
951			palmitate (16:0)	0.88	1.19	0.94	1.36	1.07	0.79	0.2313	0.9994	0.049	0.0385	0.5637	0.2095	0.0042	0.0122	0.4477	0.2055	0.0069	0.3494	1.0426	0.9177	1.2436	0.9819
952			palmitoleate (16:1n7)	0.95	0.88	0.73	0.93	0.77	0.83	0.721	0.9994	0.4238	0.1974	0.0696	0.0538	0.6463	0.2716	0.1339	0.0966	0.2991	0.4873	1.1731	1.1164	1.0376	0.8587
954			margarate (17:0)	0.96	1.19	0.95	1.23	0.98	0.8	0.6919	0.9994	0.0532	0.0403	0.5828	0.2151	0.0622	0.0441	0.9427	0.3432	0.0208	0.3494	1.024	0.9881	1.2181	0.9693
955			10-heptadecenoate (17:1n7)	1.02	0.86	0.78	0.85	0.77	0.91	0.8625	0.9994	0.2985	0.1516	0.112	0.0693	0.4761	0.216	0.25	0.1382	0.6538	0.6546	1.1539	1.1713	0.9949	0.9031
956			stearate (18:0)	0.9	1.32	1.02	1.45	1.12	0.77	0.2552	0.9994	0.0025	0.0058	0.8984	0.2885	0.0015	0.0096	0.2689	0.148	0.0131	0.3494	0.9621	0.8707	1.2653	0.9795
958			oleate (18:1n9)	0.96	0.9	0.74	0.94	0.77	0.82	0.7027	0.9994	0.4201	0.1965	0.0215	0.0314	0.7229	0.2925	0.1247	0.0948	0.2131	0.4682	1.1008	1.0577	0.9913	0.8096
960			cis-vaccenate (18:1n7)	0.93	1	0.89	1.08	0.96	0.89	0.2754	0.9994	0.9128	0.3497	0.0917	0.0621	0.497	0.2229	0.6286	0.2641	0.291	0.4837	1.0946	1.015	1.0968	0.9771
965			10-nonadecenoate (19:1n9)	0.98	0.84	0.73	0.86	0.74	0.87	0.8174	0.9994	0.273	0.1438	0.0876	0.0605	0.3615	0.1753	0.1305	0.0948	0.621	0.647	1.1633	1.1397	0.9745	0.844
970			eicosenoate (20:1n9 or 11)	0.95	0.91	0.82	0.96	0.86	0.9	0.7601	0.9994	0.5333	0.2357	0.2694	0.1243	0.6967	0.2858	0.3829	0.1837	0.6974	0.6732	1.1188	1.0634	1.0201	0.9137
974			erucate (22:1n9)	1.35	1.18	0.86	0.88	0.64	0.73	0.2054	0.9994	0.4364	0.2002	0.6614	0.2347	0.4799	0.2169	0.08	0.0737	0.1982	0.4682	0.9928	1.3405	1.1747	0.855
982		Polyunsaturated Fatty Acid (n3 and n6)	stearidonate (18:4n3)	1.15	0.94	0.77	0.81	0.67	0.82	0.5223	0.9994	0.7613	0.3084	0.1708	0.0912	0.3472	0.1718	0.0773	0.0721	0.2183	0.4682	1.0662	1.2272	0.9999	0.8179
983			eicosapentaenoate (EPA; 20:5n3)	1.01	0.91	0.74	0.9	0.73	0.81	0.8496	0.9994	0.5434	0.2376	0.0678	0.0533	0.3316	0.1658	0.0332	0.0542	0.1195	0.426	1.0646	1.0758	0.9717	0.7879
984			docosapentaenoate (n3 DPA; 22:5n3)	0.96	0.61	0.54	0.63	0.56	0.89	0.8631	0.9994	0.0042	0.0078	0.0013	0.0064	0.0019	0.0096	0.0008	0.0098	0.3403	0.5117	1.3613	1.3133	0.8262	0.7317
985			docosahexaenoate (DHA; 22:6n3)	0.92	0.4	0.35	0.43	0.38	0.88	0.4925	0.9994	1.4943e-05	0.0018	7.692e-06	0.0003	2.679e-06	0.0003	7.8329e-07	4.5482e-05	0.1082	0.4216	1.7682	1.6206	0.6995	0.6132
988			omega-3 arachidonate (20:4n3)	0.91	0.96	0.82	1.06	0.91	0.86	0.6672	0.9994	0.85	0.3354	0.3534	0.1533	0.8326	0.3238	0.5361	0.2315	0.4641	0.5874	1.054	0.9547	1.0111	0.8695
989			linoleate (18:2n6)	0.96	0.97	0.82	1.02	0.86	0.85	0.6532	0.9994	0.7784	0.3122	0.1462	0.0838	0.8523	0.3282	0.3133	0.1639	0.2234	0.4682	1.1165	1.0681	1.085	0.9211
991			linolenate [alpha or gamma; (18:3n3 or 6)]	1.01	0.91	0.77	0.9	0.76	0.85	0.968	0.9994	0.3492	0.1706	0.049	0.0429	0.4847	0.2183	0.0905	0.08	0.2021	0.4682	1.0932	1.1086	0.9943	0.8405
993			dihomo-linolenate (20:3n3 or n6)	0.93	0.73	0.62	0.79	0.67	0.86	0.5296	0.9994	0.0729	0.0525	0.0124	0.0269	0.149	0.0888	0.0277	0.0487	0.4766	0.5913	1.208	1.1189	0.8787	0.7513
994			arachidonate (20:4n6)	0.93	0.58	0.51	0.62	0.54	0.88	0.5429	0.9994	0.0043	0.0078	0.0006	0.0043	0.0077	0.014	0.0014	0.0137	0.4792	0.5913	1.2784	1.1931	0.7407	0.6495
995			adrenate (22:4n6)	0.85	0.98	0.84	1.15	0.99	0.86	0.3654	0.9994	0.5471	0.2382	0.3879	0.1621	0.9206	0.3489	0.9607	0.3465	0.8917	0.7509	1.3214	1.1286	1.2946	1.1135
996			docosapentaenoate (n6 DPA; 22:5n6)	1.01	0.54	0.36	0.53	0.35	0.67	0.7353	0.9994	0.0201	0.0198	0.0005	0.004	0.01	0.0146	4.0946e-07	4.5482e-05	0.1332	0.4347	1.2091	1.2243	0.6475	0.4316
997			docosadienoate (22:2n6)	1	0.87	0.8	0.87	0.8	0.92	0.769	0.9994	0.3526	0.1715	0.1817	0.0945	0.5098	0.2258	0.3223	0.1654	0.821	0.7391	1.1069	1.1024	0.9642	0.8824
998			dihomo-linoleate (20:2n6)	0.98	0.72	0.64	0.74	0.66	0.89	0.813	0.9994	0.119	0.0747	0.0443	0.0412	0.1535	0.0906	0.0609	0.0695	0.7711	0.7148	1.1932	1.1635	0.8632	0.7677
1042		Fatty Acid, Branched	15-methylpalmitate (isobar with 2-methylpalmitate)	0.91	1.2	1.08	1.32	1.18	0.9	0.4006	0.9994	0.0526	0.0401	0.5002	0.1945	0.0291	0.0272	0.1862	0.115	0.2381	0.4682	1.0231	0.9314	1.2309	1.1036
1054		Fatty Acid, Dicarboxylate	2-hydroxyglutarate	1.14	2.39	2.48	2.09	2.16	1.03	0.7294	0.9994	0.0045	0.0078	0.0045	0.0151	0.014	0.0173	0.0136	0.0382	0.9319	0.7593	0.6382	0.7305	1.5275	1.58
1055			4-hydroxy-2-oxoglutaric acid	4.78	100.48	51.84	21.01	10.84	0.52	0.141	0.9994	0.0017	0.0049	0.0074	0.0198	0.005	0.0123	0.0349	0.0556	0.3794	0.5255	0.1778	0.8502	17.8648	9.2164
1066			azelate (nonanedioate)	1	1	1	1	1	1													1	1	1	1
1070			dodecanedioate	1	0.99	0.93	1	0.94	0.94	0.8808	0.9994	0.9671	0.3625	0.7174	0.2451	0.8422	0.3254	0.8424	0.3166	0.6686	0.6589	1.1833	1.1783	1.1742	1.1042
1151		Fatty Acid Metabolism(Acyl Carnitine)	acetylcarnitine	1.08	1.7	1.53	1.58	1.42	0.9	0.5503	0.9994	0.0007	0.0032	0.0223	0.0314	0.0026	0.0105	0.0524	0.0671	0.4086	0.5506	0.8078	0.87	1.3739	1.2378
1167		Carnitine Metabolism	deoxycarnitine	0.83	1.22	1.07	1.47	1.29	0.88	0.4342	0.9994	0.4983	0.2227	0.8065	0.2692	0.1732	0.0992	0.3331	0.1675	0.6735	0.6611	0.8968	0.7468	1.0945	0.9608
1168			carnitine	0.82	0.72	0.89	0.87	1.08	1.23	0.3237	0.9994	0.1412	0.0855	0.4201	0.1719	0.4717	0.2148	0.9347	0.3414	0.6016	0.641	1.0824	0.8895	0.7773	0.9596
1204		Fatty Acid, Monohydroxy	13-HODE + 9-HODE	1.11	1.64	0.85	1.48	0.76	0.52	0.3142	0.9994	0.0896	0.062	0.1826	0.0945	0.1868	0.1045	0.0605	0.0695	0.0276	0.3494	0.9564	1.0622	1.5676	0.81
1301		Inositol Metabolism	myo-inositol	0.87	2.08	1.1	2.4	1.27	0.53	0.406	0.9994	0.1026	0.0676	0.8145	0.2701	0.0507	0.0392	0.372	0.1807	0.1492	0.4505	1.0883	0.9431	2.2669	1.1977
1303			pinitol	1.05	5.81	1	5.54	0.95	0.17	0.3632	0.9994	0.3632	0.1753			0.3981	0.1877	0.3632	0.1787	0.3632	0.5117	0.7757	0.8131	4.5043	0.7757
1309			inositol 1-phosphate (I1P)	0.9	0.84	0.8	0.93	0.89	0.96	0.434	0.9994	0.1679	0.0997	0.0819	0.0596	0.6793	0.2835	0.4856	0.2169	0.7353	0.6945	1.098	0.9917	0.9202	0.8835
1328		Phospholipid Metabolism	choline	0.84	0.88	0.8	1.06	0.96	0.91	0.2122	0.9994	0.3772	0.1785	0.1532	0.086	0.7451	0.3005	0.7133	0.2837	0.5207	0.6011	1.1456	0.9575	1.0128	0.9171
1329			choline phosphate	0.97	0.85	0.88	0.88	0.91	1.03	0.8925	0.9994	0.47	0.2148	0.5315	0.2019	0.5478	0.2403	0.6091	0.2582	0.9757	0.7593	1.1721	1.1333	0.9992	1.029
1330			cytidine 5'-diphosphocholine	1.27	0.86	1.13	0.68	0.89	1.31	0.6476	0.9994	0.8447	0.3344	0.3289	0.1445	0.6934	0.2855	0.7674	0.2931	0.0859	0.3692	0.969	1.2328	0.8362	1.0982
1331			glycerophosphorylcholine (GPC)	0.97	0.48	0.5	0.5	0.52	1.05	0.9263	0.9994	0.0145	0.0168	0.0222	0.0314	0.0053	0.0123	0.0097	0.0331	0.8812	0.7473	1.4863	1.4361	0.712	0.7472
1334			ethanolamine	0.66	1.06	1.05	1.6	1.59	0.99	0.1362	0.9994	0.9813	0.3635	0.9249	0.2961	0.1708	0.0984	0.1284	0.0948	0.9504	0.7593	1.2614	0.8331	1.3328	1.3206
1335			phosphoethanolamine	1.11	1.26	1.26	1.13	1.14	1	0.7655	0.9994	0.4258	0.1976	0.3276	0.1445	0.6444	0.2716	0.5626	0.242	0.9432	0.7593	0.8655	0.9626	1.0907	1.0942
1339		Lysolipid	1-myristoylglycerophosphocholine (14:0)	1.14	1.58	0.95	1.39	0.83	0.6	0.8929	0.9994	0.1241	0.0775	0.6501	0.2331	0.261	0.1377	0.6309	0.2641	0.1006	0.4044	0.8449	0.9653	1.3373	0.806
1344			1-palmitoylglycerophosphocholine (16:0)	1.34	1.3	0.83	0.97	0.62	0.64	0.6258	0.9994	0.5039	0.2244	0.5566	0.2084	0.9296	0.3507	0.3288	0.1674	0.2097	0.4682	1.11	1.4911	1.4445	0.9199
1345			2-palmitoylglycerophosphocholine*	0.93	2	1.4	2.16	1.51	0.7	0.4914	0.9994	0.0002	0.0021	0.0078	0.0198	0.0002	0.0033	0.0054	0.025	0.015	0.3494	0.8248	0.764	1.6482	1.1564
1346			1-palmitoleoylglycerophosphocholine (16:1)*	1.12	1.12	0.72	1	0.64	0.64	0.9331	0.9994	0.9745	0.3629	0.1748	0.0929	0.9653	0.3584	0.2389	0.1347	0.2616	0.4735	1.0304	1.1558	1.1508	0.7393
1350			1-stearoylglycerophosphocholine (18:0)	0.9	1.31	1.28	1.46	1.42	0.97	0.5004	0.9994	0.0778	0.0554	0.9675	0.3059	0.0923	0.061	0.7088	0.2834	0.4269	0.5623	0.914	0.8249	1.2015	1.1704
1352			1-oleoylglycerophosphocholine (18:1)	1.22	1.31	0.85	1.08	0.69	0.64	0.7273	0.9994	0.5434	0.2376	0.5391	0.2034	0.8309	0.3238	0.3915	0.1853	0.2573	0.4735	1.1211	1.3684	1.4735	0.9483
1354			2-oleoylglycerophosphocholine*	1.45	0.95	0.61	0.66	0.42	0.64	0.5229	0.9994	0.5646	0.2434	0.0848	0.0596	0.3128	0.1601	0.0639	0.0695	0.4313	0.5623	1.07	1.5489	1.0178	0.6547
1355			1-linoleoylglycerophosphocholine (18:2n6)	0.89	2.05	1.46	2.3	1.63	0.71	0.4443	0.9994	0.0118	0.0148	0.1341	0.0781	0.0109	0.0154	0.0761	0.0721	0.2127	0.4682	0.8492	0.7567	1.74	1.2371
1373			1-docosahexaenoylglycerophosphocholine (22:6n3)*	1.7	1.31	0.93	0.77	0.55	0.71	0.8024	0.9994	0.9399	0.3558	0.5096	0.1974	0.8715	0.3346	0.4839	0.2169	0.5467	0.6196	1.3061	2.221	1.7065	1.2147
1374			2-docosahexaenoylglycerophosphocholine*	1.41	0.89	0.47	0.63	0.33	0.53	0.7394	0.9994	0.5486	0.2382	0.0537	0.0454	0.4188	0.1959	0.0714	0.0711	0.2537	0.4735	1.5168	2.1401	1.3462	0.7098
1382			1-palmitoylglycerophosphoethanolamine	0.85	1.43	1.13	1.68	1.33	0.79	0.3502	0.9994	0.0977	0.0665	0.3917	0.1629	0.0421	0.0343	0.1306	0.0948	0.2347	0.4682	0.9682	0.8242	1.3873	1.0946
1383			2-palmitoylglycerophosphoethanolamine*	0.72	1.29	0.89	1.8	1.25	0.69	0.4823	0.9994	0.3386	0.1668	0.9902	0.3097	0.0962	0.063	0.4534	0.2062	0.2746	0.4735	1.116	0.8003	1.4382	0.9986
1385			1-stearoylglycerophosphoethanolamine	0.58	1.18	1.27	2.05	2.21	1.08	0.1756	0.9994	0.3724	0.1769	0.3847	0.162	0.0132	0.0166	0.0184	0.0439	0.9522	0.7593	1.0622	0.6108	1.2518	1.3478
1387			1-oleoylglycerophosphoethanolamine	0.82	1.7	1.51	2.07	1.85	0.89	0.2689	0.9994	0.0139	0.0167	0.0275	0.0341	0.006	0.0126	0.0114	0.0357	0.5533	0.6215	0.8749	0.7175	1.4879	1.3254
1388			2-oleoylglycerophosphoethanolamine*	0.81	1.6	1.15	1.96	1.41	0.72	0.2914	0.9994	0.0328	0.0286	0.4079	0.1676	0.0115	0.0159	0.0984	0.084	0.1005	0.4044	0.934	0.7595	1.4918	1.0715
1398			2-docosahexaenoylglycerophosphoethanolamine*	0.77	0.82	0.71	1.07	0.92	0.86	0.3814	0.9994	0.5806	0.2485	0.3288	0.1445	0.6995	0.2859	0.9931	0.3538	0.6575	0.6558	1.3658	1.0504	1.1261	0.9667
1401			2-eicosapentaenoylglycerophosphoethanolamine*	1.25	0.64	0.58	0.51	0.46	0.9	0.7656	0.9994	0.2121	0.1189	0.1795	0.0945	0.1544	0.0906	0.1299	0.0948	0.9106	0.7509	1.1711	1.4663	0.7536	0.6758
1402			1-docosahexaenoylglycerophosphoethanolamine*	0.78	0.96	0.77	1.22	0.99	0.81	0.3082	0.9994	0.8853	0.3437	0.4428	0.1783	0.3507	0.1721	0.641	0.2649	0.5145	0.6011	1.1799	0.923	1.129	0.9138
1408			1-stearoylglycerophosphoinositol	0.76	0.86	0.64	1.12	0.83	0.74	0.0792	0.9994	0.2987	0.1516	0.0049	0.0156	0.705	0.2872	0.1947	0.119	0.1915	0.4682	1.3158	1.0034	1.1261	0.8359
1409			2-stearoylglycerophosphoinositol*	0.72	1.18	0.68	1.63	0.93	0.57	0.0446	0.9994	0.5955	0.2531	0.0096	0.0226	0.062	0.0441	0.7026	0.2833	0.0358	0.3626	1.2711	0.9212	1.499	0.8584
1410			1-oleoylglycerophosphoinositol*	0.87	0.79	0.66	0.91	0.76	0.84	0.4871	0.9994	0.2455	0.1321	0.0514	0.0439	0.5917	0.2534	0.2448	0.1361	0.6381	0.6503	1.4573	1.2651	1.1476	0.9675
1416			1-arachidonoylglycerophosphoinositol*	0.89	0.7	0.46	0.79	0.51	0.66	0.3202	0.9994	0.0801	0.0567	0.0004	0.0032	0.2827	0.1479	0.0066	0.0252	0.1787	0.4682	1.3327	1.1809	0.9278	0.6079
1417			2-arachidonoylglycerophosphoinositol*	0.97	0.8	0.51	0.82	0.52	0.64	0.5943	0.9994	0.1739	0.1027	0.0007	0.0043	0.4463	0.2056	0.0193	0.0439	0.1159	0.4249	1.3111	1.2756	1.047	0.6672
1436		Glycerolipid Metabolism	glycerol	0.46	0.63	0.29	1.37	0.63	0.46	0.0688	0.9994	0.2968	0.1516	0.0075	0.0198	0.1074	0.0683	0.0142	0.0382	0.0015	0.3494	2.047	0.9329	1.2811	0.5846
1437			glycerol 3-phosphate (G3P)	0.77	0.27	0.23	0.34	0.29	0.85	0.2827	0.9994	0.0002	0.0021	6.3524e-05	0.0013	1.4066e-05	0.0008	5.1457e-05	0.002	0.2585	0.4735	2.6659	2.0548	0.7083	0.6003
1442		Monoacylglycerol	1-myristoylglycerol (1-monomyristin)	1.13	3.14	2.55	2.79	2.27	0.81	0.9676	0.9994	0.0001	0.002	0.0066	0.0187	0.0042	0.0122	0.0229	0.0473	0.2375	0.4682	0.5901	0.6641	1.8536	1.5065
1443			2-myristoylglycerol (2-monomyristin)	1.3	2.2	1.82	1.69	1.4	0.83	0.5439	0.9994	0.0006	0.0028	0.0368	0.0388	0.031	0.0277	0.2006	0.1212	0.2738	0.4735	0.5594	0.7268	1.2287	1.0209
1446			1-palmitoylglycerol (1-monopalmitin)	1.03	2.11	1.09	2.05	1.06	0.52	0.9214	0.9994	0.1833	0.1062	0.5761	0.2134	0.2067	0.1136	0.6234	0.2632	0.2775	0.4735	0.9671	0.9995	2.044	1.058
1447			2-palmitoylglycerol (2-monopalmitin)	0.89	1.59	1.52	1.77	1.7	0.96	0.9924	0.9994	0.0973	0.0665	0.0839	0.0596	0.0731	0.0503	0.0604	0.0695	0.9775	0.7593	0.7451	0.6654	1.181	1.1298
1449			1-stearoylglycerol (1-monostearin)	0.91	11.48	1.03	12.67	1.13	0.09	0.4593	0.9994	0.229	0.1261	0.8144	0.2701	0.1798	0.1022	0.3666	0.1789	0.2413	0.4682	0.9866	0.8943	11.3309	1.0131
1451			1-oleoylglycerol (1-monoolein)	1.14	1.47	1.01	1.29	0.88	0.68	0.9958	0.9994	0.3694	0.1762	0.6853	0.2399	0.4314	0.2003	0.7439	0.2899	0.494	0.5963	0.9233	1.0521	1.3608	0.9284
1452			2-oleoylglycerol (2-monoolein)	0.79	0.97	0.97	1.23	1.23	1	0.3611	0.9994	0.8993	0.3458	0.9455	0.2998	0.4174	0.1959	0.2199	0.1253	0.8249	0.7391	0.8872	0.697	0.8578	0.8582
1453			1-linoleoylglycerol (1-monolinolein)	1.32	2.96	2.25	2.24	1.7	0.76	0.9536	0.9994	0.0088	0.0128	0.0244	0.0322	0.0307	0.0277	0.0703	0.0711	0.0846	0.3692	0.5188	0.6859	1.5356	1.1679
1454			2-linoleoylglycerol (2-monolinolein)	1.13	2.26	1.93	2	1.7	0.85	0.8712	0.9994	0.0283	0.0256	0.0545	0.0457	0.0408	0.0342	0.0702	0.0711	0.3715	0.5204	0.6545	0.7399	1.4809	1.2601
1455			1-linolenoylglycerol	1.23	2.4	2.03	1.95	1.65	0.85	0.9513	0.9994	0.0234	0.0221	0.0433	0.0411	0.0436	0.0348	0.0742	0.0721	0.2253	0.4682	0.5256	0.6481	1.2606	1.0694
1456			1-arachidonylglycerol	1.3	3.39	2.6	2.6	2	0.77	0.9099	0.9994	0.0106	0.0141	0.0212	0.0314	0.0248	0.0255	0.0422	0.0632	0.2785	0.4735	0.4875	0.6341	1.6509	1.2678
1457			2-arachidonoyl glycerol	1.1	2.9	2.63	2.63	2.38	0.91	0.8657	0.9994	0.0126	0.0154	0.017	0.0283	0.0204	0.0223	0.0261	0.0473	0.5667	0.628	0.4819	0.5318	1.3976	1.2653
1461			1-docosahexaenoylglycerol (1-monodocosahexaenoin)	1.03	2.64	2.31	2.56	2.24	0.87	0.7751	0.9994	0.0092	0.0133	0.0159	0.0272	0.0166	0.0197	0.0256	0.0473	0.5406	0.6155	0.5985	0.6172	1.5818	1.3817
1466		Diacylglycerol	1,2-dipalmitoylglycerol	1.02	1.24	1.27	1.22	1.24	1.02	0.8593	0.9994	0.6063	0.2559	0.2721	0.1249	0.5649	0.2443	0.3168	0.1643	0.7629	0.7118	0.8855	0.9043	1.0993	1.1209
1467			1,3-dipalmitoylglycerol	0.41	1.06	1.03	2.59	2.51	0.97	0.1898	0.9994	0.8742	0.3405	0.6158	0.2232	0.3272	0.1652	0.0404	0.0625	0.5537	0.6215	0.9758	0.398	1.0305	1.0009
1473		Sphingolipid Metabolism	palmitoyl sphingomyelin	1.03	1.44	1.18	1.41	1.15	0.82	0.9087	0.9994	0.0182	0.0191	0.4317	0.1752	0.0856	0.0576	0.4942	0.219	0.211	0.4682	0.9195	0.9425	1.3255	1.0831
1479			sphingosine	1.12	1.04	0.79	0.93	0.7	0.76	0.5378	0.9994	0.8682	0.3396	0.5514	0.2072	0.6356	0.269	0.1633	0.1083	0.4149	0.5532	1.236	1.384	1.2886	0.973
1498		Sterol	squalene	0.96	3.37	3.13	3.51	3.26	0.93	0.9844	0.9994	0.0002	0.0021	0.0004	0.0032	2.785e-05	0.0011	9.8603e-05	0.0023	0.662	0.6576	0.5374	0.5164	1.8131	1.6844
1500			lathosterol	1.07	1.25	0.73	1.17	0.68	0.58	0.772	0.9994	0.7322	0.2996	0.2992	0.1338	0.9078	0.3452	0.1745	0.1109	0.2552	0.4735	0.7761	0.8296	0.9694	0.5659
1502			cholesterol	1.05	1.4	1.21	1.34	1.16	0.87	0.8032	0.9994	0.0051	0.0086	0.2569	0.1196	0.0281	0.0267	0.3941	0.1853	0.2343	0.4682	0.8874	0.9282	1.2422	1.0764
1506			7-beta-hydroxycholesterol	1.19	1.32	1.17	1.11	0.98	0.89	0.736	0.9994	0.3387	0.1668	0.6963	0.2412	0.5622	0.2443	0.9637	0.3465	0.5858	0.6323	0.683	0.8146	0.9027	0.7989
1525			campesterol	0.62	0.63	0.66	1.02	1.07	1.05	0.1047	0.9994	0.1151	0.0726	0.1516	0.0859	0.9969	0.3651	0.7386	0.2888	0.7431	0.6965	1.0134	0.6238	0.6374	0.6678
1650		Primary Bile Acid Metabolism	taurocholate	1.23	0.87	0.79	0.71	0.64	0.91	0.124	0.9994	0.311	0.1557	0.0549	0.0457	0.0599	0.0432	0.0064	0.0252	0.6672	0.6589	1.0209	1.2541	0.8872	0.8046
1659		Secondary Bile Acid Metabolism	deoxycholate	0.98	1.71	1.71	1.75	1.75	1	0.8168	0.9994	0.0576	0.0433	0.0335	0.0381	0.0249	0.0255	0.0023	0.018	0.8696	0.7425	0.8629	0.8442	1.4751	1.4732
1661			taurodeoxycholate	1.12	1.11	0.88	0.99	0.79	0.8	0.3793	0.9994	0.4863	0.2198	0.29	0.1308	0.8993	0.343	0.0658	0.0695	0.113	0.4249	1.0265	1.1508	1.1366	0.906

## Sheet: Nucleotide
				Fold of Change						Statistical Values
				Welch's Two-Sample t-Test						Welch's Two-Sample t-Test												Mean Values
Pathway Sort Order	Super Pathway	Sub Pathway	Biochemical Name	Vit E Control	CPF Control	Vit E + CPF Control	CPF Vit E	Vit E + CPF Vit E	Vit E + CPF CPF	Vit E / Control		CPF / Control		Vit E + CPF / Control		CPF / Vit E		Vit E + CPF / Vit E		Vit E + CPF / CPF		Control	Vit E	CPF	Vit E + CPF
										p-value	q-value	p-value	q-value	p-value	q-value	p-value	q-value	p-value	q-value	p-value	q-value
2115	Nucleotide	Purine Metabolism, (Hypo)Xanthine/Inosine containing	inosine 5'-monophosphate (IMP)	0.91	1.19	1.46	1.31	1.61	1.23	0.6097	0.9994	0.3363	0.1668	0.0456	0.0414	0.1337	0.0805	0.0126	0.0375	0.2147	0.4682	0.8657	0.7839	1.0291	1.2641
2116			inosine	1.19	2.04	1.65	1.71	1.39	0.81	0.8992	0.9994	0.0009	0.0036	0.0077	0.0198	0.0436	0.0348	0.1292	0.0948	0.1143	0.4249	0.6909	0.8239	1.4121	1.1416
2117			hypoxanthine	1.23	2.97	3.42	2.41	2.77	1.15	0.4021	0.9994	0.0013	0.0045	0.0001	0.0021	0.0059	0.0126	0.0009	0.0103	0.4951	0.5963	0.6042	0.746	1.7957	2.0687
2118			xanthine	1.07	1.62	1.4	1.51	1.31	0.87	0.6887	0.9994	0.0116	0.0146	0.0496	0.043	0.0275	0.0266	0.1128	0.0907	0.4284	0.5623	0.8676	0.927	1.4012	1.2171
2123			2'-deoxyinosine	1.12	2.03	1.68	1.81	1.5	0.83	0.8015	0.9994	0.168	0.0997	0.1974	0.1001	0.2419	0.1305	0.2982	0.1618	0.8052	0.7354	0.5102	0.573	1.0369	0.8583
2126			allantoin	0.84	0.52	0.32	0.62	0.38	0.61	0.4793	0.9994	0.1041	0.0678	0.0363	0.0388	0.1694	0.098	0.058	0.0695	0.5811	0.6323	1.8137	1.5202	0.9379	0.5718
2131		Purine Metabolism, Adenine containing	adenosine 5'-monophosphate (AMP)	0.87	1.38	1.2	1.59	1.38	0.87	0.148	0.9994	0.1967	0.1124	0.6663	0.2348	0.0689	0.0484	0.3081	0.1639	0.5233	0.6013	1.0391	0.9037	1.4339	1.2483
2132			adenosine 3'-monophosphate (3'-AMP)	0.7	1.51	1.17	2.16	1.68	0.78	0.3521	0.9994	0.1462	0.0881	0.3734	0.1592	0.0103	0.0149	0.0275	0.0487	0.3562	0.5117	1.0289	0.7188	1.5503	1.2066
2133			adenosine 2'-monophosphate (2'-AMP)	0.89	1.06	1.15	1.18	1.29	1.09	0.553	0.9994	0.7671	0.3097	0.3996	0.1649	0.3649	0.1762	0.1361	0.0976	0.5838	0.6323	0.9599	0.8565	1.0133	1.1075
2137			adenylosuccinate	1.14	0.72	0.85	0.63	0.74	1.18	0.5972	0.9994	0.2969	0.1516	0.7007	0.2419	0.1173	0.0724	0.3124	0.1639	0.4146	0.5532	1.0261	1.1744	0.7389	0.8747
2138			adenosine	0.91	1.43	1.12	1.57	1.23	0.78	0.5037	0.9994	0.1868	0.1072	0.7733	0.2598	0.098	0.0638	0.4545	0.2062	0.3578	0.5117	1.0036	0.9142	1.4349	1.1218
2139			adenine	0.98	1.53	1.44	1.57	1.48	0.94	0.7935	0.9994	0.1002	0.0669	0.0968	0.0648	0.0903	0.0601	0.0917	0.0801	0.8857	0.7486	0.8616	0.8409	1.3171	1.2406
2164		Purine Metabolism, Guanine containing	guanosine 5'- monophosphate (5'-GMP)	1.04	0.95	0.95	0.92	0.92	1	0.7343	0.9994	0.8691	0.3396	0.8355	0.2744	0.511	0.2258	0.5222	0.2288	0.9363	0.7593	1.0691	1.1094	1.0157	1.0168
2165			guanosine 3'-monophosphate (3'-GMP)	0.67	1.74	1.27	2.59	1.88	0.73	0.3893	0.9994	0.0493	0.0385	0.2819	0.1283	0.0015	0.0096	0.0218	0.047	0.1107	0.4246	0.9102	0.6127	1.585	1.1547
2169			guanosine	0.89	1.67	1.24	1.87	1.39	0.74	0.824	0.9994	0.0479	0.0384	0.2198	0.1062	0.0092	0.0141	0.0673	0.0704	0.0782	0.365	0.911	0.8102	1.5175	1.1294
2186			2'-deoxyguanosine	0.9	2.83	2.13	3.13	2.36	0.75	0.747	0.9994	0.1331	0.0818	0.2391	0.1136	0.0874	0.0585	0.1579	0.1079	0.702	0.6732	0.4213	0.3809	1.1939	0.8975
2197		Pyrimidine Metabolism, Uracil containing	uridine monophosphate (5' or 3')	1.01	0.54	0.49	0.53	0.49	0.92	0.7851	0.9994	0.0267	0.0246	0.0199	0.0307	0.0047	0.0123	0.0071	0.0258	0.6469	0.653	1.2892	1.3033	0.6904	0.6378
2201			uridine	0.98	1.2	0.96	1.22	0.97	0.8	0.8741	0.9994	0.3149	0.157	0.9891	0.3097	0.2302	0.1248	0.7552	0.2904	0.1673	0.4682	0.9556	0.9392	1.1483	0.9136
2202			uracil	1.18	1.27	1.19	1.08	1.01	0.94	0.5288	0.9994	0.5393	0.2375	0.2786	0.1274	0.948	0.3545	0.7371	0.2888	0.8469	0.7408	0.9004	1.0586	1.1402	1.0681
2203			pseudouridine	0.85	0.72	0.58	0.85	0.69	0.81	0.6718	0.9994	0.4772	0.2165	0.1973	0.1001	0.8252	0.3238	0.3962	0.1855	0.3395	0.5117	1.4445	1.2264	1.0386	0.8427
2218			beta-alanine	0.59	0.53	0.49	0.9	0.84	0.93	0.1349	0.9994	0.0749	0.0537	0.0502	0.0431	0.8219	0.3238	0.6376	0.2649	0.7886	0.7283	1.5987	0.9381	0.8444	0.7868
2223		Pyrimidine Metabolism, Cytidine containing	cytidine 5'-monophosphate (5'-CMP)	1.02	0.92	0.82	0.9	0.81	0.9	0.6088	0.9994	0.8933	0.3457	0.5591	0.2086	0.3896	0.1856	0.1057	0.0864	0.5787	0.6323	1.1357	1.1604	1.0452	0.9357
2224			cytidine-3'-monophosphate (3'-CMP)	0.69	1.21	1.08	1.76	1.58	0.89	0.7564	0.9994	0.3062	0.1545	0.7151	0.2451	0.0485	0.0379	0.3991	0.1861	0.4353	0.5623	1.1332	0.7784	1.3712	1.2271
2226			cytidine	0.68	1.46	1.17	2.17	1.73	0.8	0.605	0.9994	0.1667	0.0997	0.376	0.1597	0.0169	0.0197	0.0653	0.0695	0.3145	0.4986	1.0541	0.7125	1.5434	1.2301
2239		Pyrimidine Metabolism, Thymine containing	thymidine 3'-monophosphate	0.97	1.77	1.83	1.82	1.88	1.03	0.8227	0.9994	0.2033	0.1156	0.2377	0.1136	0.1801	0.1022	0.2132	0.1232	0.9962	0.7666	0.699	0.6791	1.236	1.2769
2242			thymidine	0.76	2.34	1.6	3.1	2.12	0.68	0.5694	0.9994	0.0488	0.0385	0.26	0.1205	0.0144	0.0176	0.0932	0.0801	0.3493	0.5117	0.565	0.4267	1.3226	0.9033
2247		Purine and Pyrimidine Metabolism	methylphosphate	0.92	1.06	0.98	1.15	1.06	0.92	0.5409	0.9994	0.6724	0.277	0.8784	0.283	0.3542	0.1731	0.6323	0.2641	0.5786	0.6323	1.062	0.9808	1.1308	1.0437

## Sheet: Cofactors & Vitamins
				Fold of Change						Statistical Values
				Welch's Two-Sample t-Test						Welch's Two-Sample t-Test												Mean Values
Pathway Sort Order	Super Pathway	Sub Pathway	Biochemical Name	Vit E Control	CPF Control	Vit E + CPF Control	CPF Vit E	Vit E + CPF Vit E	Vit E + CPF CPF	Vit E / Control		CPF / Control		Vit E + CPF / Control		CPF / Vit E		Vit E + CPF / Vit E		Vit E + CPF / CPF		Control	Vit E	CPF	Vit E + CPF
										p-value	q-value	p-value	q-value	p-value	q-value	p-value	q-value	p-value	q-value	p-value	q-value
2252	Cofactors and Vitamins	Nicotinate and Nicotinamide Metabolism	nicotinamide	0.87	1.1	0.82	1.27	0.94	0.75	0.6652	0.9994	0.6395	0.2667	0.5856	0.2153	0.3218	0.1633	0.9485	0.3432	0.2195	0.4682	1.1152	0.9653	1.2214	0.91
2256			nicotinamide adenine dinucleotide (NAD+)	0.89	0.87	0.92	0.98	1.04	1.06	0.3587	0.9994	0.2991	0.1516	0.486	0.1918	0.9937	0.3651	0.8152	0.3094	0.7945	0.731	1.1023	0.9836	0.9645	1.0187
2274		Riboflavin Metabolism	riboflavin (Vitamin B2)	0.86	1.28	0.82	1.49	0.95	0.64	0.2998	0.9994	0.311	0.1557	0.0994	0.0659	0.1083	0.0683	0.9487	0.3432	0.0584	0.365	1.1169	0.961	1.4278	0.911
2275			flavin adenine dinucleotide (FAD)	0.94	1.19	1.08	1.27	1.14	0.9	0.4549	0.9994	0.0192	0.0193	0.5249	0.2008	0.0035	0.0117	0.2303	0.1305	0.2059	0.4682	0.9322	0.8783	1.113	1.0023
2277		Pantothenate and CoA Metabolism	pantothenate	0.96	1.36	1.23	1.42	1.28	0.91	0.5774	0.9994	0.101	0.0669	0.1547	0.0862	0.0696	0.0484	0.1032	0.0859	0.639	0.6503	0.9519	0.9157	1.2974	1.1743
2290		Tocopherol Metabolism	alpha-tocopherol	1.21	1.67	1.65	1.38	1.36	0.99	0.3268	0.9994	0.0525	0.0401	0.0275	0.0341	0.1849	0.104	0.0992	0.084	0.9349	0.7593	0.7913	0.9575	1.3232	1.3047
2295			gamma-tocopherol	0.97	1.74	1.82	1.8	1.89	1.05	0.9819	0.9994	0.1091	0.0699	0.1818	0.0945	0.0822	0.0556	0.1623	0.1083	0.9675	0.7593	0.8486	0.8196	1.4749	1.548
2304		Folate Metabolism	folate	0.93	0.96	0.86	1.03	0.93	0.9	0.788	0.9994	0.9181	0.3497	0.8614	0.2794	0.6861	0.2853	0.8726	0.3253	0.7064	0.6748	1.0676	0.9919	1.0236	0.9187
2321		Hemoglobin and Porphyrin Metabolism	bilirubin (Z,Z)	1	1.25	0.69	1.25	0.69	0.55	0.8246	0.9994	0.4342	0.2	0.6553	0.2333	0.5441	0.2396	0.443	0.205	0.1678	0.4682	0.568	0.5692	0.7117	0.392
2334		Thiamine Metabolism	thiamin diphosphate	0.91	0.8	0.67	0.88	0.74	0.84	0.6356	0.9994	0.2308	0.1265	0.0572	0.0466	0.3726	0.1792	0.0882	0.0788	0.3384	0.5117	1.1522	1.054	0.9232	0.7774
2342		Vitamin B6 Metabolism	pyridoxine (Vitamin B6)	0.93	2.86	1.82	3.07	1.95	0.64	0.7269	0.9994	0.0308	0.0275	0.1055	0.0685	0.0235	0.0247	0.0705	0.0711	0.3383	0.5117	0.9213	0.8595	2.6389	1.676
2346			pyridoxal	1.11	1.5	1.33	1.36	1.2	0.89	0.7539	0.9994	0.2193	0.1218	0.0892	0.0612	0.3399	0.1689	0.2035	0.1212	0.9125	0.7509	0.7573	0.8397	1.1379	1.0075
2347			pyridoxate	0.99	0.51	0.46	0.52	0.46	0.89	0.9247	0.9994	0.0488	0.0385	0.0316	0.0381	0.0583	0.0428	0.0385	0.0605	0.9094	0.7509	1.4959	1.4756	0.7697	0.6861

## Sheet: Xenobiotica
				Fold of Change						Statistical Values
				Welch's Two-Sample t-Test						Welch's Two-Sample t-Test												Mean Values
Pathway Sort Order	Super Pathway	Sub Pathway	Biochemical Name	Vit E Control	CPF Control	Vit E + CPF Control	CPF Vit E	Vit E + CPF Vit E	Vit E + CPF CPF	Vit E / Control		CPF / Control		Vit E + CPF / Control		CPF / Vit E		Vit E + CPF / Vit E		Vit E + CPF / CPF		Control	Vit E	CPF	Vit E + CPF
										p-value	q-value	p-value	q-value	p-value	q-value	p-value	q-value	p-value	q-value	p-value	q-value
2544	Xenobiotics	Food Component/Plant	gluconate	0.79	0.48	0.36	0.61	0.45	0.74	0.3196	0.9994	0.0109	0.0141	0.0008	0.0047	0.0538	0.0405	0.0038	0.021	0.2394	0.4682	1.7439	1.3834	0.8404	0.6223
2712			soyasaponin I	0.79	1.34	1.24	1.71	1.58	0.93	0.2992	0.9994	0.2344	0.1279	0.2127	0.1048	0.0294	0.0273	0.01	0.0331	0.8601	0.7421	0.9202	0.7225	1.2339	1.1442
2728			tribuloside	1	1	1	1	1	1													1	1	1	1
2763		Drug	streptomycin	1.09	4.78	2.16	4.38	1.98	0.45	0.496	0.9994	0.0199	0.0197	0.1058	0.0685	0.0285	0.0269	0.1626	0.1083	0.2151	0.4682	0.7759	0.8473	3.7079	1.6794
2810			amphotericin B	0.92	1.03	0.78	1.12	0.84	0.75	0.4234	0.9994	0.8668	0.3396	0.0971	0.0648	0.7123	0.2892	0.3469	0.1729	0.2654	0.4735	1.0948	1.0091	1.1321	0.8521
2927			penicillin G	0.95	4.16	2.35	4.36	2.47	0.57	0.891	0.9994	0.0077	0.0115	0.0391	0.0399	0.0071	0.0131	0.0303	0.051	0.2378	0.4682	0.7157	0.6823	2.9745	1.6835
3080		Chemical	dimethyl sulfoxide (DMSO)*	0.92	2.62	1.4	2.85	1.52	0.53	0.7223	0.9994	0.0419	0.0348	0.1317	0.0773	0.0303	0.0277	0.0504	0.0665	0.1989	0.4682	0.9165	0.842	2.3994	1.282
3089			HEPES	0.94	1.34	1.4	1.43	1.49	1.05	0.7212	0.9994	0.1088	0.0699	0.1834	0.0945	0.0595	0.0432	0.1166	0.0921	0.9713	0.7593	0.8191	0.7702	1.0989	1.1484
3106			phenol red	0.99	2.67	2.03	2.69	2.04	0.76	0.9994	0.9994	0.0007	0.0032	0.0018	0.0076	0.0007	0.0093	0.0015	0.0138	0.2299	0.4682	0.7256	0.7208	1.9363	1.4724
3121			chlorpyrifos	1	2.14	1.98	2.14	1.98	0.92			0.0456	0.0375	0.127	0.0753	0.0456	0.036	0.127	0.0948	0.7003	0.6732	0.4854	0.4854	1.0387	0.9595
